# Supplementary material for: A bead-based GPCR phosphorylation immunoassay for high-throughput ligand profiling and GRK inhibitor screening
Source: Commun Biol. 2022 Nov 9;5:1206. doi: 10.1038/s42003-022-04135-9 (PMC9646841; doi:10.1038/s42003-022-04135-9)
Supplement: Supplementary file 4 — Supplementary Data 1 [file 42003_2022_4135_MOESM4_ESM.xlsx]

## Sheet: Fig. 2b
pS375-MOP
								mean
	DAMGO in µM	0	10	0	10	0	10	0	10
n=1	pS375	0.1766	0.9892	0.1725	1.308	0.1771	1.3747	0.184817	1.34461
		0.1659	1.1577	0.1882	1.3892	0.178	1.4518
		0.2009	1.2953	0.2004	1.4075	0.1773	1.4779
		0.2145	1.1818	0.1762	1.619	0.1902	1.4832
n=2	pS375	0.2076	0.8627	0.2322	1.1244	0.2674	1.4539	0.235767	1.11447
		0.197	0.7974	0.229	0.9734	0.2814	1.475
n=3	pS375	0.1445	0.7969	0.1534	1.0234	0.1744	1.0814	0.157367	0.906183
		0.1615	0.5734	0.1484	1.0297	0.162	0.9323
n=4	pS375	0.1594	0.8303	0.1779	1.5237	0.2451	1.1799	0.1927	1.1941
		0.1916	0.9139	0.1748	1.4974	0.2074	1.2194
n=5	pS375	0.2357	1.3245	0.201	1.4989	0.2227	1.2632	0.21675	1.33358
		0.2239	1.2265	0.2012	1.3433	0.216	1.3451
np-MOP
								mean
	DAMGO in µM	0	10	0	10	0	10	0	10
n=1	np	0.7162	0.7965	0.8217	0.945	0.9291	0.8926	0.771775	0.811433
		0.6913	0.6971	0.7712	0.9079	0.8566	0.8642
		0.6836	0.7555	0.8442	0.8281	0.6904	0.7285
		0.7186	0.6372	0.7453	0.8674	0.7931	0.8172
n=2	np	0.7867	0.82	0.8306	1.0083	0.929	0.9185	0.82685	0.834183
		0.7579	0.5846	0.7601	0.8257	0.8968	0.848
n=3	np	0.6979	0.7949	0.6868	0.8123	0.6944	0.6922	0.6849	0.717683
		0.6591	0.5966	0.5824	0.7678	0.7888	0.6423
n=4	np	0.7309	0.8024	0.8017	0.9377	0.8987	0.7783	0.79775	0.807467
		0.7483	0.7042	0.7663	0.8616	0.8406	0.7606
n=5	np	0.9407	0.9538	0.9691	1.0591	0.906	0.8593	0.906617	0.899617
		0.9331	0.869	0.7749	0.8523	0.9159	0.8042
no primary antibody								no secondary antibody
				mean							mean
	DAMGO in µM	0	10	0	10			DAMGO in µM	0	10	0	10
n=1		0.068	0.0744	0.0748	0.0775625		n=1		0.0703	0.082	0.081175	0.0852875
		0.075	0.0879						0.073	0.0936
		0.0718	0.0799						0.0713	0.0869
		0.0812	0.0851						0.0703	0.0993
		0.071	0.0756						0.1125	0.0827
		0.0735	0.0735						0.0714	0.0828
		0.0788	0.0741						0.0881	0.0797
		0.0791	0.07						0.0925	0.0753
n=2		0.0887	0.0801	0.083375	0.0945625		n=2		0.0618	0.0669	0.064925	0.0721625
		0.0843	0.0827						0.068	0.0694
		0.0839	0.1172						0.0635	0.0736
		0.0762	0.0972						0.062	0.0767
		0.0851	0.0863						0.0677	0.0731
		0.1013	0.1126						0.0674	0.0716
		0.0732	0.0908						0.0655	0.074
		0.0743	0.0896						0.0635	0.072
n=3		0.0762	0.0957	0.09465	0.108675		n=3		0.097	0.078	0.0835875	0.0904875
		0.0839	0.087						0.0982	0.0905
		0.0836	0.099						0.0969	0.0869
		0.0841	0.1003						0.0858	0.0865
		0.1039	0.1007						0.077	0.0986
		0.1235	0.1449						0.0723	0.1034
		0.1014	0.1406						0.0668	0.0912
		0.1006	0.1012						0.0747	0.0888
n=4		0.0878	0.0689	0.105375	0.0739375		n=4		0.073	0.0746	0.070275	0.079625
		0.0929	0.0711						0.0685	0.0802
		0.119	0.0706						0.0709	0.0853
		0.1065	0.0684						0.0687	0.0812
		0.098	0.0748						0.068	0.0816
		0.1296	0.0795						0.0703	0.0812
		0.1248	0.0739						0.071	0.0741
		0.0844	0.0843						0.0718	0.0788
no beads
				mean
	DAMGO in µM	0	10	0	10
n=1		0.0937	0.0645	0.0890333	0.0639667
		0.0902	0.0652
		0.0832	0.0622
n=2		0.0762	0.0645	0.0743333	0.0631
		0.0765	0.0641
		0.0703	0.0607
n=3		0.0727	0.0605	0.0702	0.0611
		0.0683	0.0625
		0.0696	0.0603
n=4		0.1133	0.0638	0.0938667	0.0629
		0.0824	0.0624
		0.0859	0.0625
untransfected cells
				mean
	DAMGO in µM	0	10	0	10
n=1		0.1144	0.0951	0.12465	0.0909
		0.1349	0.0867
n=2		0.1261	0.1908	0.127	0.20755
		0.1279	0.2243
n=3		0.212	0.1349	0.21075	0.1324
		0.2095	0.1299
n=4		0.1602	0.1096	0.1587	0.09925
		0.1572	0.0889

## Sheet: Fig. 2c
Concentration-Response-Curve
	DAMGO in µM	0	10	0	0.01	0.1	0.3	1	3	10	0	10
													background
n=1	pS375	0.1766	0.9892	0.1725	0.1974	0.2502	0.4476	0.7672	0.9639	1.308	0.1771	1.3747	0.0879
		0.1659	1.1577	0.1882	0.1862	0.3115	0.8155	0.9819	1.0959	1.3892	0.178	1.4518	0.0945
		0.2009	1.2953	0.2004	0.2142	0.2822	0.4563	0.9189	1.2144	1.4075	0.1773	1.4779	0.0845
		0.2145	1.1818	0.1762	0.193	0.256	0.448	0.7434	1.2963	1.619	0.1902	1.4832	0.0836
	np	0.7162	0.7965	0.8217	0.8019	0.8817	0.8275	0.8967	0.8645	0.945	0.9291	0.8926	0.0829
		0.6913	0.6971	0.7712	0.79	0.8931	0.8894	0.8219	0.8071	0.9079	0.8566	0.8642	0.0834
		0.6836	0.7555	0.8442	0.8317	0.7968	0.7565	0.7836	0.8144	0.8281	0.6904	0.7285	0.0811
		0.7186	0.6372	0.7453	0.7572	0.8341	0.8153	0.7902	0.828	0.8674	0.7931	0.8172	0.0794
n=2	pS375	0.2076	0.8627	0.2322	0.22	0.2871	0.4281	0.8062	1.1524	1.1244	0.2674	1.4539	0.0743
		0.197	0.7974	0.229	0.1967	0.2545	0.3075	0.5108	0.9436	0.9734	0.2814	1.475	0.0745
	np	0.7867	0.82	0.8306	0.9355	0.871	0.9073	0.9187	0.9274	1.0083	0.929	0.9185	0.0764
		0.7579	0.5846	0.7601	0.7324	0.7752	0.6555	0.635	0.7678	0.8257	0.8968	0.848	0.0741
n=3	pS375	0.1445	0.7969	0.1534	0.1736	0.1713	0.2876	0.573	0.7225	1.0234	0.1744	1.0814	0.0774
		0.1615	0.5734	0.1484	0.1559	0.181	0.3392	0.6365	0.934	1.0297	0.162	0.9323	0.0756
	np	0.6979	0.7949	0.6868	0.7772	0.7086	0.7333	0.7442	0.7774	0.8123	0.6944	0.6922	0.0753
		0.6591	0.5966	0.5824	0.7587	0.6778	0.6884	0.7434	0.7337	0.7678	0.7888	0.6423	0.0749
n=4	pS375	0.1594	0.8303	0.1779	0.1859	0.2429	0.3805	0.7158	0.8376	1.5237	0.2451	1.1799	0.0802
		0.1916	0.9139	0.1748	0.1991	0.2441	0.4133	0.761	1.0046	1.4974	0.2074	1.2194	0.0816
	np	0.7309	0.8024	0.8017	0.7881	0.8644	0.8313	0.8893	0.8146	0.9377	0.8987	0.7783	0.0799
		0.7483	0.7042	0.7663	0.8212	0.8452	0.8351	0.8442	0.8409	0.8616	0.8406	0.7606	0.078
n=5	pS375	0.2357	1.3245	0.201	0.1981	0.2313	0.284	0.583	0.8643	1.4989	0.2227	1.2632	0.0896
		0.2239	1.2265	0.2012	0.2165	0.2412	0.3172	0.6081	0.9533	1.3433	0.216	1.3451	0.0897
	np	0.9407	0.9538	0.9691	0.8999	0.9259	0.9119	0.934	0.8823	1.0591	0.906	0.8593	0.0864
		0.9331	0.869	0.7749	0.8065	0.892	0.7909	0.794	0.8049	0.8523	0.9159	0.8042	0.0831
minus background
	DAMGO in µM	0	10	0	0.01	0.1	0.3	1	3	10	0	10
n=1	pS375	0.0919375	0.904537	0.0878375	0.112737	0.165537	0.362937	0.682538	0.879238	1.22334	0.0924375	1.29004
		0.0812375	1.07304	0.103537	0.101537	0.226837	0.730838	0.897238	1.01124	1.30454	0.0933375	1.36714
		0.116237	1.21064	0.115737	0.129537	0.197537	0.371637	0.834238	1.12974	1.32284	0.0926375	1.39324
		0.129837	1.09714	0.0915375	0.108337	0.171337	0.363337	0.658737	1.21164	1.53434	0.105537	1.39854
	np	0.631537	0.711838	0.737038	0.717237	0.797038	0.742838	0.812038	0.779838	0.860337	0.844438	0.807937
		0.606638	0.612438	0.686538	0.705338	0.808438	0.804737	0.737237	0.722438	0.823238	0.771938	0.779537
		0.598938	0.670837	0.759537	0.747038	0.712137	0.671837	0.698937	0.729738	0.743437	0.605738	0.643838
		0.633938	0.552538	0.660637	0.672538	0.749437	0.730638	0.705538	0.743337	0.782737	0.708438	0.732538
n=2	pS375	0.131938	0.787038	0.156537	0.144338	0.211438	0.352437	0.730538	1.07674	1.04874	0.191738	1.37824
		0.121338	0.721738	0.153338	0.121038	0.178838	0.231838	0.435138	0.867938	0.897738	0.205737	1.39934
	np	0.711037	0.744337	0.754938	0.859838	0.795338	0.831638	0.843037	0.851738	0.932638	0.853338	0.842838
		0.682238	0.508938	0.684438	0.656738	0.699538	0.579838	0.559338	0.692138	0.750038	0.821138	0.772338
n=3	pS375	0.068275	0.720675	0.077175	0.097375	0.095075	0.211375	0.496775	0.646275	0.947175	0.098175	1.00517
		0.085275	0.497175	0.072175	0.079675	0.104775	0.262975	0.560275	0.857775	0.953475	0.085775	0.856075
	np	0.621675	0.718675	0.610575	0.700975	0.632375	0.657075	0.667975	0.701175	0.736075	0.618175	0.615975
		0.582875	0.520375	0.506175	0.682475	0.601575	0.612175	0.667175	0.657475	0.691575	0.712575	0.566075
n=4	pS375	0.0763375	0.747237	0.0948375	0.102838	0.159838	0.297438	0.632737	0.754537	1.44064	0.162038	1.09684
		0.108537	0.830838	0.0917375	0.116038	0.161038	0.330238	0.677937	0.921537	1.41434	0.124338	1.13634
	np	0.647837	0.719337	0.718637	0.705037	0.781337	0.748237	0.806237	0.731537	0.854637	0.815638	0.695237
		0.665237	0.621138	0.683237	0.738138	0.762137	0.752037	0.761137	0.757837	0.778537	0.757537	0.677538
n=5	pS375	0.1474	1.2362	0.1127	0.1098	0.143	0.1957	0.4947	0.776	1.4106	0.1344	1.1749
		0.1356	1.1382	0.1129	0.1282	0.1529	0.2289	0.5198	0.865	1.255	0.1277	1.2568
	np	0.8524	0.8655	0.8808	0.8116	0.8376	0.8236	0.8457	0.794	0.9708	0.8177	0.771
		0.8448	0.7807	0.6866	0.7182	0.8037	0.7026	0.7057	0.7166	0.764	0.8276	0.7159

## Sheet: Fig. 2e and 2f
+/- Phosphatase Inhibitors
		-PPase						+PPase
	DAMGO in µM	0	0.1	0.3	1	3	10	0	0.1	0.3	1	3	10
														background
n=1	pS375	0.256	0.2531	0.265	0.2981	0.3028	0.364	0.2266	0.2598	0.4704	1.0122	1.1506	1.3735	0.1015
		0.2689	0.2808	0.2531	0.264	0.3431	0.3547	0.2651	0.3529	0.5251	1.0501	1.2836	1.5633	0.102
	np	0.929	0.8889	0.915	0.8595	0.8237	0.8043	0.8682	0.8693	0.8371	0.8099	0.8489	0.8879	0.1011
		0.9424	0.8984	0.8142	0.8025	0.8334	0.8215	0.8841	0.8978	0.9032	0.8409	0.8432	0.8789	0.1084
n=2	pS375	0.2505	0.2434	0.2568	0.2426	0.2719	0.3495	0.2747	0.3201	0.4223	1.0498	1.3292	1.4607	0.1061
		0.2281	0.1916	0.2017	0.2119	0.2804	0.2996	0.2512	0.2882	0.3968	0.8037	1.075	1.3888	0.1065
	np	0.929	0.8889	0.915	0.8595	0.8237	0.8043	0.8682	0.8693	0.8371	0.8099	0.8489	0.8879	0.1048
		0.9424	0.8984	0.8142	0.8025	0.8334	0.8215	0.8841	0.8978	0.9032	0.8409	0.8432	0.8789	0.107
n=3	pS375	0.1801	0.1953	0.2194	0.2484	0.3462	0.4033	0.2488	0.2646	0.5061	1.0403	1.2181	1.3072	0.1008
		0.1704	0.2054	0.2247	0.2615	0.3134	0.3351	0.2014	0.22	0.3799	0.8278	0.9622	1.3607	0.0925
	np	0.7838	0.8221	0.8778	0.7535	0.8273	0.7785	0.9517	0.9799	0.9481	0.9216	0.9111	0.8925	0.0919
		0.7596	0.8186	0.7473	0.7495	0.7523	0.7712	0.8813	0.7959	0.8247	0.8694	0.8172	0.8293	0.0973
n=4	pS375	0.1756	0.175	0.2012	0.238	0.2768	0.3483	0.2299	0.2336	0.3896	0.7867	0.9302	1.3351	0.0922
		0.1496	0.1888	0.2189	0.2355	0.3043	0.4088	0.1582	0.2151	0.4433	0.6409	1.2169	1.2003	0.0791
	np	0.7846	1.0949	0.879	0.8175	0.7619	0.8972	1.2272	0.9562	0.9243	0.9969	0.9787	1.1546	0.0834
		0.8708	1.0555	0.9979	0.9872	0.9592	1.0021	0.8606	1.0139	0.9666	1.0677	1.0615	1.0557	0.0833
n=5	pS375	0.161	0.1912	0.1739	0.2782	0.2226	0.3176	0.1804	0.227	0.3458	0.8502	1.2742	1.6093	0.1112
		0.173	0.2499	0.2001	0.2575	0.3576	0.5266	0.2514	0.3709	0.5504	0.8952	1.0995	1.6167	0.0988
	np	0.736	1.0661	1.0099	0.8717	0.9423	1.0517	0.9426	1.0045	1.0423	1.0913	1.1528	1.2501	0.0932
		0.8304	1.0699	0.9007	1.1582	0.9913	1.0039	1.3687	1.448	1.2695	1.1557	0.9468	1.12	0.0916
minus background
		-PPase						+PPase
	DAMGO in µM	0	0.1	0.3	1	3	10	0	0.1	0.3	1	3	10
n=1	pS375	0.149867	0.146967	0.158867	0.191967	0.196667	0.257867	0.120467	0.153667	0.364267	0.906067	1.04447	1.26737
		0.162767	0.174667	0.146967	0.157867	0.236967	0.248567	0.158967	0.246767	0.418967	0.943967	1.17747	1.45717
	np	0.822867	0.782767	0.808867	0.753367	0.717567	0.698167	0.762067	0.763167	0.730967	0.703767	0.742767	0.781767
		0.836267	0.792267	0.708067	0.696367	0.727267	0.715367	0.777967	0.791667	0.797067	0.734767	0.737067	0.772767
n=2	pS375	0.145333	0.138233	0.151633	0.137433	0.166733	0.244333	0.169533	0.214933	0.317133	0.944633	1.22403	1.35553
		0.122933	0.0864333	0.0965333	0.106733	0.175233	0.194433	0.146033	0.183033	0.291633	0.698533	0.969833	1.28363
	np	0.732133	0.693433	0.702933	0.577333	0.595333	0.606233	0.803233	0.689933	0.701833	0.757133	0.696133	0.687533
		0.683033	0.614533	0.528733	0.572833	0.668233	0.632433	0.753933	0.716233	0.730533	0.702533	0.746233	0.703133
n=3	pS375	0.08375	0.09895	0.12305	0.15205	0.24985	0.30695	0.15245	0.16825	0.40975	0.94395	1.12175	1.21085
		0.07405	0.10905	0.12835	0.16515	0.21705	0.23875	0.10505	0.12365	0.28355	0.73145	0.86585	1.26435
	np	0.68745	0.72575	0.78145	0.65715	0.73095	0.68215	0.85535	0.88355	0.85175	0.82525	0.81475	0.79615
		0.66325	0.72225	0.65095	0.65315	0.65595	0.67485	0.78495	0.69955	0.72835	0.77305	0.72085	0.73295
n=4	pS375	0.10995	0.10935	0.13555	0.17235	0.21115	0.28265	0.16425	0.16795	0.32395	0.72105	0.86455	1.26945
		0.08395	0.12315	0.15325	0.16985	0.23865	0.34315	0.09255	0.14945	0.37765	0.57525	1.15125	1.13465
	np	0.71895	1.02925	0.81335	0.75185	0.69625	0.83155	1.16155	0.89055	0.85865	0.93125	0.91305	1.08895
		0.80515	0.98985	0.93225	0.92155	0.89355	0.93645	0.79495	0.94825	0.90095	1.00205	0.99585	0.99005
n=5	pS375	0.0676	0.0978	0.0805	0.1848	0.1292	0.2242	0.087	0.1336	0.2524	0.7568	1.1808	1.5159
		0.0796	0.1565	0.1067	0.1641	0.2642	0.4332	0.158	0.2775	0.457	0.8018	1.0061	1.5233
	np	0.6426	0.9727	0.9165	0.7783	0.8489	0.9583	0.8492	0.9111	0.9489	0.9979	1.0594	1.1567
		0.737	0.9765	0.8073	1.0648	0.8979	0.9105	1.2753	1.3546	1.1761	1.0623	0.8534	1.0266

## Sheet: Fig. 2g
Peptide Neutralization
		Control (no peptide)							+ non-pS375-Peptide							+ pS375-Peptide
	DAMGO in µM	0	0.1	0.3	1	3	10		0	0.1	0.3	1	3	10		0	0.1	0.3	1	3	10
																							background
n=1	pS375	0.0968	0.2165	0.4431	0.5792	0.7465	0.7746		0.1329	0.2125	0.2936	0.7017	0.6497	0.7187		0.1353	0.1652	0.1474	0.1837	0.1914	0.1567		0.0621	0.0583	0.058
		0.1069	0.3324	0.4403	0.7138	0.7069	0.7994		0.1314	0.1875	0.3197	0.6848	0.6286	0.8031		0.1715	0.1933	0.1928	0.191	0.2044	0.1771		0.0607	0.057	0.0563
n=2	pS375	0.1466	0.3137	0.706	0.8941	0.7495	0.8905		0.1248	0.2924	0.4398	0.5571	0.7998	0.8671		0.143	0.1841	0.1552	0.2033	0.1603	0.1872		0.0581	0.0628	0.0612
		0.1264	0.2174	0.3719	0.7048	0.6942	0.8677		0.1418	0.2245	0.3988	0.6807	0.8571	0.8657		0.1268	0.1414	0.1469	0.1575	0.1685	0.1625		0.0567	0.0589	0.0588
n=3	pS375	0.1238	0.2537	0.53	0.4534	0.5048	0.7046		0.1539	0.1719	0.2575	0.6124	0.6962	0.8087		0.1596	0.1511	0.1567	0.1636	0.1551	0.1522		0.0544	0.0555	0.0541
		0.1502	0.2761	0.4805	0.7155	0.642	0.9045		0.1368	0.1413	0.2688	0.4799	0.8051	0.7943		0.1296	0.1509	0.1524	0.1582	0.1206	0.1279		0.0556	0.0563	0.054
n=4	pS375	0.1422	0.222	0.3044	0.6774	0.9007	1.2337		0.1524	0.2783	0.645	0.7728	1.1136	0.9535		0.1975	0.1981	0.2306	0.176	0.1729	0.1896		0.0889	0.089	0.1162
		0.193	0.3423	0.5375	1.0041	0.892	1.1557		0.1582	0.2862	0.4926	0.6874	0.9037	1.1198		0.1708	0.1691	0.1894	0.1795	0.1698	0.2016		0.0877	0.0855	0.1081
n=5	pS375	0.2263	0.2282	0.2654	0.4951	0.856	1.1286		0.2523	0.3612	0.3102	0.5167	0.8595	1.1634		0.2811	0.2943	0.2753	0.3267	0.2637	0.2631		0.0961	0.1321	0.0896
		0.2823	0.3206	0.4574	0.8626	0.9991	1.3253		0.2678	0.2923	0.3093	0.5455	0.8653	1.6047		0.2789	0.2901	0.2831	0.3122	0.2613	0.2572		0.0949	0.0998	0.0927
minus background
		Control (no peptide)							+ non-pS375-Peptide							+ pS375-Peptide
	DAMGO in µM	0	0.1	0.3	1	3	10		0	0.1	0.3	1	3	10		0	0.1	0.3	1	3	10
n=1	pS375	0.0968	0.2165	0.4431	0.5792	0.7465	0.7746		0.1329	0.2125	0.2936	0.7017	0.6497	0.7187		0.1353	0.1652	0.1474	0.1837	0.1914	0.1567
		0.1069	0.3324	0.4403	0.7138	0.7069	0.7994		0.1314	0.1875	0.3197	0.6848	0.6286	0.8031		0.1715	0.1933	0.1928	0.191	0.2044	0.1771
n=2	pS375	0.0878167	0.254917	0.647217	0.835317	0.690717	0.831717		0.0660167	0.233617	0.381017	0.498317	0.741017	0.808317		0.0842167	0.125317	0.0964167	0.144517	0.101517	0.128417
		0.0676167	0.158617	0.313117	0.646017	0.635417	0.808917		0.0830167	0.165717	0.340017	0.621917	0.798317	0.806917		0.0680167	0.0826167	0.0881167	0.0987167	0.109717	0.103717
n=3	pS375	0.0685417	0.198442	0.474742	0.398142	0.449542	0.649342		0.0986417	0.116642	0.202242	0.557142	0.640942	0.753442		0.104342	0.0958417	0.101442	0.108342	0.0998417	0.0969417
		0.0949417	0.220842	0.425242	0.660242	0.586742	0.849242		0.0815417	0.0860417	0.213542	0.424642	0.749842	0.739042		0.0743417	0.0956417	0.0971417	0.102942	0.0653417	0.0726417
n=4	pS375	0.0525167	0.132317	0.214717	0.587717	0.811017	1.14402		0.0627167	0.188617	0.555317	0.683117	1.02392	0.863817		0.107817	0.108417	0.140917	0.0863167	0.0832167	0.0999167
		0.103317	0.252617	0.447817	0.914417	0.802317	1.06602		0.0685167	0.196517	0.402917	0.597717	0.814017	1.03012		0.0811167	0.0794167	0.0997167	0.0898167	0.0801167	0.111917
n=5	pS375	0.1338	0.1357	0.1729	0.4026	0.7635	1.0361		0.1598	0.2687	0.2177	0.4242	0.767	1.0709		0.1886	0.2018	0.1828	0.2342	0.1712	0.1706
		0.1898	0.2281	0.3649	0.7701	0.9066	1.2328		0.1753	0.1998	0.2168	0.453	0.7728	1.5122		0.1864	0.1976	0.1906	0.2197	0.1688	0.1647

## Sheet: Fig. 2h
anti-HA Magnetic Bead Quantity
		DAMGO in µM	0	10	0	0.01	0.1	0.3	1	3	10
		Bead Quantity										background
n=1	pS375	50 µg/well	0.1803	0.7563	0.3001	0.336	0.3774	0.6708	0.8432	0.7571	0.7805	0.1051
			0.271	0.9683	0.2659	0.4007	0.4277	0.6312	0.8412	0.9316	0.8859	0.1637
		20 µg/well	0.3133	1.155	0.2364	0.2894	0.3586	0.5895	0.6423	1.0026	0.7963	0.1092
			0.1786	0.9211	0.236	0.2823	0.3916	0.5613	0.7479	0.7846	0.7873	0.1151
		5 µg/well	0.1538	0.3823	0.1756	0.2609	0.2431	0.3289	0.5274	0.5372	0.5073	0.118
			0.1586	0.2868	0.2445	0.3415	0.3096	0.4001	0.5775	0.5317	0.5074	0.1864
		1 µg/well	0.0956	0.2016	0.1546	0.1169	0.2278	0.2532	0.2224	0.2469	0.1828	0.1581
			0.1076	0.1788	0.1593	0.2054	0.1732	0.1813	0.1796	0.2816	0.2088	0.1009
n=2	pS375	50 µg/well	0.3276	1.2594	0.5698	0.3235	0.638	0.8243	1.1506	0.9684	0.9764	0.0942
			0.3415	0.902	0.3716	0.2257	0.5555	0.6375	0.942	0.8845	1.166	0.0925
		20 µg/well	0.2425	0.937	0.3363	0.2612	0.4817	0.7595	0.9793	1.3981	1.2395	0.0979
			0.2947	1.1616	0.3157	0.2752	0.522	0.6888	1.026	1.238	0.9971	0.0922
		5 µg/well	0.1499	0.5143	0.1767	0.127	0.3959	0.3616	0.5214	0.4144	0.4772	0.079
			0.1542	0.6179	0.3584	0.136	0.4038	0.43	0.6395	0.5451	0.4085	0.079
		1 µg/well	0.1173	0.2279	0.1414	0.0882	0.2679	0.1771	0.2998	0.1453	0.1423	0.0678
			0.1395	0.2769	0.123	0.0885	0.2296	0.2645	0.2023	0.2597	0.1419	0.0745
n=3	pS375	50 µg/well	0.2428	1.2004	0.4176	0.4497	0.5726	0.3814	0.5463	0.9309	0.8408	0.2213
			0.4693	1.2424	0.4255	0.5378	0.6093	0.5162	0.6897	1.0976	0.7343	0.1781
		20 µg/well	0.2527	1.0294	0.2503	0.2187	0.3979	0.2928	0.3172	0.8852	0.9404	0.1344
			0.2912	0.9747	0.2099	0.2212	0.3002	0.298	0.3233	0.7842	0.7522	0.0817
		5 µg/well	0.2136	0.1361	0.162	0.1333	0.0932	0.1085	0.1235	0.2603	0.2704	0.1537
			0.1363	0.3086	0.1415	0.1567	0.1268	0.1367	0.1688	0.2318	0.39	0.125
		1 µg/well	0.106	0.1583	0.1217	0.1083	0.0961	0.1405	0.0918	0.1624	0.1835	0.1312
			0.0708	0.1065	0.0803	0.0893	0.1111	0.1376	0.158	0.1877	0.1721	0.1088
n=4	pS375	50 µg/well	0.2575	0.9318	0.2792	0.4365	0.3229	0.6385	0.6872	0.9493	0.9563	0.0974
			0.3457	1.0091	0.2966	0.434	0.4209	0.588	0.7334	0.7723	0.7865	0.139
		20 µg/well	0.3119	1.2505	0.2199	0.26	0.2786	0.4647	0.633	0.5773	0.599	0.0915
			0.1835	0.8526	0.226	0.3248	0.2121	0.4089	0.8108	0.7531	0.7677	0.0865
		5 µg/well	0.1064	0.1947	0.0999	0.0933	0.1075	0.1544	0.2604	0.2571	0.3832	0.0525
			0.1312	0.2203	0.139	0.176	0.1173	0.3033	0.1987	0.3464	0.2698	0.0828
		1 µg/well	0.103	0.1242	0.1136	0.1039	0.0811	0.1201	0.1883	0.2271	0.1946	0.0886
			0.0919	0.0965	0.0812	0.1004	0.0831	0.0512	0.0544	0.0975	0.1093	0.083
n=5	pS375	50 µg/well	0.2484	0.9007	0.2867	0.3834	0.3502	0.4548	0.944	0.8497	0.6778	0.1101
			0.2266	0.7189	0.2702	0.397	0.4739	0.6415	1.0145	0.7276	0.7954	0.1021
		20 µg/well	0.187	0.6858	0.2891	0.2891	0.3563	0.4417	0.9328	0.8798	0.9058	0.0966
			0.1676	0.6902	0.284	0.3087	0.327	0.6631	0.7747	0.8342	0.9994	0.0897
		5 µg/well	0.1235	0.2434	0.1504	0.1502	0.168	0.2473	0.2119	0.2465	0.4315	0.1146
			0.1097	0.2298	0.185	0.2036	0.2288	0.3582	0.4318	0.3654	0.424	0.0911
		1 µg/well	0.1586	0.1544	0.1801	0.1842	0.1683	0.1894	0.1721	0.2178	0.2529	0.1467
			0.2012	0.137	0.1184	0.181	0.1866	0.2215	0.2724	0.3056	0.26	0.1709
minus background
		DAMGO in µM	0	10	0	0.01	0.1	0.3	1	3	10
		Bead Quantity
n=1	pS375	50 µg/well	0.0482375	0.624238	0.168037	0.203938	0.245338	0.538737	0.711137	0.625038	0.648438
			0.138938	0.836238	0.133838	0.268637	0.295637	0.499138	0.709137	0.799538	0.753838
		20 µg/well	0.181238	1.02294	0.104337	0.157337	0.226537	0.457438	0.510238	0.870537	0.664238
			0.0465375	0.789038	0.103937	0.150237	0.259537	0.429238	0.615838	0.652537	0.655238
		5 µg/well	0.0217375	0.250238	0.0435375	0.128838	0.111038	0.196838	0.395338	0.405138	0.375238
			0.0265375	0.154738	0.112437	0.209438	0.177537	0.268038	0.445438	0.399637	0.375337
		1 µg/well	0	0.0695375	0.0225375	0	0.0957375	0.121137	0.0903375	0.114838	0.0507375
			0	0.0467375	0.0272375	0.0733375	0.0411375	0.0492375	0.0475375	0.149538	0.0767375
n=2	pS375	50 µg/well	0.242962	1.17476	0.485162	0.238863	0.553362	0.739663	1.06596	0.883763	0.891763
			0.256862	0.817362	0.286963	0.141063	0.470862	0.552862	0.857362	0.799862	1.08136
		20 µg/well	0.157862	0.852363	0.251663	0.176562	0.397062	0.674862	0.894662	1.31346	1.15486
			0.210063	1.07696	0.231062	0.190562	0.437362	0.604162	0.941362	1.15336	0.912462
		5 µg/well	0.0652625	0.429662	0.0920625	0.0423625	0.311262	0.276963	0.436762	0.329762	0.392563
			0.0695625	0.533262	0.273763	0.0513625	0.319163	0.345363	0.554862	0.460462	0.323862
		1 µg/well	0.0326625	0.143262	0.0567625	0.0035625	0.183263	0.0924625	0.215163	0.0606625	0.0576625
			0.0548625	0.192262	0.0383625	0.0038625	0.144962	0.179863	0.117663	0.175062	0.0572625
n=3	pS375	50 µg/well	0.101025	1.05862	0.275825	0.307925	0.430825	0.239625	0.404525	0.789125	0.699025
			0.327525	1.10062	0.283725	0.396025	0.467525	0.374425	0.547925	0.955825	0.592525
		20 µg/well	0.110925	0.887625	0.108525	0.076925	0.256125	0.151025	0.175425	0.743425	0.798625
			0.149425	0.832925	0.068125	0.079425	0.158425	0.156225	0.181525	0.642425	0.610425
		5 µg/well	0.071825	0	0.020225	0	0	0	0	0.118525	0.128625
			0	0.166825	0	0.014925	0	0	0.027025	0.090025	0.248225
		1 µg/well	0	0.016525	0	0	0	0	0	0.020625	0.041725
			0	0	0	0	0	0	0.016225	0.045925	0.030325
n=4	pS375	50 µg/well	0.167338	0.841637	0.189038	0.346338	0.232738	0.548337	0.597037	0.859137	0.866138
			0.255538	0.918938	0.206437	0.343838	0.330738	0.497837	0.643238	0.682137	0.696337
		20 µg/well	0.221738	1.16034	0.129738	0.169838	0.188438	0.374538	0.542837	0.487138	0.508837
			0.0933375	0.762437	0.135837	0.234637	0.121938	0.318738	0.720637	0.662937	0.677538
		5 µg/well	0.0162375	0.104538	0.0097375	0.0031375	0.0173375	0.0642375	0.170238	0.166938	0.293038
			0.0410375	0.130138	0.0488375	0.0858375	0.0271375	0.213138	0.108537	0.256238	0.179638
		1 µg/well	0.0128375	0.0340375	0.0234375	0.0137375	0	0.0299375	0.0981375	0.136937	0.104438
			0.0017375	0.0063375	0	0.0102375	0	0	0	0.0073375	0.0191375
n=5	pS375	50 µg/well	0.133175	0.785475	0.171475	0.268175	0.234975	0.339575	0.828775	0.734475	0.562575
			0.111375	0.603675	0.154975	0.281775	0.358675	0.526275	0.899275	0.612375	0.680175
		20 µg/well	0.071775	0.570575	0.173875	0.173875	0.241075	0.326475	0.817575	0.764575	0.790575
			0.052375	0.574975	0.168775	0.193475	0.211775	0.547875	0.659475	0.718975	0.884175
		5 µg/well	0.008275	0.128175	0.035175	0.034975	0.052775	0.132075	0.096675	0.131275	0.316275
			0	0.114575	0.069775	0.088375	0.113575	0.242975	0.316575	0.250175	0.308775
		1 µg/well	0.043375	0.039175	0.064875	0.068975	0.053075	0.074175	0.056875	0.102575	0.137675
			0.085975	0.021775	0.003175	0.065775	0.071375	0.106275	0.157175	0.190375	0.144775

## Sheet: Fig. 2i
Primary Antibody Quantity
		DAMGO in µM	0	0.01	0.1	0.3	1	3	10
		quantity								background
n=1*	pS375	8 µg/ml	0.4484		0.4656	0.5714	0.7775	1.2717	1.1896	0.0892
			0.2561		0.2394	0.6054	0.6774	0.9415	0.7438	0.146
		4 µg/ml	0.1984		0.3008	0.5037	1.0319	0.8743	1.023	0.0898
			0.2209		0.278	0.4279	0.6718	0.6944	0.7011	0.0846
		2 µg/ml	0.1428		0.1483	0.2407	0.4908	0.5032	0.6304	0.091
			0.1501		0.1711	0.2532	0.4375	0.303	0.5304	0.1235
		0.5 µg/ml	0.1091		0.1154	0.1206	0.147	0.2715	0.3309
			0.1059		0.118	0.114	0.1247	0.202	0.2293
n=2*	pS375	8 µg/ml	0.2803		0.4539	0.7398	0.939	1.2067	1.1808	0.0901
			0.247		0.3557	0.7375	0.744	0.9334	1.1431	0.0868
		4 µg/ml	0.1701		0.2029	0.5099	0.6422	0.9441	1.0459	0.081
			0.1691		0.1935	0.4614	0.6305	1.1058	1.1085	0.0782
		2 µg/ml	0.1234		0.1413	0.2918	0.3845	0.8172	0.7391	0.0773
			0.1129		0.127	0.2828	0.4094	0.7845	0.8626	0.0835
		0.5 µg/ml	0.0894		0.1091	0.1194	0.1589	0.2168	0.2072
			0.0889		0.1087	0.1105	0.166	0.2219	0.1985
* different plate layout than following replicates
n=3	pS375	8 µg/ml	0.4521	0.4589	0.2891	0.3217	0.5993	0.7893	0.7935	0.0917
			0.5583	0.5355	0.3242	0.4845	0.8927	0.7894	0.8766	0.0915
		4 µg/ml	0.392	0.4643	0.3737	0.2856	0.4306	0.5011	0.7878	0.0975
			0.4343	0.4601	0.3567	0.3019	0.6531	0.5828	0.9727	0.0963
		2 µg/ml	0.3866	0.2896	0.2036	0.1667	0.4613	0.3464	0.44	0.0821
			0.2545	0.2783	0.265	0.2244	0.356	0.3597	0.778	0.0876
		0.5 µg/ml	0.1475	0.1638	0.1616	0.1417	0.2389	0.3539	0.3867	0.087
			0.1429	0.1206	0.1317	0.1291	0.2118	0.2591	0.2423	0.0825
n=4	pS375	8 µg/ml	0.1611	0.4667	0.6081	0.5239	0.8861	0.9832	0.7605	0.0988
			0.2163	0.4404	0.5787	0.8118	1.362	0.9861	0.6899	0.0981
		4 µg/ml	0.3724	0.3892	0.4952	0.7781	0.984	0.7861	1.5078	0.0811
			0.262	0.4448	0.539	0.7843	0.9519	0.7104	0.733	0.1071
		2 µg/ml	0.2454	0.2166	0.3032	0.3803	0.8064	0.779	0.4736	0.0873
			0.2263	0.2345	0.2653	0.4916	0.7533	0.48	0.5594	0.0878
		0.5 µg/ml	0.1161	0.1488	0.1593	0.2546	0.4195	0.4538	0.612	0.0888
			0.1235	0.1191	0.1204	0.2097	0.3545	0.299	0.2651	0.1273
minus background
		DAMGO in µM	0	0.01	0.1	0.3	1	3	10
		quantity
n=1	pS375	8 µg/ml	0.344383		0.361583	0.467383	0.673483	1.16768	1.08558
			0.152083		0.135383	0.501383	0.573383	0.837483	0.639783
		4 µg/ml	0.0943833		0.196783	0.399683	0.927883	0.770283	0.918983
			0.116883		0.173983	0.323883	0.567783	0.590383	0.597083
		2 µg/ml	0.0387833		0.0442833	0.136683	0.386783	0.399183	0.526383
			0.0460833		0.0670833	0.149183	0.333483	0.198983	0.426383
		0.5 µg/ml	0.00508333		0.0113833	0.0165833	0.0429833	0.167483	0.226883
			0.00188333		0.0139833	0.00998333	0.0206833	0.0979833	0.125283
n=2	pS375	8 µg/ml	0.197483		0.371083	0.656983	0.856183	1.12388	1.09798
			0.164183		0.272883	0.654683	0.661183	0.850583	1.06028
		4 µg/ml	0.0872833		0.120083	0.427083	0.559383	0.861283	0.963083
			0.0862833		0.110683	0.378583	0.547683	1.02298	1.02568
		2 µg/ml	0.0405833		0.0584833	0.208983	0.301683	0.734383	0.656283
			0.0300833		0.0441833	0.199983	0.326583	0.701683	0.779783
		0.5 µg/ml	0.00658333		0.0262833	0.0365833	0.0760833	0.133983	0.124383
			0.00608333		0.0258833	0.0276833	0.0831833	0.139083	0.115683
n=3	pS375	8 µg/ml	0.362575	0.369375	0.199575	0.232175	0.509775	0.699775	0.703975
			0.468775	0.445975	0.234675	0.394975	0.803175	0.699875	0.787075
		4 µg/ml	0.302475	0.374775	0.284175	0.196075	0.341075	0.411575	0.698275
			0.344775	0.370575	0.267175	0.212375	0.563575	0.493275	0.883175
		2 µg/ml	0.297075	0.200075	0.114075	0.077175	0.371775	0.256875	0.350475
			0.164975	0.188775	0.175475	0.134875	0.266475	0.270175	0.688475
		0.5 µg/ml	0.057975	0.074275	0.072075	0.052175	0.149375	0.264375	0.297175
			0.053375	0.031075	0.042175	0.039575	0.122275	0.169575	0.152775
n=4	pS375	8 µg/ml	0.0640625	0.369663	0.511062	0.426863	0.789062	0.886162	0.663462
			0.119262	0.343363	0.481662	0.714762	1.26496	0.889062	0.592862
		4 µg/ml	0.275363	0.292162	0.398162	0.681063	0.886962	0.689063	1.41076
			0.164963	0.347762	0.441963	0.687262	0.854862	0.613363	0.635962
		2 µg/ml	0.148363	0.119562	0.206163	0.283263	0.709363	0.681963	0.376563
			0.129263	0.137462	0.168262	0.394562	0.656262	0.382962	0.462363
		0.5 µg/ml	0.0190625	0.0517625	0.0622625	0.157562	0.322462	0.356762	0.514962
			0.0264625	0.0220625	0.0233625	0.112662	0.257462	0.201962	0.168063

## Sheet: Fig. 2k and 2l
Detection Limit
	Cell Lysate Mix (µl)
	WT-HEK293	0	20	40	60	80	90	95	97	99	100
	MOP-HEK293	100	80	60	40	20	10	5	3	1	0
												background
n=1	pS375	0.7393	0.762	0.6118	0.8933	1.236	0.7538	0.3533	0.3275	0.1598	0.1144	0.1138
		1.1377	1.0212	0.8589	1.1524	1.1296	0.6549	0.4824	0.3645	0.1663	0.1349	0.0882
	np	0.3395	0.4861	0.3905	0.4794	0.438	0.4159	0.3416	0.2739	0.1475	0.0951	0.0774
		0.3955	0.4046	0.3817	0.5591	0.3252	0.4532	0.3855	0.3095	0.1565	0.0867	0.0727
n=2	pS375	1.357	1.177	1.4993	1.5412	0.9101	0.8436	0.875	0.4607	0.2117	0.2093	0.1259
		1.4477	1.2472	1.0794	1.0757	0.9944	1.287	0.6439	0.2922	0.2356	0.1974	0.1725
	np	1.2121	1.072	0.9004	1.2903	0.8865	0.8577	0.9077	0.5374	0.4169	0.5411	0.1062
		0.7844	0.792	0.9402	1.0389	0.7226	0.6188	0.4593	0.3797	0.4353	0.448	0.1504
n=3	pS375	1.3249	1.2494	1.3127	1.2376	0.7935	0.51	0.3319	0.2582	0.1899	0.1859	0.0936
		0.93	1.5997	1.5197	1.3238	0.8853	0.5888	0.2673	0.213	0.2065	0.1989	0.1052
	np	0.8261	0.8283	0.818	0.7547	0.3155	0.5084	0.2593	0.2506	0.1599	0.1304	0.0913
		0.7994	0.7505	0.7799	0.7641	0.6441	0.4571	0.3078	0.2341	0.1613	0.1403	0.0942
n=4	pS375	1.1742	0.9409	0.7667	0.9094	0.4386	0.4308	0.204	0.1509	0.1638	0.1436	0.1417
		1.1794	1.0222	0.9863	0.912	0.6283	0.3974	0.2541	0.1599	0.1659	0.1512	0.1376
	np	0.6029	0.5707	0.5547	0.5002	0.4677	0.4499	0.2873	0.1296	0.1495	0.1403	0.1432
		0.5566	0.4804	0.5092	0.4815	0.4473	0.3529	0.2362	0.1209	0.136	0.2542	0.1262
n=5	pS375	1.82	1.5105	1.5533	1.6781	1.0405	0.6902	0.3587	0.4264	0.3586	0.3587	0.238
		1.6555	2.1831	1.9679	1.4487	1.4581	0.6116	0.419	0.3851	0.347	0.3557	0.3992
	np	1.7147	1.756	1.6452	1.5272	1.3468	0.5531	0.4614	0.2225	0.1288	0.2046	0.135
		1.7662	1.6958	1.2572	1.2788	1.2352	0.5099	0.4693	0.1783	0.128	0.1229	0.1542
minus background
	Cell Lysate Mix (µl)
	WT-HEK293	0	20	40	60	80	90	95	97	99	100
	MOP-HEK293	100	80	60	40	20	10	5	3	1	0
n=1	pS375	0.651275	0.673975	0.523775	0.805275	1.14797	0.665775	0.265275	0.239475	0.071775	0.026375
		1.04967	0.933175	0.770875	1.06438	1.04157	0.566875	0.394375	0.276475	0.078275	0.046875
	np	0.251475	0.398075	0.302475	0.391375	0.349975	0.327875	0.253575	0.185875	0.059475	0.007075
		0.307475	0.316575	0.293675	0.471075	0.237175	0.365175	0.297475	0.221475	0.068475	0
n=2	pS375	1.21825	1.03825	1.36055	1.40245	0.77135	0.70485	0.73625	0.32195	0.07295	0.07055
		1.30895	1.10845	0.94065	0.93695	0.85565	1.14825	0.50515	0.15345	0.09685	0.05865
	np	1.07335	0.93325	0.76165	1.15155	0.74775	0.71895	0.76895	0.39865	0.27815	0.40235
		0.64565	0.65325	0.80145	0.90015	0.58385	0.48005	0.32055	0.24095	0.29655	0.30925
n=3	pS375	1.22883	1.15333	1.21663	1.14153	0.697425	0.413925	0.235825	0.162125	0.093825	0.089825
		0.833925	1.50362	1.42363	1.22773	0.789225	0.492725	0.171225	0.116925	0.110425	0.102825
	np	0.730025	0.732225	0.721925	0.658625	0.219425	0.412325	0.163225	0.154525	0.063825	0.034325
		0.703325	0.654425	0.683825	0.668025	0.548025	0.361025	0.211725	0.138025	0.065225	0.044225
n=4	pS375	1.03702	0.803725	0.629525	0.772225	0.301425	0.293625	0.066825	0.013725	0.026625	0.006425
		1.04222	0.885025	0.849125	0.774825	0.491125	0.260225	0.116925	0.022725	0.028725	0.014025
	np	0.465725	0.433525	0.417525	0.363025	0.330525	0.312725	0.150125	0	0.012325	0.003125
		0.419425	0.343225	0.372025	0.344325	0.310125	0.215725	0.099025	0	0	0.117025
n=5	pS375	1.5884	1.2789	1.3217	1.4465	0.8089	0.4586	0.1271	0.1948	0.127	0.1271
		1.4239	1.9515	1.7363	1.2171	1.2265	0.38	0.1874	0.1535	0.1154	0.1241
	np	1.4831	1.5244	1.4136	1.2956	1.1152	0.3215	0.2298	0	0	0
		1.5346	1.4642	1.0256	1.0472	1.0036	0.2783	0.2377	0	0	0

## Sheet: Fig. 3b
DAMGO-induced MOP-Phosphorylation
	DAMGO in µM	0	10	0	0.01	0.1	0.3	1	3	10	0	10				0	10	0	0.01	0.1	0.3	1	3	10	0	10				0	10	0	0.01	0.1	0.3	1	3	10	0	10				0	10	0	0.01	0.1	0.3
													background														background														background
n=1	pT370	0.3882	0.5871	0.2284	0.2325	0.2358	0.398	0.8067	0.9213	0.9552	0.3252	1.2358	0.0807		pS375	0.1766	0.9892	0.1725	0.1974	0.2502	0.4476	0.7672	0.9639	1.308	0.1771	1.3747	0.0879		pT376	0.2962	1.2449	0.2756	0.2259	0.3018	0.3896	0.7001	0.9455	1.4327	0.2658	1.1757	0.0848		pT379	0.3723	0.8022	0.2885	0.2803	0.3094	0.4363
		0.2697	1.0812	0.2691	0.2735	0.2989	0.4314	0.8405	1.1749	1.2319	0.2984	1.5463	0.0844			0.1659	1.1577	0.1882	0.1862	0.3115	0.8155	0.9819	1.0959	1.3892	0.178	1.4518	0.0945			0.3055	1.2487	0.2985	0.2822	0.3308	0.4003	0.6696	1.0564	0.9662	0.1963	0.8427	0.0847			0.3343	0.7781	0.3232	0.2862	0.2464	0.3888
		0.2418	0.896	0.2238	0.233	0.2807	0.3477	0.7324	0.997	1.4303	0.2924	1.2729	0.0799			0.2009	1.2953	0.2004	0.2142	0.2822	0.4563	0.9189	1.2144	1.4075	0.1773	1.4779	0.0845			0.3312	1.2482	0.2405	0.236	0.2636	0.3755	0.7787	0.8689	1.0895	0.2148	0.8275	0.0913			0.4441	1.3516	0.3714	0.2868	0.3641	0.3899
		0.2135	0.5619	0.2306	0.2121	0.2825	0.3572	0.7247	1.0787	1.0812	0.2566	1.3169	0.0794			0.2145	1.1818	0.1762	0.193	0.256	0.448	0.7434	1.2963	1.619	0.1902	1.4832	0.0836			0.2964	0.8102	0.2838	0.2376	0.247	0.3849	0.7403	0.933	0.9294	0.2317	1.0846	0.0927			0.4596	1.0869	0.3041	0.3099	0.3315	0.4103
	np	0.8792	0.8234	0.8341	0.857	0.9075	0.803	0.8797	0.9392	0.9308	0.9697	0.9518	0.0781		np	0.7162	0.7965	0.8217	0.8019	0.8817	0.8275	0.8967	0.8645	0.945	0.9291	0.8926	0.0829		np	0.9695	1.0087	1.0055	0.9404	0.905	0.9361	0.9779	1.0303	1.122	1.013	0.9436	0.0902		np	0.9783	0.9727	1.0043	0.954	0.945	0.9429
		0.9074	0.8437	0.8061	0.9089	0.9503	0.901	0.9668	0.9396	1.0146	0.9967	1.0565	0.0788			0.6913	0.6971	0.7712	0.79	0.8931	0.8894	0.8219	0.8071	0.9079	0.8566	0.8642	0.0834			0.8701	0.996	1.023	0.8673	1.0273	0.9989	0.9777	1.0058	0.9813	0.9219	0.9283	0.0959			0.9294	0.9107	0.8613	0.9245	0.8767	0.8543
		0.8509	0.8778	0.8229	0.946	0.8788	0.7294	0.8675	0.8632	0.9951	0.9774	0.8676	0.0764			0.6836	0.7555	0.8442	0.8317	0.7968	0.7565	0.7836	0.8144	0.8281	0.6904	0.7285	0.0811			0.9504	1.02	1.0067	1.0309	0.988	0.9671	0.9097	0.9618	1.013	0.8559	0.9974	0.1032			0.9937	1.0266	1.0107	0.9612	0.9997	0.8834
		0.7715	0.7889	0.752	0.8856	0.9227	0.7978	0.8226	0.8394	0.9218	0.941	0.8635	0.0771			0.7186	0.6372	0.7453	0.7572	0.8341	0.8153	0.7902	0.828	0.8674	0.7931	0.8172	0.0794			0.8262	0.9573	0.9825	0.8809	0.905	0.847	0.7947	0.8245	0.8074	0.8878	0.9079	0.0892			0.9632	0.9108	0.9333	0.936	0.8634	0.8412
n=2	pT370	0.2247	0.6736	0.2808	0.23	0.2718	0.3734	0.6759	0.9098	1.018	0.3192	1.133	0.0764		pS375	0.2076	0.8627	0.2322	0.22	0.2871	0.4281	0.8062	1.1524	1.1244	0.2674	1.4539	0.0743		pT376	0.2444	1.1491	0.2482	0.2257	0.241	0.2714	0.5861	0.8709	0.9816	0.2143	1.0682	0.0998		pT379	0.3177	0.574	0.3095	0.2963	0.3421	0.3855
		0.3376	0.5612	0.2493	0.2531	0.295	0.3484	0.7115	0.9408	0.8877	0.2915	1.1414	0.0759			0.197	0.7974	0.229	0.1967	0.2545	0.3075	0.5108	0.9436	0.9734	0.2814	1.475	0.0745			0.2188	0.7863	0.197	0.1929	0.2347	0.288	0.5432	0.8778	1.0761	0.2179	1.1942	0.0896			0.2971	0.6679	0.353	0.3499	0.3407	0.3711
	np	0.704	0.8611	0.7795	0.7329	0.9166	0.8126	0.8116	0.8606	0.9469	1.0205	0.9271	0.0787		np	0.7867	0.82	0.8306	0.9355	0.871	0.9073	0.9187	0.9274	1.0083	0.929	0.9185	0.0764		np	1.038	1.0344	1.013	0.9533	0.8641	0.84	0.9426	0.9734	1.037	0.9905	0.8952	0.0847		np	0.8801	0.8028	0.8191	0.8662	0.9019	0.8636
		0.8777	0.6057	0.8691	0.8055	0.9379	0.8522	0.7109	0.8698	0.7833	1.0465	0.9137	0.075			0.7579	0.5846	0.7601	0.7324	0.7752	0.6555	0.635	0.7678	0.8257	0.8968	0.848	0.0741			0.9698	0.8578	0.8855	0.8918	0.9121	0.7953	0.8751	0.8292	0.9869	0.9485	1.0101	0.08			0.8111	0.7697	0.7647	0.8602	0.9539	0.7218
n=3	pT370	0.3134	0.9038	0.3081	0.263	0.282	0.3245	0.6169	0.8763	0.8681	0.2342	0.8354	0.0792		pS375	0.1445	0.7969	0.1534	0.1736	0.1713	0.2876	0.573	0.7225	1.0234	0.1744	1.0814	0.0774		pT376	0.2022	0.7523	0.2188	0.215	0.2314	0.274	0.4312	0.7707	0.7281	0.1793	1.2661	0.0804		pT379	0.2425	0.6106	0.2499	0.2464	0.2674	0.316
		0.2954	0.9029	0.3067	0.2123	0.1837	0.3186	0.6654	0.8769	0.8388	0.2289	0.8486	0.0743			0.1615	0.5734	0.1484	0.1559	0.181	0.3392	0.6365	0.934	1.0297	0.162	0.9323	0.0756			0.1625	0.6141	0.188	0.1868	0.18	0.2065	0.4545	0.6683	0.7645	0.2109	1.1314	0.0825			0.294	0.5747	0.2286	0.2554	0.2509	0.3112
	np	0.7508	0.8318	0.7823	0.8574	0.7543	0.6995	0.7848	0.7848	0.7881	0.7156	0.6285	0.0748		np	0.6979	0.7949	0.6868	0.7772	0.7086	0.7333	0.7442	0.7774	0.8123	0.6944	0.6922	0.0753		np	0.9391	0.856	0.905	0.9127	0.8595	0.7828	0.8189	0.7658	0.8584	0.9411	0.9757	0.0823		np	0.8438	0.8551	0.8956	0.8505	0.8581	0.7838
		0.785	0.7315	0.7403	0.6954	0.6536	0.7039	0.806	0.8265	0.786	0.6977	0.7429	0.0783			0.6591	0.5966	0.5824	0.7587	0.6778	0.6884	0.7434	0.7337	0.7678	0.7888	0.6423	0.0749			0.7918	0.8334	0.841	0.731	0.7371	0.7557	0.8534	0.7804	0.8394	0.9038	0.9082	0.0841			0.8653	0.7678	0.753	0.7374	0.7346	0.8683
n=4	pT370	0.3784	0.9605	0.2995	0.273	0.3184	0.4161	0.6627	1.0385	1.1903	0.3225	1.2576	0.0929		pS375	0.1594	0.8303	0.1779	0.1859	0.2429	0.3805	0.7158	0.8376	1.5237	0.2451	1.1799	0.0802		pT376	0.2546	0.7029	0.2161	0.2217	0.1926	0.2502	0.6169	0.8437	1.1105	0.2373	1.1305	0.1393		pT379	0.4307	0.7081	0.3293	0.2514	0.3029	0.3733
		0.3791	1.2614	0.3524	0.3576	0.2862	0.4392	0.7599	0.9346	0.9998	0.2973	1.1759	0.0889			0.1916	0.9139	0.1748	0.1991	0.2441	0.4133	0.761	1.0046	1.4974	0.2074	1.2194	0.0816			0.253	0.751	0.2036	0.2046	0.2214	0.3109	0.5639	0.862	1.0114	0.2413	1.0043	0.1194			0.3124	0.6388	0.3415	0.3402	0.3392	0.3803
	np	0.9422	0.8675	0.8229	0.8467	0.7922	0.7981	0.8334	0.907	0.8817	0.7994	0.8118	0.0819		np	0.7309	0.8024	0.8017	0.7881	0.8644	0.8313	0.8893	0.8146	0.9377	0.8987	0.7783	0.0799		np	0.8687	0.8048	0.8375	0.7858	0.7719	0.8102	0.827	0.8831	0.9429	0.8965	0.958	0.1544		np	0.8894	0.8921	0.8337	0.8228	0.8541	0.868
		0.9769	0.9655	0.9254	0.9204	0.8561	0.8813	0.7122	0.8197	0.8453	0.8604	0.8499	0.0811			0.7483	0.7042	0.7663	0.8212	0.8452	0.8351	0.8442	0.8409	0.8616	0.8406	0.7606	0.078			0.8394	0.8748	0.8677	0.8196	0.8878	0.8925	0.9286	0.9593	0.8718	0.9362	0.8502	0.1442			0.809	0.7615	0.6789	0.785	0.6866	0.7652
n=5	pT370	0.2956	0.908	0.3009	0.2405	0.2791	0.4461	0.7027	0.9914	0.9644	0.2867	1.1364	0.0947		pS375	0.2357	1.3245	0.201	0.1981	0.2313	0.284	0.583	0.8643	1.4989	0.2227	1.2632	0.0896		pT376	0.2611	0.7623	0.2592	0.2415	0.2491	0.2802	0.4835	0.7819	0.7748	0.2168	1.0724	0.0889		pT379	0.2845	0.6482	0.3737	0.3542	0.3396	0.3814
		0.3125	0.7648	0.3334	0.2549	0.2717	0.396	0.5507	0.8382	0.9995	0.2806	1.1782	0.0881			0.2239	1.2265	0.2012	0.2165	0.2412	0.3172	0.6081	0.9533	1.3433	0.216	1.3451	0.0897			0.2402	0.8611	0.2452	0.2546	0.244	0.3073	0.545	0.6953	1.0017	0.2249	0.9112	0.0938			0.1934	0.6066	0.2888	0.3091	0.3217	0.3781
	np	0.7414	0.919	0.8321	0.8814	0.91	0.8887	0.9309	0.8907	0.9323	0.965	0.8681	0.0877		np	0.9407	0.9538	0.9691	0.8999	0.9259	0.9119	0.934	0.8823	1.0591	0.906	0.8593	0.0864		np	0.9757	1.0259	1.0238	1.0984	1.0792	1.0056	1.0303	1.0811	1.0078	1.0931	1.1176	0.0958		np	0.9041	0.9733	1.1809	1.1555	1.011	1.0723
		0.7707	0.7344	0.7944	0.8509	0.8904	0.925	0.7774	0.8661	0.8326	0.9769	0.9259	0.0871			0.9331	0.869	0.7749	0.8065	0.892	0.7909	0.794	0.8049	0.8523	0.9159	0.8042	0.0831			1.067	1.125	1.0804	1.2058	1.1154	1.1954	1.0796	0.9956	1.0746	1.0481	1.1123	0.091			0.7566	0.9384	0.9895	0.908	0.9513	0.9672
normalized
	DAMGO in µM	0	10	0	0.01	0.1	0.3	1	3	10	0	10				0	10	0	0.01	0.1	0.3	1	3	10	0	10				0	10	0	0.01	0.1	0.3	1	3	10	0	10				0	10	0	0.01	0.1	0.3
n=1	pT370	0.140967	0.4229	-0.0385509	-0.0390677	-0.0467036	0.192544	0.638314	0.705299	0.752378	0.0362858	1.03487			pS375	-0.00124969	0.682978	-0.0173049	0.00580809	0.0365236	0.207343	0.42137	0.595866	0.77494	-0.0232099	0.881227			pT376	0.0255582	1.16073	-0.00959392	-0.0573554	0.0536712	0.158321	0.528058	0.77526	1.20947	-0.0231957	1.1772			pT379	0.0231078	0.648848	-0.105924	-0.101504	-0.054928	0.136214
		-0.0077247	1.02078	0.0219803	-0.00376125	0.0134038	0.181249	0.589681	0.985389	0.946202	0.000752171	1.20209				-0.00834225	0.975714	0.00193319	-0.00223569	0.0808544	0.462507	0.650333	0.761458	0.873892	-0.0162486	0.97675				0.0717782	1.18496	0.0134557	0.0395956	0.0505733	0.144319	0.49009	0.936686	0.856552	-0.0929476	0.761999				-0.010762	0.689372	0.00427359	-0.0822537	-0.128228	0.117574
		-0.0261161	0.746799	-0.0416073	-0.057764	0.0131941	0.166354	0.561994	0.887539	1.17734	-0.000722204	1.21439				0.028242	1.0077	0.00288661	0.0156712	0.0789079	0.246618	0.636074	0.851695	0.992301	0.00322381	1.22619				0.0764609	1.14771	-0.052387	-0.0623431	-0.02007	0.126628	0.697933	0.757067	0.967354	-0.0540525	0.667524				0.117744	1.34012	0.00733155	-0.0943467	0.00186358	0.100785
		-0.0420397	0.420678	-0.0125021	-0.0697927	0.00274947	0.141538	0.599767	1.02471	0.905156	-0.0307219	1.27532				0.0347724	1.11775	-0.00551751	0.00818268	0.0492521	0.212637	0.478013	0.901473	1.10229	0.000814883	1.07125				0.0762519	0.687081	0.00636646	-0.0277068	-0.020978	0.197554	0.78963	1.03939	1.0642	-0.0376947	1.11521				0.158148	1.17034	-0.0583181	-0.0506078	0.0169222	0.162969
n=2	pT370	-0.026922	0.619322	0.0399883	-0.0298392	-0.0318009	0.17879	0.686315	0.990975	1.01431	-0.00156652	1.21188			pS375	-0.0264458	0.856353	-0.00437581	-0.0443591	0.0548561	0.214788	0.663135	1.06576	0.924318	0.0131824	1.44151			pT376	0.0130026	1.04385	0.0223283	0.00746079	0.0488674	0.0993295	0.46391	0.788526	0.850334	-0.0133919	1.14403			pT379	-0.025967	0.697999	-0.00132346	-0.0672639	0.0150788	0.147839
		0.0833119	0.810159	-0.0495507	-0.0196149	-0.00572719	0.113686	0.914849	1.02393	1.09561	-0.045261	1.24872				-0.0342469	1.22166	0.0125172	-0.0277168	0.0445324	0.190531	0.573416	1.05546	0.997669	0.0393689	1.62032				-0.0042568	0.813251	-0.0163589	-0.0230423	0.0280037	0.141449	0.459227	0.98382	1.02016	-0.00132326	1.12837				-0.0268353	1.0148	0.163611	0.0654519	-0.0231173	0.26613
n=3	pT370	0.0534556	0.903757	0.0269395	-0.0751664	-0.00156459	0.106904	0.523887	0.942449	0.923294	-0.06604	1.22314			pS375	-0.0208644	0.748202	-0.0065908	0.00418904	0.0140351	0.161607	0.525068	0.678372	0.992807	0.0213286	1.28999			pT376	0.00286299	1.05687	0.0405897	0.0317098	0.0782458	0.197057	0.487374	1.26185	1.00771	-0.0363215	1.72333			pT379	-0.0507799	0.679844	-0.0574433	-0.045778	-0.00722155	0.138787
		0.00502258	1.09387	0.0482763	-0.0972634	-0.135707	0.0929644	0.574528	0.871611	0.879859	-0.067654	0.976081				0.0105511	0.707408	0.00735447	-0.0149046	0.0345519	0.254523	0.607808	1.00819	1.07196	-0.011779	1.18703				-0.0361173	0.827592	0.0020047	0.0336784	0.0164211	0.0675513	0.500464	1.01834	1.10783	0.0269815	1.64377				0.0418365	0.733417	-0.0387546	0.0324307	0.0235334	0.0740267
n=4	pT370	0.02676	0.778657	-0.0229395	-0.0654644	0.0152155	0.145156	0.44283	0.818487	1.03859	0.0175329	1.25727			pS375	-0.0230608	0.604599	-0.0134278	-0.00395959	0.036052	0.167553	0.431501	0.599594	1.04547	0.0320272	0.97185			pT376	0.0300946	0.75151	-0.0200497	-0.00139613	-0.0464915	0.0380352	0.591939	0.856306	1.1303	-7.40053e-05	1.13255			pT379	0.0928323	0.691285	-0.0939708	-0.272479	-0.167069	-0.0168287
		0.0145692	0.989015	0.00345927	0.0113388	-0.0518287	0.126128	0.737182	0.814973	0.860306	-0.0393819	1.07616				0.00782754	0.808256	-0.0118601	0.00377042	0.0406374	0.195909	0.503667	0.725384	1.13475	0.00849393	1.03967				0.0348096	0.735507	-0.0429952	-0.0345905	-0.0206969	0.103016	0.427726	0.787454	1.11137	-0.0017853	1.13876				-0.118419	0.768583	0.0722967	-0.0323947	0.0567835	0.08818
n=5	pT370	0.0350288	0.804433	-0.00127151	-0.109236	-0.0629159	0.184021	0.508342	0.963912	0.863372	-0.0696959	1.21515			pS375	0.0111888	0.916855	-0.0212549	-0.0159622	0.00960339	0.0578592	0.308442	0.591509	0.93469	0.00501337	0.985793			pT376	0.0523201	0.851678	0.0342152	-0.012703	0.00337818	0.0745526	0.395344	0.820939	0.893948	-0.0489761	1.21338			pT379	0.00665229	0.554523	0.036732	0.0198322	0.0516584	0.0875105
		0.0478306	0.873739	0.0691784	-0.0787079	-0.0669985	0.0928994	0.441498	0.778422	1.07741	-0.0810704	1.1659				0.00223437	0.93822	0.00506386	0.0152131	0.0236851	0.121471	0.417821	0.757263	1.0715	-0.00224552	1.15294				-0.00745814	0.892353	-0.00290743	-0.0166085	-0.012743	0.0580136	0.458275	0.775629	1.16764	-0.0271935	0.980995				-0.110745	0.522373	-0.0180591	0.0469897	0.0487298	0.13157
[truncated: 6 more columns]

## Sheet: Fig. 3c
DAMGO-induced MOP-Phosphorylation
Inhibition by Naloxone
	Naloxone in µM	0.001	0.01	0.1	0.3	1	3	10	0	0				0.001	0.01	0.1	0.3	1	3	10	0	0				0.001	0.01	0.1	0.3	1	3	10	0	0				0.001	0.01	0.1	0.3	1	3	10	0	0
	DAMGO in µM	10	10	10	10	10	10	10	0	10				10	10	10	10	10	10	10	0	10				10	10	10	10	10	10	10	0	10				10	10	10	10	10	10	10	0	10
											background												background												background												background
n=1	pT370	0.8753	0.6195	0.4235	0.3333	0.3281	0.3009	0.3062	0.2988	0.8661	0.0879		pS375	0.8738	0.695	0.4824	0.3233	0.2789	0.253	0.2514	0.2238	1.0562	0.0871		pT376	0.6207	0.6373	0.3057	0.2649	0.2509	0.2226	0.235	0.2326	0.7842	0.1018		pT379	0.5938	0.6082	0.369	0.2801	0.2766	0.2855	0.2897	0.2645	0.7187	0.1003
		0.7191	0.5953	0.3732	0.3471	0.2912	0.2803	0.3017	0.3365	0.7977	0.0853			0.8302	0.8273	0.4623	0.3812	0.2748	0.2392	0.2271	0.2388	0.9763	0.0865			0.7348	0.6804	0.3104	0.2243	0.2271	0.2251	0.213	0.2391	0.7576	0.0882			0.6081	0.5839	0.2939	0.2728	0.2829	0.266	0.2455	0.2877	0.6243	0.1024
	np	0.741	0.6093	0.798	0.8301	0.769	0.7268	0.797	0.8062	0.8515	0.0909		np	0.5468	0.5201	0.6802	0.8601	0.6177	0.7497	0.5353	0.5788	0.7816	0.0861		np	0.8135	0.8623	0.8721	0.9384	0.8309	0.8895	0.8747	0.8882	0.8925	0.0993		np	0.8991	0.8436	0.7684	0.7749	0.7598	0.8277	0.8463	0.9007	0.8216	0.0929
		0.6718	0.6725	0.7696	0.7102	0.6912	0.7353	0.6866	0.7076	0.8584	0.0885			0.7478	0.7205	0.8062	0.9256	0.837	0.7944	0.8141	0.6171	0.7679	0.0962			0.8687	0.8658	0.8748	0.814	0.8085	0.8508	0.8279	0.7839	0.7714	0.1253			0.8463	0.7968	0.8397	0.7989	0.654	0.7235	0.7303	0.7164	0.8355	0.1094
n=2	pT370	0.7727	0.5901	0.4598	0.415	0.3669	0.3397	0.3452	0.3386	0.9402	0.0976		pS375	0.7743	0.6517	0.4706	0.4149	0.2587	0.2489	0.2272	0.2496	1.0224	0.1019		pT376	0.8082	0.6062	0.3309	0.2666	0.2626	0.2631	0.2555	0.2645	0.7668	0.1362		pT379	0.6586	0.6683	0.4764	0.435	0.3829	0.4072	0.3398	0.376	0.8295	0.1369
		0.785	0.7346	0.4451	0.4226	0.3248	0.3427	0.3518	0.2877	0.7271	0.0934			0.8951	0.9044	0.6075	0.3995	0.2994	0.2665	0.2315	0.2961	1.2841	0.0932			0.7466	0.6026	0.3256	0.2683	0.2437	0.2294	0.2094	0.2176	0.8645	0.1272			0.7373	0.6303	0.4384	0.4245	0.4191	0.4324	0.3922	0.4213	0.7797	0.1332
	np	0.8374	0.743	0.8864	0.8255	0.8134	0.7937	0.7961	0.6834	0.5362	0.0917		np	0.6886	0.6072	0.7215	0.6291	0.6762	0.7669	0.5448	0.5788	0.5614	0.0905		np	0.8531	0.7056	0.6566	0.8009	0.7744	0.8297	0.8399	0.7378	0.8603	0.1527		np	0.6553	0.7035	0.6386	0.4958	0.398	0.5923	0.6816	0.6472	0.8031	0.1208
		0.4925	0.5652	0.6858	0.7921	0.6944	0.7695	0.8031	0.6437	0.4913	0.102			0.8179	0.7293	0.6492	0.7166	0.6266	0.7386	0.5763	0.6993	0.748	0.0847			0.7661	0.6711	0.6982	0.683	0.8439	0.8787	0.8254	0.6898	0.8029	0.1365			0.7274	0.7884	0.771	0.786	0.7603	0.7687	0.8312	0.6384	0.736	0.1313
n=3*	pT370		0.8599	0.5379	0.4027	0.3718	0.4648	0.3061	0.2699	0.8377	0.09		pS375		1.0342	0.7068	0.4984	0.4349	0.4127	0.3888	0.368	0.8767	0.089		pT376		0.7422	0.4623	0.3446	0.3084	0.3172	0.3037	0.3133	0.7861	0.0901		pT379		0.9271	0.6343	0.4508	0.413	0.3931	0.4078	0.5189	1.1202	0.1041
			0.5859	0.5732	0.3903	0.3436	0.4036	0.3606	0.2841	0.7638	0.0937				0.9699	0.7806	0.4549	0.4126	0.4113	0.3801	0.3916	1.1381	0.0922				0.7123	0.4149	0.35	0.3109	0.2929	0.2944	0.2756	0.8161	0.0847				0.9269	0.6058	0.4831	0.5174	0.4807	0.4543	0.2899	1.0803	0.1031
	np		1.1609	1.198	1.0166	1.0166	0.963	1.0817	0.9926	0.9183	0.141		np		0.827	1.0274	0.7929	0.8936	1.0125	1.0044	0.7918	0.8465	0.0913		np		0.8425	0.9237	0.8391	0.822	0.8909	0.9839	0.9535	0.8432	0.0937		np		0.8971	0.8657	0.5756	0.9036	0.8143	0.6474	0.8284	0.8428	0.1028
			0.8719	0.9079	0.8942	0.8355	0.9542	1.0709	0.9731	0.8788	0.0913				0.8809	0.8654	0.7702	0.957	0.9427	0.9699	0.87	0.7836	0.0864				0.8008	0.8589	0.8654	0.9772	0.8866	1.0578	0.871	0.6625	0.0881				0.9261	0.8033	0.895	0.786	0.934	0.9372	0.8759	0.9718	0.115
n=4*	pT370		0.8665	0.689	0.3803	0.3735	0.4117	0.3355	0.3428	1.2084	0.1088		pS375		0.9944	0.6085	0.3981	0.3254	0.4233	0.4361	0.43	1.3714	0.1267		pT376		0.5737	0.4062	0.3941	0.2776	0.2633	0.2921	0.287	1.264	0.0919		pT379		0.6422	0.4278	0.3572	0.4042	0.3701	0.3815	0.3197	0.7385	0.084
			0.8836	0.5439	0.4063	0.348	0.3545	0.3143	0.3189	1.0326	0.1377				1.1222	0.7959	0.4819	0.4796	0.3669	0.3864	0.4864	1.6202	0.123				0.8648	0.607	0.4515	0.3927	0.3601	0.3443	0.2962	1.1955	0.0935				0.8963	0.5829	0.4116	0.4683	0.3998	0.4176	0.4012	0.921	0.0929
	np		0.8506	0.8097	0.7891	0.7323	1.1381	0.63	0.9606	0.8992	0.1127		np		0.8822	0.9313	0.7866	0.8553	0.9069	1.0828	0.8437	0.9379	0.1755		np		0.7486	0.8185	0.9476	0.9748	1.0833	0.9765	0.5861	0.7559	0.0859		np		0.6189	0.8682	0.7631	0.889	0.9758	0.907	0.7511	0.6989	0.0866
			0.9365	0.9574	0.7761	0.8859	1.1753	1.0129	0.9543	1.0482	0.1208				1.0158	1.1189	0.7773	0.9401	0.9891	1.009	0.7497	0.767	0.1009				0.6527	0.7287	0.8247	0.8312	1.0194	1.16	0.8669	0.8965	0.0842				0.8434	1.0817	1.0177	1.0214	0.9501	1.0411	0.9125	0.6099	0.0831
n=5*	pT370		0.5737	0.4062	0.3941	0.2776	0.2633	0.2921	0.287	1.264	0.0919		pS375		0.9994	0.8157	0.4413	0.3808	0.3576	0.2996	0.294	1.4531	0.0901		pT376		0.8946	0.4848	0.4066	0.4486	0.3015	0.3968	0.4407	1.0213	0.1022		pT379		0.8981	0.6748	0.505	0.4012	0.4091	0.409	0.3617	1.1334	0.0918
			0.8648	0.607	0.4515	0.3927	0.3601	0.3443	0.2962	1.1955	0.0935				0.7474	0.6977	0.5014	0.365	0.2853	0.3047	0.2409	1.3836	0.0882				0.92	0.5685	0.4068	0.3784	0.3063	0.3267	0.3542	1.1573	0.1213				0.8275	0.6047	0.48	0.3625	0.4005	0.4314	0.4885	1.2437	0.0875
	np		0.7486	0.8185	0.9476	0.9748	1.0833	0.9765	0.5861	0.7559	0.0859		np		0.7811	0.8248	0.7991	0.8881	1.0251	1.0907	0.8777	1.1226	0.0884		np		1.0843	0.9858	0.7029	0.8623	0.847	0.8869	0.7455	0.8012	0.1044		np		1.0857	1.0599	1.1233	1.0912	1.0289	1.0642	0.8405	1.0656	0.0859
			0.6527	0.7287	0.8247	0.8312	1.0194	1.16	0.8669	0.8965	0.0842				0.7095	0.7498	0.8315	0.8461	1.0262	1.057	0.6788	1.034	0.0872				0.9276	0.986	0.798	0.6451	0.7064	0.9039	0.8064	0.6797	0.1016				0.9998	0.966	1.1323	0.8735	1.0554	1.1092	1.0463	1.0178	0.0839
* different plate layout than previous replicates
normalized
	Naloxone in µM	0.001	0.01	0.1	0.3	1	3	10	0	0				0.001	0.01	0.1	0.3	1	3	10	0	0				0.001	0.01	0.1	0.3	1	3	10	0	0				0.001	0.01	0.1	0.3	1	3	10	0	0
	DAMGO in µM	10	10	10	10	10	10	10	0	10				10	10	10	10	10	10	10	0	10				10	10	10	10	10	10	10	0	10				10	10	10	10	10	10	10	0	10
n=1	pT370	1.37808	1.07931	0.201117	-0.0267864	0.00849392	-0.0225308	-0.0634124	-0.0862707	1.07859			pS375	1.33796	1.05021	0.359905	0.0225772	0.0743451	-0.0292477	0.0788167	-0.00391536	1.04175			pT376	0.739461	0.705639	0.109744	0.0152381	0.0280542	-0.0412221	-0.0155025	-0.0236365	0.921111			pT379	0.684922	0.808252	0.277963	0.0222028	0.0236015	4.71828e-05	-0.00120249	-0.0927842	1.13629
		1.17798	0.835821	0.114223	0.110936	-0.0168242	-0.0806387	0.0154883	0.0862707	0.921412				0.788598	0.829674	0.224681	0.0649169	-0.0291394	-0.0621962	-0.0831698	0.00391536	0.958254				0.870075	0.777767	0.116738	-0.0160383	-0.0088577	-0.0259994	-0.0415885	0.0236365	1.07889				0.803343	0.828921	0.013741	-0.0146101	0.14059	0.0206261	-0.0461055	0.0927842	0.863706
n=2	pT370	0.386334	0.277904	0.0569691	0.0403061	-0.00310638	-0.0236889	-0.018847	0.0228652	1.11683			pS375	0.518344	0.481908	0.173127	0.17281	-0.0282369	-0.061637	-0.0203356	-0.00413512	1.05293			pT376	0.944747	0.805136	0.242304	0.0195673	0.0220273	0.00298043	-0.0138535	0.0411807	0.861724			pT379	0.907206	0.779958	0.295054	0.581448	0.788494	0.141033	-0.270274	-0.0915412	0.969059
		0.985751	0.712291	0.152987	0.0635639	0.000544714	-0.0112755	-0.0146294	-0.0228652	0.883175				0.494546	0.601783	0.379204	0.103651	0.0369578	-0.0379082	-0.0269014	0.00413512	0.947072				0.984306	0.863197	0.195781	0.0768152	-0.0358818	-0.0689481	-0.0928467	-0.0411807	1.13828				0.926539	0.444249	-0.07962	-0.139946	-0.121928	-0.0940409	-0.280353	0.0915412	1.03094
n=3	pT370		0.809666	0.287065	0.174812	0.119353	0.327135	-0.023389	-0.0552154	1.11466			pS375		1.07588	0.353013	0.262611	0.0870303	-0.00424942	-0.0310056	0.04778	0.795743			pT376		0.66839	0.194989	0.074999	0.0282922	0.0115604	-0.0389345	-0.0168539	0.733131			pT379		0.750599	0.201765	0.263712	-0.295723	-0.263108	-0.0196083	0.00329077	1.29314
			0.667489	0.595406	0.233404	0.177316	0.216497	0.0728628	-0.0213676	1.03386					0.879992	0.622449	0.21066	0.0212232	0.0265948	-0.0278455	0.0374965	1.34329					0.678303	0.168074	0.0697877	-0.0277404	-0.0210673	-0.0704921	-0.0402445	1.12045					0.6914	0.235945	-0.146652	0.0568213	-0.187325	-0.241002	-0.52977	0.890615
n=4	pT370		0.935116	0.698305	0.173396	0.202903	0.0525286	0.21186	0.0257019	1.38607			pS375		0.784476	0.191722	-0.0103392	-0.15982	-0.0440298	-0.105171	0.00224492	1.2006			pT376		0.433022	0.084598	-0.00774211	-0.173167	-0.216891	-0.154666	0.0423472	1.62566			pT379		0.972612	0.0399929	-0.0163632	-0.0225155	-0.140578	-0.078309	-0.0919925	1.00471
			0.831059	0.315503	0.230267	0.0643589	-0.0244671	-0.0309334	-0.00636706	0.888751					0.753404	0.273225	0.134867	0.0138437	-0.15371	-0.136669	0.168758	2.0608					1.17783	0.520019	0.151845	0.0548297	-0.0820536	-0.143654	-0.111056	1.17095					1.01269	0.135798	-0.0941054	-0.00309502	-0.0732389	-0.097558	-0.0453456	1.81909
n=5	pT370		0.433022	0.084598	-0.00774211	-0.173167	-0.216891	-0.154666	0.0423472	1.62566			pS375		0.918274	0.621118	0.175535	0.0567753	-0.0141837	-0.0837348	-0.0386328	0.922253			pT376		0.620785	0.0705748	0.177277	0.103333	-0.173864	-0.0147424	0.206326	1.36879			pT379		0.628009	0.355649	0.0929006	-0.0256471	0.0121972	-0.00397691	0.0408877	0.964664
			1.17783	0.520019	0.151845	0.0548297	-0.0820536	-0.143654	-0.111056	1.17095					0.6877	0.560855	0.229281	0.0562336	-0.0844341	-0.0723135	-0.0406938	0.967751					0.89129	0.209778	0.0764172	0.17964	-0.0718693	-0.155072	-0.0412617	2.12508					0.626715	0.335494	0.0570736	0.0223611	-0.0115827	0.00588183	0.112527	1.19179

## Sheet: Fig. 3d
Morphine-induced MOP-Phosphorylation
											DAMGO in µM															DAMGO in µM															DAMGO in µM
	Morphine in µM	0	0.01	0.1	0.3	1	3	10	30	100	0	10					0	0.01	0.1	0.3	1	3	10	30	100	0	10					0	0.01	0.1	0.3	1	3	10	30	100	0	10					0	0.01	0.1
		0	0.01	0.1	0.3	1	3	10			0	10	background															background															background
n=1*	pT370	0.3157	0.2603	0.2398	0.2722	0.332	0.5026	0.5132			0.2468	0.8425	0.0901		n=1*	pS375	0.2127	0.1998	0.1889	0.2321	0.3754	0.7419	0.7193			0.2113	1.2786	0.0803		n=1*	pT376	0.2288	0.2012	0.2094	0.2136	0.2289	0.2981	0.3083			0.23	1.1765	0.1098		n=1*	pT379	0.297	0.2853	0.3161
		0.2852	0.2589	0.25	0.2586	0.363	0.5217	0.6471			0.294	1.0615	0.0918				0.2174	0.2018	0.2072	0.2304	0.3683	0.8147	0.8022			0.2296	1.0441	0.0805				0.2181	0.2272	0.2115	0.2618	0.2382	0.2861	0.378			0.2164	1.2361	0.1039				0.3349	0.2647	0.3104
	np	0.914	0.7778	0.8535	0.8484	0.8759	0.9814	0.8097			0.9001	0.962	0.0809			np	0.9923	1.0149	0.9477	0.9112	0.9825	0.9899	0.982			0.9513	1.0298	0.0783			np	0.7947	0.817	0.9025	0.8361	0.8707	0.9359	0.8764			0.8657	0.8911	0.0898			np	0.953	1.0392	1.0329
		0.8429	0.8241	0.8514	0.8295	0.8673	0.9073	0.8448			0.8718	0.9585	0.0809				0.8464	0.797	0.8407	0.814	0.7138	0.9072	0.7805			0.8061	0.7365	0.0782				0.8779	0.8823	0.8221	0.8953	0.8589	0.8944	0.8656			0.8756	0.9549	0.0898				0.9519	0.8911	0.9687
n=2*	pT370	0.2841	0.2667	0.3189	0.3157	0.4238	0.558	0.7046			0.3234	1.2479	0.0825		n=2*	pS375	0.1675	0.1833	0.1966	0.211	0.4582	0.6381	0.7096			0.1598	1.3026	0.0782		n=2*	pT376	0.2749	0.3062	0.3024	0.2831	0.2998	0.3619	0.4276			0.3096	1.2377	0.0824		n=2*	pT379	0.3573	0.3491	0.3851
		0.2443	0.2671	0.3093	0.3714	0.4505	0.6142	0.7538			0.3461	1.1014	0.0827				0.1729	0.1574	0.194	0.186	0.6464	0.7867	0.8518			0.2093	1.3648	0.078				0.285	0.2877	0.3014	0.294	0.2974	0.3563	0.337			0.3316	0.9446	0.0795				0.3726	0.3167	0.3602
	np	0.7783	0.7697	0.8813	0.7344	0.8454	0.8207	0.8242			0.7435	0.8611	0.0792			np	0.7937	0.7554	0.7962	0.7598	0.8335	0.7273	0.7784			0.805	0.8459	0.0754			np	1.0561	1.2102	1.2047	0.8687	0.9323	0.9653	1.0394			1.0866	1.1143	0.0797			np	0.8873	0.8407	0.9065
		0.7989	0.7661	0.8788	0.7506	0.8141	0.7812	0.8538			0.9071	0.8833	0.0776				0.7307	0.7576	0.8382	0.7162	0.7963	0.7874	0.6929			0.864	0.8475	0.0756				0.9834	1.0223	1.0885	0.9019	0.9921	1.0924	0.9369			0.9727	1.0658	0.0804				0.8497	0.7817	0.8509
* different plate layout than following replicates															* different plate layout than following replicates
n=3	pT370	0.291	0.2901	0.2913	0.2939	0.3296	0.3254	0.4831	0.3964	0.6293	0.3821	0.4512	0.0801		n=3	pS375	0.2888	0.3263	0.3572	0.4779	0.6028	0.915	0.8668	1.0395	0.8521	0.2543	0.9189	0.0795		n=3*	pT376	0.2285	0.2388	0.2201	0.2449	0.2255	0.2611	0.4152			0.2801	1.3436	0.0939		n=3*	pT379	0.3894	0.3256	0.3086
		0.3032	0.3058	0.3065	0.3339	0.4347	0.6435	0.406	0.6478	0.6353	0.282	0.6878	0.0801				0.2761	0.3296	0.3473	0.4242	0.5775	0.8794	0.7217	1.1797	0.773	0.3685	1.1138	0.0891				0.2797	0.2835	0.2749	0.2183	0.2524	0.2991	0.3697			0.2448	0.8947	0.0964				0.4805	0.3643	0.3479
	np	1.0864	1.1981	1.1471	0.9651	1.0062	1.1419	0.7709	1.017	1.1417	1.1223	0.5985	0.1058			np	1.0211	1.095	1.0041	1.0519	1.0163	1.092	1.11	0.9546	0.7116	0.7157	0.5102	0.1014			np	0.8095	0.9336	0.7753	0.8229	0.9829	0.9482	1.3226			1.2532	1.1465	0.0829			np	1.0325	0.8903	0.9483
		0.909	1.0844	1.0547	0.9704	0.904	0.9487	0.9821	0.8826	0.7071	1.0082	0.7167	0.1068				0.8652	1.0359	0.9178	1.0639	0.8976	0.7925	0.7871	1.1249	0.5839	0.5825	0.4879	0.0891				1.118	1.039	1.2045	0.7515	1.1152	1.0604	1.2975			1.1454	1.095	0.0831				1.2778	0.9544	1.0783
																														* different plate layout than following replicates															* different plate layout than following replicates
n=4	pT370	0.2363	0.2056	0.2164	0.2695	0.3507	0.3707	0.3854	0.5564	0.5503	0.2817	0.7282	0.0845		n=4	pS375	0.221	0.2439	0.2747	0.3284	0.4454	0.6504	0.8187	0.6631	0.9452	0.1942	1.1972	0.0983		n=4	pT376	0.1809	0.1894	0.1765	0.2031	0.1943	0.2634	0.3162	0.3032	0.2891	0.1663	1.0029	0.0834		n=4	pT379	0.3905	0.3756	0.3481
		0.268	0.2854	0.2681	0.3019	0.3651	0.5443	0.5285	0.6665	0.5198	0.2922	0.703	0.0929				0.2193	0.2634	0.2975	0.3181	0.4888	0.7824	0.7144	0.8443	0.7866	0.2017	1.0813	0.0866				0.1564	0.1827	0.1989	0.2073	0.201	0.262	0.3461	0.3489	0.2393	0.1818	1.1497	0.0845				0.3848	0.3652	0.3241
	np	0.6292	0.6222	0.5893	0.6569	0.767	1.0579	1.0322	0.8477	0.6153	0.9841	0.692	0.0886			np	0.7301	1.0431	1.0112	1.0057	0.9733	1.0719	1.0899	1.0038	1.1501	0.9056	0.9173	0.0932			np	0.7509	0.8381	0.8395	0.8654	0.8617	0.813	0.838	0.7535	0.8898	0.9114	0.887	0.0917			np	1.0566	0.9865	0.9701
		1.013	1.0052	0.5655	0.9097	0.8	0.7059	0.8559	0.9853	0.9131	1.024	0.8154	0.0878				0.9225	1.0159	0.9668	0.9851	0.962	0.9747	1.1387	1.1796	0.8227	0.734	0.7918	0.0965				0.6953	0.807	0.8858	0.8287	0.836	0.9436	0.8543	0.9087	1.0225	0.8545	0.7898	0.0877				0.7428	0.8992	0.9805
n=5	pT370	0.2562	0.2738	0.2584	0.2845	0.2699	0.4498	0.5711	0.5571	0.5784	0.2651	0.8649	0.1009		n=5	pS375	0.2729	0.3263	0.3127	0.3634	0.4746	0.7645	1.0567	0.9754	1.0682	0.2342	1.1874	0.0843		n=5	pT376	0.2086	0.1817	0.1943	0.263	0.3052	0.4593	0.4164	0.4495	0.6115	0.3022	1.0595	0.1151		n=5	pT379	0.2731	0.2557	0.3187
		0.2176	0.2755	0.2816	0.2884	0.2956	0.4862	0.534	0.5058	0.5459	0.2149	0.7875	0.0927				0.2777	0.2679	0.3283	0.3494	0.4362	0.7203	1.043	1.0474	0.9978	0.2161	0.834	0.0828				0.1464	0.1858	0.1766	0.2354	0.2976	0.2955	0.3762	0.4242	0.5598	0.2135	1.1176	0.1				0.2778	0.2988	0.325
	np	0.9166	0.815	0.7027	0.7853	0.6848	0.8063	0.8603	0.9126	0.8442	0.8562	0.9191	0.0784			np	0.6778	0.8698	1.1273	0.8394	0.6736	0.7972	0.862	0.9467	0.7993	0.9822	0.8196	0.0807			np	0.7464	0.9356	1.0624	1.2037	0.9933	1.2335	0.8771	1.241	1.293	1.0359	1.0596	0.1816			np	0.7307	0.8542	0.972
		0.7657	0.9035	0.8309	0.6761	0.6855	0.7364	0.6861	0.8837	0.7762	0.7363	0.7085	0.0791				0.7774	0.9357	0.9091	0.7129	0.7881	0.8274	0.925	1.0645	0.7589	0.7437	0.6859	0.0808				1.2394	0.9604	0.9721	1.0293	1.0221	1.0949	1.0499	1.0258	1.0916	1.4822	1.2638	0.1437				0.9475	0.7876	0.7279
normalized
	Morphine in µM	0	0.01	0.1	0.3	1	3	10	30	100							0	0.01	0.1	0.3	1	3	10	30	100							0	0.01	0.1	0.3	1	3	10	30	100							0	0.01	0.1
n=1	pT370	0.0608202	0.0280837	-0.0402447	0.0174778	0.10578	0.307909	0.473043								pS375	-0.0274152	-0.0419448	-0.0443266	0.00399728	0.125711	0.462683	0.446942								pT376	0.0219768	-0.0155053	-0.0201029	-0.00451291	0.0061787	0.0647075	0.0914111								pT379	-0.00624804	-0.054154	-0.00592302
		0.0424476	0.00449189	-0.0219704	0.00168886	0.162556	0.394023	0.669218									0.00068801	-0.00740234	-0.00949606	0.0221773	0.232569	0.598014	0.718319									-0.00688544	0.00218534	-0.00434978	0.0365887	0.0187826	0.0626054	0.17148									0.05655	-0.0375453	0.00939111
n=2	pT370	-0.0499733	-0.0707256	-0.0445027	0.0154399	0.100911	0.289718	0.476372								pS375	-0.00988897	0.0104316	0.0169485	0.0369653	0.243329	0.483911	0.510129								pT376	-0.0888154	-0.0877304	-0.0915973	0.00362081	0.00443668	0.101851	0.172572								pT379	-0.215473	-0.199766	-0.172638
		-0.111346	-0.0687907	-0.0551683	0.0869561	0.154383	0.401859	0.506656									0.00368106	-0.0154202	0.00857882	0.0196242	0.436178	0.575235	0.748933									-0.0452055	-0.0555535	-0.0568139	0.00833209	-0.0268057	0.0289942	0.0720231									-0.155878	-0.228797	-0.183415
n=3	pT370	-0.0625486	-0.0922492	-0.0784138	-0.0185887	0.0217808	-0.031298	0.46766	0.11931	0.376956						pS375	-0.0240873	-0.0133081	0.0150383	0.0701709	0.14482	0.278807	0.248128	0.415306	0.47888						pT376	0.0463664	0.0264566	0.0434563	0.0687257	-0.0031315	0.0537652	0.129419								pT379	0.0764083	0.0393251	-0.027734
		0.0198871	-0.0409524	-0.030539	0.0436394	0.250437	0.562967	0.152727	0.646534	0.900681							-0.0110194	-0.00431454	0.0241758	0.0403254	0.169626	0.428	0.31991	0.392825	0.556957							0.0354016	0.0587712	0.0129167	0.0485311	0.00426607	0.0724918	0.0910689									0.0929459	0.0767312	-0.0188109
n=4	pT370	0.0750175	0.00151761	0.0501856	0.136618	0.229789	0.101213	0.13308	0.54265	0.896314						pS375	0.0440109	0.00911678	0.0409441	0.0897883	0.205676	0.343154	0.472144	0.389186	0.535766						pT376	0.0256712	0.0216543	0.00738057	0.0322192	0.0234765	0.109129	0.160227	0.175843	0.116438						pT379	0.134574	0.1407	0.116378
		-0.0306428	-0.00263186	0.214942	0.0582855	0.233084	0.708179	0.484287	0.581251	0.41602							0.00398079	0.030156	0.0704194	0.0852704	0.25055	0.516081	0.363314	0.442377	0.653276							0.00308327	0.0187936	0.0248111	0.0428612	0.0346739	0.0775759	0.186906	0.171425	0.0436249							0.262063	0.159441	0.0877499
n=5	pT370	-0.0130505	0.0517443	0.0788761	0.083977	0.112708	0.355198	0.504059	0.434632	0.532194						pS375	0.112786	0.104797	0.0300502	0.156497	0.402426	0.647761	0.896725	0.714282	1.00242						pT376	-0.00347581	-0.0789835	-0.0716852	-0.00270417	0.0934056	0.213085	0.315671	0.199739	0.356114						pT379	-0.0254889	-0.111983	-0.0591934
		-0.0266325	0.0199509	0.0578143	0.156711	0.164819	0.490459	0.651394	0.381108	0.552969							0.0803161	0.0271504	0.0945218	0.200209	0.266051	0.565179	0.804273	0.671656	0.983988							-0.137218	-0.0749411	-0.0894818	-0.0123323	0.0750219	0.0554056	0.173916	0.248921	0.395931							-0.109482	-0.00877314	0.0776756
[truncated: 9 more columns]

[truncated: 13 more sheets: Fig. 3e, Fig. 3f, Fig. 4a, Fig. 4b, Fig. 4c, Fig. 4d, Fig. 5b, Fig. 5c, Fig. 5d, Fig. 6b, Fig. 6c, Fig. 6d, Fig. 6e]
