# Supplementary material for: A bead-based GPCR phosphorylation immunoassay for high-throughput ligand profiling and GRK inhibitor screening
Source: Commun Biol. 2022 Nov 9;5:1206. doi: 10.1038/s42003-022-04135-9 (PMC9646841; doi:10.1038/s42003-022-04135-9)
Supplement: Supplementary file 5 — Supplementary Data 2 [file 42003_2022_4135_MOESM5_ESM.xlsx]

## Sheet: DAMGO (1)
				1x10-6 M										0.5x10-6 M										1x10-7 M						V1														0.5x10-7 M
A1T	A1				B1T	B1				C1T	C1				D1T	D1				E1T	E1				F1T	F1				G1T	G1		Mw.		H1T	H1				A2T	A2				B2T	B2
0.7832	1036.27	100.106	-0.371604		0.9746	1060.87	99.663	0.071058		1.1652	1612.21	100.515	-0.780899		1.357	1233.05	101.116	-1.38193		1.5488	1472.68	99.964	-0.229878		1.7516	1508.06	99.2098	0.524304		1.942	1211.53	99.9392	99.7341		2.1434	1093.44	99.529			0.7856	1093.74	100.942	-1.20793		0.9864	1432.9	99.8672	-0.133151
2.4776	1032.16	99.7082	-0.052784		2.668	1064.31	99.9867	-0.331277		2.8594	1618.11	100.883	-1.22725		3.0514	1216.31	99.7436	-0.0881882		3.2426	1474.99	100.12	-0.464831		3.4344	1510.63	99.379	0.276406		3.6262	1211.32	99.9217	99.6554		3.8284	1091.9	99.389			2.5	1093.69	100.937	-1.28146		2.72	1436.83	100.141	-0.485473
4.1604	1031.15	99.6111	0.223368		4.3524	1062.86	99.85	-0.0155198		4.5546	1615.12	100.696	-0.86158		4.747	1228.19	100.717	-0.882928		4.937	1464.43	99.4035	0.430901		5.1288	1510.75	99.3867	0.447711		5.3216	1212.15	99.9908	99.8345		5.5218	1095.08	99.6781			4.2026	1093.26	100.897	-1.06243		4.3942	1433.81	99.9306	-0.0961324
5.9764	1035.35	100.016	-0.173341		6.169	1072.22	100.73	-0.887067		6.3588	1610.03	100.379	-0.536057		6.5506	1223.44	100.328	-0.485324		6.7434	1467.1	99.5846	0.258045		6.9438	1516.5	99.7652	0.0774868		7.1356	1212.45	100.015	99.8427		7.3372	1094.99	99.6701			5.9886	1084.26	100.066	-0.223569		6.1906	1436.72	100.134	-0.290912
7.8114	1038.96	100.365	-0.394434		8.0136	1067.69	100.304	-0.333954		8.2148	1608.61	100.291	-0.320199		8.4062	1223.66	100.346	-0.375563		8.598	1473.11	99.9928	-0.0224716		8.7902	1513.34	99.5573	0.41301		8.981	1212.85	100.048	99.9703		9.1728	1097.43	99.8924			7.8332	1094.66	101.027	-1.0563		8.0246	1425.35	99.3409	0.629447
9.6468	1031.88	99.6812	0.436543		9.8382	1067.43	100.279	-0.161352		10.0298	1604.62	100.042	0.0762352		10.2228	1228.94	100.779	-0.661617		10.423	1466.67	99.5555	0.562296		10.6148	1510.78	99.3885	0.729308		10.8164	1213.88	100.133	100.118		11.0082	1099.74	100.102			9.6786	1089.59	100.559	-0.44106		9.8704	1431.54	99.7724	0.345384
11.492	1034.09	99.8949	-0.176005		11.697	1067.3	100.268	-0.548662		11.8854	1613.12	100.572	-0.85282		12.0772	1227.44	100.656	-0.937065		12.2686	1466.75	99.5613	0.157593		12.4614	1518.74	99.9122	-0.193349		12.652	1205.95	99.4787	99.7189		12.8534	1098.16	99.959			11.5038	1086.16	100.242	-0.523093		11.7086	1433.8	99.9298	-0.210924
13.3274	1034.02	99.8879	-0.0671096		13.519	1065.67	100.114	-0.293028		13.7108	1611.11	100.446	-0.625253		13.9124	1226.72	100.597	-0.776163		14.1172	1474.48	100.086	-0.26483		14.3056	1516.29	99.7514	0.0694392		14.4982	1211.24	99.9153	99.8208		14.6888	1095.61	99.7264			13.3496	1084.4	100.08	-0.259091		13.5408	1430.8	99.7207	0.100104
15.174	1029.71	99.4714	0.278994		15.3764	1067.73	100.307	-0.556808		15.5764	1611.09	100.445	-0.694759		15.7682	1222.05	100.214	-0.463888		15.971	1474.31	100.075	-0.324208		16.1616	1522.82	100.181	-0.430193		16.363	1206.3	99.5077	99.7504		16.5556	1098.54	99.9931			15.1956	1090.87	100.676	-0.926005		15.3966	1430.44	99.6958	0.0545433
17.0084	1037.53	100.227	-0.595522		17.2204	1066.58	100.2	-0.567945		17.4334	1618.88	100.931	-1.29886		17.6238	1224.36	100.404	-0.771929		17.8152	1463.86	99.365	0.266787		18.0076	1514.21	99.6144	0.0174207		18.2188	1205.86	99.4717	99.6318		18.4202	1096.33	99.7918			17.0302	1090.99	100.688	-1.05587		17.222	1438.23	100.239	-0.606857
18.8446	1031.15	99.6108	0.100504		19.0454	1065.68	100.115	-0.403598		19.237	1614.92	100.684	-0.972327		19.4286	1235.7	101.333	-1.6221		19.6216	1470.93	99.8446	-0.133329		19.822	1508.51	99.2394	0.471918		20.0138	1205.21	99.418	99.7113		20.2262	1098.66	100.005			18.8766	1083.38	99.9859	-0.274583		19.0786	1431.35	99.7592	-0.0479048
20.6896	1031.41	99.6355	0.233665		20.891	1069.08	100.434	-0.565119		21.0836	1611.99	100.501	-0.632012		21.2842	1226.17	100.552	-0.682542		21.4758	1465.23	99.4577	0.41147		21.6686	1515.91	99.7259	0.143253		21.8692	1204.33	99.3456	99.8692		22.061	1102.93	100.393			20.721	1088.85	100.49	-0.621244		20.9126	1430.08	99.6705	0.198639
22.5346	1036.17	100.096	-0.329881		22.7266	1065.53	100.1	-0.334383		22.928	1601.02	99.8171	-0.0510954		23.1248	1223.68	100.348	-0.581575		23.3214	1480.57	100.499	-0.733069		23.5132	1517.12	99.8061	-0.0400837		23.7054	1206.74	99.5438	99.766		23.8962	1098.48	99.9883			22.5578	1095.95	101.146	-1.37965		22.7482	1436.98	100.152	-0.385475
24.371	1031.89	99.6822	0.128837		24.5736	1065.69	100.116	-0.304628		24.7634	1605.09	100.071	-0.259745		24.955	1224.95	100.452	-0.640993		25.148	1476.22	100.204	-0.393161		25.3484	1511.17	99.4145	0.396517		25.5402	1208.91	99.7232	99.811		25.7424	1097.5	99.8989			24.392	1092.79	100.854	-1.04313		24.6262	1423.62	99.2201	0.590914
26.2058	1036.24	100.102	-0.58032		26.4072	1057.7	99.3652	0.156862		26.6122	1608.63	100.291	-0.769265		26.8004	1223.42	100.327	-0.804548		26.9924	1463.8	99.3611	0.16102		27.1838	1510.2	99.3506	0.171454		27.3768	1207.9	99.6402	99.5221		27.567	1092.07	99.404			26.2374	1092.61	100.838	-1.31564		26.4288	1434.09	99.95	-0.427951
28.0646	1034.34	99.9189	-0.34638		28.2528	1062.3	99.7978	-0.225356		28.4444	1605.87	100.119	-0.54698		28.6362	1222.53	100.253	-0.680674		28.839	1475.33	100.143	-0.570953		29.0294	1521.51	100.095	-0.522324		29.231	1208.3	99.6724	99.5725		29.4234	1092.82	99.4725			28.0858	1087.53	100.368	-0.795949		28.2746	1437.03	100.155	-0.582738
29.8964	1035.18	100	0		30.0884	1064.46	100	0		30.3012	1603.95	100	0		30.5016	1219.44	100	0		30.6932	1473.21	100	0		30.8856	1520.07	100	0		31.0766	1212.27	100	100		31.278	1098.61	100			29.908	1083.54	100	0		30.0996	1434.81	100	0
31.733	1035.37	100.018	0.0278302		31.9436	1071.85	100.695	-0.648915		32.1356	1608.9	100.309	-0.262525		32.3378	1222.72	100.269	-0.223134		32.5288	1477.4	100.284	-0.238256		32.7202	1517.41	99.8247	0.221409		32.9122	1212.36	100.007	100.046		33.1208	1099.55	100.085			31.7546	1084.2	100.062	-0.0155621		31.9566	1429.74	99.6469	0.399167
33.5676	1038.44	100.315	-0.0211185		33.7596	1069.53	100.477	-0.182774		33.9622	1618.4	100.901	-0.606654		34.1522	1224.85	100.443	-0.149241		34.3438	1473.74	100.036	0.258427		34.5368	1514.49	99.6331	0.660886		34.7372	1209.54	99.775	100.294		34.929	1107.55	100.813			33.6092	1086.03	100.23	0.0635468		33.801	1427.87	99.5169	0.777127
35.4128	1040.53	100.517	-0.573643		35.6048	1059.38	99.5234	0.419467		35.807	1620.19	101.013	-1.06968		35.998	1222.58	100.258	-0.314856		36.1894	1473.28	100.004	-0.0615265		36.3812	1517.57	99.8352	0.10768		36.5736	1210.2	99.8292	99.9429		36.7742	1099.23	100.057			35.4576	1089.03	100.507	-0.563881		35.6562	1430.24	99.6818	0.261047
37.259	1034.33	99.9174	0.1959		37.4614	1069.65	100.488	-0.374361		37.6518	1607.22	100.204	-0.0903165		37.8532	1231.11	100.957	-0.843691		38.0462	1468.63	99.6888	0.42453		38.2466	1525.95	100.387	-0.273387		38.4384	1218.3	100.497	100.113		38.6298	1095.64	99.7291			37.27	1091.2	100.708	-0.594285		37.4722	1429.17	99.6071	0.506181
39.1152	1031.02	99.5977	0.371639		39.3062	1068.77	100.405	-0.436172		39.4972	1605.17	100.076	-0.106707		39.6888	1232.91	101.105	-1.13572		39.8802	1473.28	100.004	-0.0348476		40.073	1526.01	100.391	-0.421215		40.2736	1205.54	99.4454	99.9693		40.4654	1104.03	100.493			39.1152	1088.76	100.482	-0.512739		39.3068	1431.7	99.7834	0.185908
40.9524	1039.67	100.434	-0.151416		41.1412	1068.82	100.41	-0.127084		41.3426	1608.56	100.287	-0.00486882		41.5352	1235.6	101.325	-1.04237		41.7358	1472.87	99.9763	0.306111		41.9276	1521.79	100.113	0.169532		42.119	1210.45	99.85	100.282		42.312	1106.47	100.715			40.9606	1094.39	101.001	-0.718929		41.1654	1434.66	99.9901	0.292318
42.7846	1042.55	100.711	-0.606038		42.9772	1062.9	99.8541	0.251329		43.1696	1604.27	100.02	0.0856065		43.3696	1227.47	100.658	-0.552902		43.5614	1475.19	100.134	-0.0283565		43.7642	1523.55	100.229	-0.123636		43.9548	1212.51	100.02	100.105		44.1562	1100.71	100.191			42.796	1085.69	100.199	-0.0931763		42.9876	1430.05	99.6685	0.436906
44.6204	1037.76	100.249	-0.267392		44.8218	1069.38	100.462	-0.480363		45.0144	1601.18	99.8271	0.154918		45.225	1234.36	101.224	-1.24156		45.4168	1473.41	100.013	-0.0313394		45.6082	1524.42	100.286	-0.304204		45.8006	1212.29	100.002	99.982		45.9918	1098.2	99.9625			44.6316	1082.67	99.9203	0.0617716		44.845	1431.79	99.79	0.192026
46.4662	1036.41	100.119	0.256364		46.6688	1070.3	100.549	-0.174213		46.8688	1609.25	100.33	0.0448967		47.0608	1226.74	100.599	-0.224152		47.2636	1469.85	99.7715	0.603442		47.454	1527.1	100.462	-0.0871895		47.6454	1215.4	100.258	100.375		47.838	1104.01	100.491			46.4768	1088.3	100.439	-0.0642236		46.6688	1433.19	99.8872	0.487731
48.3008	1032.79	99.7691	0.114512		48.4926	1069.03	100.43	-0.545881		48.7078	1611.36	100.462	-0.578411		48.906	1232.05	101.034	-1.15012		49.113	1476.51	100.224	-0.339958		49.3094	1524.41	100.286	-0.402076		49.5012	1213.22	100.079	99.8836		49.7026	1095.19	99.6882			48.313	1089.53	100.553	-0.669831		48.5054	1431.11	99.7421	0.141509
50.1372	1040.93	100.555	-0.430013		50.348	1061.65	99.7362	0.388952		50.5398	1614.15	100.636	-0.510711		50.7412	1230.46	100.903	-0.77821		50.9346	1470.96	99.8472	0.277951		51.1246	1521.83	100.116	0.00930596		51.3164	1217.14	100.402	100.125		51.5088	1096.95	99.8482			50.158	1089.08	100.512	-0.386687		50.3602	1429.99	99.6645	0.460671
51.982	1034.09	99.8949	0.0840619		52.1734	1069.62	100.485	-0.506359		52.3784	1610.79	100.426	-0.447051		52.5666	1226.78	100.602	-0.622546		52.7582	1474.97	100.119	-0.140168		52.9508	1531.29	100.738	-0.759295		53.1516	1210.94	99.8903	99.979		53.3434	1099.36	100.068			52.0064	1079.4	99.6185	0.360488		52.1952	1434.62	99.9867	-0.00772866
53.8272	1043.46	100.8	-0.779794		54.019	1071.29	100.642	-0.622142		54.2204	1615.27	100.706	-0.685599		54.4138	1227.94	100.697	-0.677071		54.6038	1468.96	99.7114	0.30859		54.7954	1528.57	100.559	-0.539148		54.988	1210.97	99.8928	100.02		55.1886	1100.23	100.147			53.8386	1079.93	99.6675	0.352492		54.0304	1427.21	99.4704	0.549589
55.6534	1040.57	100.52	-0.154142		55.8558	1068.53	100.383	-0.01629		56.0458	1614.34	100.648	-0.281366		56.2476	1232.8	101.095	-0.729074		56.4406	1480.14	100.47	-0.103442		56.6408	1530.39	100.679	-0.31224		56.8326	1210.44	99.8491	100.366		57.024	1108.32	100.884			55.6742	1084.95	100.13	0.23631		55.8756	1440.06	100.366	9.51389e-05
57.4982	1036.97	100.173	0.260479		57.7004	1070.76	100.592	-0.158067		57.8916	1603.44	99.9678	0.466111		58.0828	1227.26	100.642	-0.207645		58.2744	1475.11	100.128	0.305588		58.4672	1527.32	100.477	-0.0431382		58.6678	1216.25	100.329	100.434		58.8596	1104.54	100.539			57.5196	1086	100.227	0.206383		57.7244	1428.13	99.5344	0.899447
59.345	1039.9	100.456	-0.0719576		59.5354	1071.77	100.687	-0.303775		59.7368	1612.61	100.54	-0.156204		59.9302	1234.24	101.214	-0.829878		60.13	1479.23	100.409	-0.0249182		60.322	1526.88	100.448	-0.0641616		60.514	1214.62	100.194	100.384		60.7056	1104.91	100.573			59.365	1090.92	100.681	-0.297483		59.5568	1428.07	99.5303	0.853462
61.189	1036.64	100.141	0.814859		61.3822	1089.7	102.371	-1.41536		61.5722	1607.61	100.228	0.728113		61.7638	1233.45	101.149	-0.193006		61.9564	1480.96	100.526	0.42974		62.157	1524.37	100.283	0.672787		62.349	1217.47	100.429	100.956		62.5504	1114.9	101.482			61.1914	1091.94	100.776	0.1801		61.3934	1434.49	99.9783	0.977476
63.0246	1070.06	103.369	1.41822		63.226	926.177	87.0094	17.7781		63.4188	1659.72	103.477	1.31045		63.6094	1260.02	103.328	1.45981		63.8012	1561.52	105.994	-1.20668		63.9926	1618.51	106.476	-1.68859		64.1854	1276.46	105.295	104.787		64.3758	1145.63	104.28			63.036	1111.64	102.593	2.19413		63.2508	1455.49	101.442	3.34555
64.8608	896.63	86.6159	16.6545		65.0632	840.292	78.941	24.3294		65.2632	1474.65	91.9387	11.3317		65.455	1048.84	86.01	17.2604		65.6578	1347.08	91.438	11.8324		65.8482	1394.26	91.7235	11.5469		66.0498	1251.48	103.235	103.27		66.2424	1134.93	103.306			64.8812	1018.89	94.0339	9.23648		65.073	1321.29	92.0885	11.1819
66.7052	825.694	79.7633	22.704		66.898	822.206	77.2419	25.2254		67.1086	1324.93	82.6041	19.8632		67.3004	968.14	79.3922	23.0751		67.4918	1228.29	83.3745	19.0928		67.6846	1252.75	82.4139	20.0534		67.8754	1244.14	102.629	102.467		68.0768	1123.94	102.306			66.7378	893.684	82.4784	19.9889		66.9486	1177.93	82.0967	20.3706
68.5406	788.305	76.1515	25.4825		68.7322	811.227	76.2105	25.4235		68.924	1233.19	76.8845	24.7494		69.127	918.254	75.3013	26.3327		69.3174	1170.67	79.464	22.17		69.5188	1167.56	76.8092	24.8248		69.7114	1235.76	101.938	101.634		69.902	1113.23	101.33			68.5938	831.262	76.7175	24.9165		68.784	1099.01	76.5965	25.0375
70.3864	769.931	74.3765	26.4464		70.5996	814.816	76.5476	24.2753		70.7996	1185.1	73.8863	26.9367		70.9916	897.065	73.5637	27.2593		71.214	1122.9	76.2213	24.6017		71.405	1130.2	74.3515	26.4714		71.5964	1226.91	101.208	100.823		71.7882	1103.42	100.438			70.4306	796.201	73.4817	27.3413		70.6196	1046.44	72.9325	27.8905
72.2316	745.865	72.0517	28.3301		72.4234	800.721	75.2235	25.1583		72.6258	1148.63	71.6122	28.7696		72.8168	872.74	71.5689	28.8129		73.0082	1103.3	74.8905	25.4913		73.2098	1098.57	72.2706	28.1112		73.4032	1222.96	100.882	100.382		73.6032	1097.31	99.8816			72.253	772.092	71.2566	29.1252		72.4458	1026.51	71.5431	28.8387
74.0578	729.819	70.5017	29.263		74.26	790.304	74.2449	25.5198		74.4502	1136.06	70.8289	28.9357		74.652	853.141	69.9617	29.803		74.845	1086.71	73.7646	26.0001		75.0452	1090.15	71.7169	28.0478		75.2372	1215.56	100.271	99.7647		75.4284	1090.46	99.258			74.0988	752.014	69.4036	30.3611		74.3002	996.492	69.4513	30.3133
75.9026	711.448	68.727	31.2328		76.105	781.315	73.4004	26.5593		76.296	1121.19	69.9016	30.0581		76.4874	839.93	68.8783	31.0814		76.679	1083.59	73.5529	26.4068		76.8716	1078.95	70.9803	28.9795		77.0722	1214.37	100.174	99.9598		77.264	1095.82	99.7459			75.9448	741.632	68.4455	31.5143		76.146	986.292	68.7404	31.2193
77.7494	705.624	68.1644	30.7886		77.9398	779.815	73.2595	25.6935		78.1412	1108.9	69.1356	29.8174		78.3346	827.187	67.8333	31.1197		78.5346	1061.73	72.0686	26.8844		78.7264	1066.77	70.1789	28.7741		78.9186	1199.55	98.9509	98.953		79.1094	1087.13	98.9551			77.7794	731.836	67.5414	31.4116		77.9712	969.918	67.5992	31.3538
79.5934	689.469	66.6038	31.5288		79.7868	765.238	71.8901	26.2425		79.9766	1094.36	68.2287	29.9039		80.1682	814.676	66.8074	31.3252		80.3608	1055.64	71.6554	26.4772		80.5616	1054.3	69.3588	28.7738		80.7534	1196.8	98.7237	98.1326		80.9548	1071.6	97.5414			79.6164	716.658	66.1406	31.992		79.8164	959.255	66.8561	31.2765
81.419	684.416	66.1157	32.1858		81.6204	763.652	71.7411	26.5604		81.813	1091.69	68.0627	30.2388		82.0138	807.767	66.2408	32.0607		82.2056	1051.27	71.3586	26.9429		82.397	1057.24	69.5518	28.7497		82.5894	1193.53	98.4541	98.3015		82.7802	1078.28	98.1488			81.4604	705.97	65.1542	33.1473		81.6736	958.835	66.8268	31.4747
83.2654	671.467	64.8648	33.154		83.4676	757.882	71.199	26.8197		83.6676	1081.18	67.407	30.6118		83.8594	797.109	65.3668	32.6519		84.0622	1046.15	71.0117	27.007		84.2528	1048.85	69.0002	29.0186		84.4542	1195.29	98.5994	98.0187		84.6468	1070.47	97.438			83.3056	701.4	64.7324	33.2863		83.4976	954.927	66.5544	31.4643
85.1098	663.374	64.083	33.3605		85.3016	752.898	70.7308	26.7127		85.5162	1071.26	66.7884	30.655		85.7148	790.596	64.8327	32.6108		85.9064	1040.81	70.6485	26.7949		86.1082	1038.99	68.3512	29.0923		86.3012	1188.98	98.079	97.4435		86.4914	1063.55	96.808			85.1528	685.021	63.2208	34.2227		85.3528	949.13	66.1504	31.2931
86.9462	658.035	63.5672	33.8854		87.157	746.788	70.1568	27.2958		87.3488	1071.58	66.8086	30.6439		87.5502	785.252	64.3945	33.0581		87.7434	1030.27	69.9335	27.519		87.9334	1042.99	68.6142	28.8383		88.1252	1188.37	98.0283	97.4526		88.3176	1064.3	96.8768			86.9766	685.682	63.2818	34.1707		87.1788	941.847	65.6428	31.8097
88.7808	653.796	63.1577	33.8707		88.9722	740.844	69.5984	27.43		89.177	1056.41	65.8629	31.1655		89.3654	778.523	63.8427	33.1857		89.557	1028.81	69.8345	27.1939		89.7496	1038.69	68.3319	28.6965		89.9504	1182.35	97.5324	97.0284		90.1424	1060.43	96.5244			88.8218	679.394	62.7015	34.3269		89.0136	934.668	65.1425	31.886
90.6274	646.091	62.4134	34.9865		90.818	736.576	69.1974	28.2025		91.0194	1055.13	65.7829	31.6171		91.2126	774.712	63.5301	33.8698		91.4026	1025.05	69.5788	27.8211		91.5944	1034	68.023	29.377		91.7868	1185.42	97.7856	97.3999		91.9874	1065.81	97.0143			90.668	668.133	61.6622	35.7377		90.8606	932.485	64.9903	32.4096
92.4614	642.91	62.1061	35.1365		92.666	739.873	69.5071	27.7355		92.855	1061.97	66.2094	31.0332		93.0564	770.064	63.149	34.0936		93.249	1021.9	69.3653	27.8773		93.4498	1031.24	67.8417	29.4009		93.6416	1186.05	97.8369	97.2426		93.833	1061.79	96.6483			92.503	668.202	61.6686	35.574		92.7052	933.67	65.0729	32.1697
94.3072	641.061	61.9275	35.2791		94.5086	738.17	69.3472	27.8594		94.7012	1045.78	65.2	32.0066		94.8918	754.886	61.9043	35.3023		95.0948	1019.35	69.1919	28.0146		95.285	1033.66	68.0009	29.2057		95.4868	1184.63	97.7203	97.2066		95.6786	1062.28	96.6928			94.3396	660.695	60.9758	36.2308		94.5296	928.304	64.6989	32.5076
96.1654	641.612	61.9807	35.1391		96.3542	727.219	68.3184	28.8015		96.5558	1044	65.0894	32.0304		96.7476	759.562	62.2878	34.8321		96.949	1011.48	68.6581	28.4618		97.141	1021.07	67.1726	29.9472		97.3322	1182.78	97.5675	97.1199		97.5246	1062.06	96.6723			96.1834	656.716	60.6085	36.5113		96.3762	926.845	64.5972	32.5226
97.9878	631.356	60.99	35.4705		98.1998	728.564	68.4447	28.0158		98.403	1048.34	65.3595	31.101		98.603	751.043	61.5892	34.8713		98.7948	1000.74	67.9293	28.5312		98.997	1021.61	67.2081	29.2524		99.1982	1178.93	97.2502	96.4605		99.3896	1051.05	95.6708			98.0188	658.737	60.7951	35.6654		98.2104	929.809	64.8038	31.6567
99.8242	637.613	61.5944	35.1132		100.026	725.928	68.1971	28.5105		100.217	1037.58	64.6889	32.0187		100.418	745.827	61.1614	35.5461		100.611	1006.72	68.335	28.3725		100.801	1023.89	67.3583	29.3493		100.993	1177.12	97.1007	96.7076		101.196	1058.12	96.3144			99.8654	654.948	60.4454	36.2622		100.068	922.634	64.3037	32.4038
101.669	627.644	60.6314	35.3334		101.86	730.633	68.6391	27.3257		102.053	1034.41	64.4915	31.4733		102.254	749.406	61.4549	34.5099		102.455	1001.33	67.9691	27.9957		102.647	1024.79	67.4169	28.5479		102.85	1171.4	96.6286	95.9648		103.04	1046.99	95.301			101.71	652.092	60.1818	35.783		101.902	928.698	64.7264	31.2384
103.515	630.841	60.9402	35.1041		103.707	727.545	68.349	27.6953		103.897	1027.01	64.03	32.0143		104.101	747.099	61.2657	34.7785		104.292	996.289	67.6269	28.4174		104.492	1022.19	67.2464	28.7979		104.684	1168.63	96.4005	96.0443		104.886	1051.24	95.688			103.547	642.176	59.2666	36.7776		103.747	918.885	64.0425	32.0018
105.339	624.815	60.3581	35.6877		105.532	719.65	67.6073	28.4385		105.735	1033.37	64.4266	31.6192		105.934	737.584	60.4855	35.5603		106.126	996.09	67.6133	28.4324		106.318	1015.14	66.7822	29.2635		106.51	1172.89	96.7518	96.0458		106.701	1047.42	95.3398			105.381	646.073	59.6263	36.4195		105.583	918.166	63.9923	32.0534
107.217	627.145	60.5832	35.3341		107.407	721.655	67.7957	28.1216		107.598	1024.8	63.892	32.0253		107.791	742.623	60.8987	35.0186		107.992	992.012	67.3365	28.5807		108.184	1014.26	66.7245	29.1928		108.385	1170.77	96.5771	95.9173		108.578	1046.51	95.2575			107.226	639.903	59.0569	36.8604		107.418	915.821	63.8289	32.0884
109.03	619.949	59.888	36.4788		109.223	721.002	67.7343	28.6326		109.425	1022.69	63.7608	32.6061		109.616	739.353	60.6305	35.7363		109.807	994.144	67.4813	28.8856		110	1010.99	66.5092	29.8577		110.21	1176.25	97.0286	96.3669		110.402	1051.43	95.7051			109.061	639.633	59.0319	37.3349		109.266	919.166	64.062	32.3048
110.866	625.266	60.4017	35.1677		111.057	717.825	67.4359	28.1335		111.249	1023.51	63.8115	31.7578		111.442	739.646	60.6546	34.9148		111.633	995.166	67.5506	28.0187		111.834	1018.19	66.9827	28.5866		112.027	1164.16	96.0316	95.5694		112.227	1044.86	95.1071			110.897	635.761	58.6746	36.8948		111.098	911.872	63.5537	32.0157
112.702	621.597	60.0472	35.6169		112.904	723.94	68.0103	27.6538		113.107	1022.27	63.7347	31.9295		113.296	735.828	60.3415	35.3227		113.489	991.624	67.3102	28.3539		113.679	1007.1	66.2534	29.4107		113.871	1169.23	96.4501	95.6642		114.063	1042.35	94.8782			112.742	631.01	58.2361	37.428		112.934	909.305	63.3748	32.2894
114.547	621.149	60.004	35.7094		114.739	714.753	67.1473	28.5661		114.94	1015.59	63.318	32.3954		115.132	735.135	60.2846	35.4287		115.333	984.753	66.8438	28.8696		115.526	998.213	65.6688	30.0446		115.716	1168.42	96.3829	95.7134		115.908	1044.16	95.0438			114.588	637.322	58.8187	36.8947		114.791	914.358	63.7269	31.9864
116.392	617.184	59.6209	36.4847		116.584	716.874	67.3465	28.7591		116.775	1019.47	63.5595	32.5461		116.968	731.613	59.9958	36.1098		117.159	987.301	67.0168	29.0888		117.35	1006.91	66.2409	29.8646		117.542	1173.09	96.7684	96.1056		117.744	1048.55	95.4428			116.423	630.404	58.1802	37.9254		116.614	916.848	63.9005	32.2051
118.238	622.264	60.1117	36.146		118.452	715.639	67.2305	29.0272		118.651	1011.28	63.0492	33.2085		118.843	722.112	59.2167	37.041		119.035	985.27	66.8789	29.3788		119.226	1003.13	65.9923	30.2654		119.418	1168.58	96.3958	96.2577		119.609	1055.98	96.1196			118.259	629.692	58.1145	38.1432		118.46	915.074	63.7768	32.4809
120.073	616.673	59.5716	36.1388		120.265	709.899	66.6912	29.0191		120.457	1007.72	62.8271	32.8833		120.648	725.913	59.5284	36.182		120.85	985.677	66.9065	28.8038		121.041	1000.11	65.7935	29.9169		121.243	1161.97	95.851	95.7103		121.435	1049.94	95.5697			120.104	628.809	58.033	37.6773		120.295	913.2	63.6462	32.0641
121.909	619.063	59.8024	36.1887		122.113	716.668	67.3272	28.664		122.302	1014.75	63.2655	32.7256		122.494	735.177	60.2881	35.703		122.686	981.246	66.6058	29.3854		122.887	991.032	65.1964	30.7947		123.078	1173.01	96.7614	95.9911		123.28	1046.11	95.2209			121.949	629.431	58.0904	37.9007		122.141	911.677	63.5401	32.451
123.744	620.094	59.902	35.7074		123.935	717.475	67.403	28.2065		124.129	1003.31	62.5525	33.057		124.329	726.674	59.5908	36.0186		124.521	977.124	66.326	29.2835		124.723	999.557	65.7572	29.8522		124.914	1163.38	95.9671	95.6094		125.112	1046.45	95.2517			123.785	628.074	57.9652	37.6443		123.987	908.83	63.3417	32.2678
125.601	614.633	59.3745	36.3217		125.791	718.585	67.5073	28.189		125.983	1003.69	62.5758	33.1204		126.175	722.891	59.2806	36.4157		126.376	986.204	66.9423	28.7539		126.568	997.039	65.5916	30.1047		126.769	1166.67	96.2388	95.6962		126.962	1045.37	95.1537			125.62	627.783	57.9383	37.7579		125.811	910.415	63.4521	32.2441
127.435	620.981	59.9877	35.7754		127.627	715.426	67.2105	28.5527		127.829	1009.26	62.9232	32.84		128.02	730.168	59.8773	35.8858		128.221	974.656	66.1584	29.6047		128.414	992.849	65.3159	30.4472		128.605	1164.78	96.0827	95.7632		128.796	1048.56	95.4436			127.466	627.371	57.9003	37.8629		127.677	905.788	63.1296	32.6335
129.26	619.426	59.8375	35.7805		129.452	716.957	67.3543	28.2638		129.643	1001.81	62.4588	33.1593		129.836	731.591	59.994	35.6241		130.027	983.948	66.7892	28.8289		130.228	992.734	65.3084	30.3097		130.421	1161.51	95.8128	95.6181		130.621	1048.33	95.4233			129.3	628.195	57.9763	37.6417		129.492	912.147	63.5728	32.0452
131.109	616.802	59.584	36.1024		131.309	713.477	67.0274	28.6591		131.499	1011.95	63.0909	32.5955		131.69	727.819	59.6847	36.0018		131.883	976.934	66.3131	29.3734		132.074	992.731	65.3082	30.3783		132.265	1167.66	96.3206	95.6865		132.457	1044.26	95.0523			131.147	624.293	57.6162	38.0702		131.339	907.616	63.2571	32.4294
132.951	618.905	59.7872	35.9669		133.143	713.103	66.9922	28.7618		133.345	1007.13	62.7906	32.9635		133.536	729.203	59.7982	35.9559		133.738	981.576	66.6282	29.1259		133.929	984.593	64.7728	30.9813		134.122	1167.53	96.3096	95.7541		134.313	1045.86	95.1985			132.991	626.281	57.7997	37.9544		133.183	905.284	63.0945	32.6595
134.81	617.953	59.6952	36.6163		135.008	714.97	67.1676	29.1439		135.22	998.281	62.2388	34.0727		135.422	728.371	59.73	36.5816		135.614	975.807	66.2366	30.075		135.815	989.546	65.0986	31.2129		136.007	1171.79	96.6607	96.3115		136.219	1054.26	95.9624			134.838	625.912	57.7656	38.5459		135.038	915.961	63.8387	32.4729
136.632	621.564	60.0441	35.9677		136.834	716.597	67.3205	28.6912		137.027	1002.1	62.4768	33.5349		137.227	726.428	59.5706	36.4411		137.419	984.343	66.816	29.1957		137.611	993.827	65.3803	30.6314		137.802	1171.41	96.63	96.0117		137.993	1048.01	95.3934			136.662	626.944	57.8609	38.1508		136.865	910.966	63.4905	32.5212
138.48	620.918	59.9816	35.8361		138.669	717.758	67.4296	28.3882		138.861	996.314	62.1162	33.7016		139.053	724.604	59.421	36.3967		139.254	980.034	66.5235	29.2943		139.446	989.318	65.0836	30.7341		139.647	1162.73	95.9135	95.8177		139.84	1051.62	95.722			138.508	626.131	57.7858	38.0319		138.699	913.789	63.6873	32.1305
140.313	623.524	60.2334	35.503		140.505	713.037	66.986	28.7504		140.697	997.074	62.1635	33.5729		140.888	727.864	59.6884	36.048		141.079	975.612	66.2233	29.5131		141.272	983.015	64.669	31.0674		141.462	1166.83	96.2516	95.7364		141.654	1046.11	95.2213			140.354	630.892	58.2252	37.5112		140.576	909.949	63.4197	32.3168
142.148	621.617	60.0492	35.8004		142.34	717.874	67.4405	28.4091		142.532	993.121	61.9171	33.9325		142.733	725.762	59.516	36.3336		142.925	982.924	66.7197	29.1299		143.126	984.532	64.7688	31.0808		143.319	1169.01	96.4316	95.8496		143.51	1046.62	95.2676			142.178	627.751	57.9354	37.9142		142.38	913.004	63.6326	32.217
143.995	620.741	59.9645	36.1531		144.215	716.48	67.3095	28.8082		144.407	998.861	62.275	33.8427		144.599	728.991	59.7808	36.3369		144.802	980.717	66.5698	29.5478		144.992	986.247	64.8816	31.2361		145.214	1170.23	96.5328	96.1177		145.407	1051.4	95.7026			144.025	625.757	57.7513	38.3664		144.227	907.817	63.2711	32.8466
145.829	623.053	60.1879	35.5685		146.021	721.017	67.7357	28.0206		146.224	998.56	62.2562	33.5002		146.414	728.31	59.725	36.0314		146.606	980.854	66.5791	29.1772		146.798	981.217	64.5507	31.2056		146.989	1170.02	96.5147	95.7563		147.18	1043.66	94.998			145.869	627.241	57.8883	37.8681		146.061	906.487	63.1784	32.578
147.676	617.524	59.6538	36.4671		147.876	714.057	67.0819	29.039		148.068	1001.87	62.4625	33.6584		148.26	728.178	59.7141	36.4068		148.451	980.565	66.5595	29.5614		148.653	981.29	64.5555	31.5654		148.845	1169.67	96.4863	96.1209		149.047	1051.98	95.7555			147.726	631.419	58.2739	37.847		147.926	908.183	63.2966	32.8243
149.51	622.245	60.1098	36.0173		149.712	716.905	67.3494	28.7777		149.915	1000.27	62.3627	33.7644		150.105	732.593	60.0762	36.0509		150.297	981.215	66.6037	29.5235		150.489	980.607	64.5106	31.6165		150.69	1168.77	96.4122	96.1271		150.882	1052.93	95.842			149.582	628.183	57.9752	38.1519		149.772	909.182	63.3662	32.7609
151.355	620.546	59.9457	36.274		151.547	723.514	67.9703	28.2494		151.749	993.388	61.9337	34.286		151.94	733.259	60.1308	36.0889		152.142	982.672	66.7026	29.5172		152.334	983.527	64.7027	31.517		152.526	1173.04	96.7644	96.2197		152.717	1051.1	95.675			151.427	632.68	58.3903	37.8295		151.617	902.958	62.9324	33.2873
153.212	623.39	60.2204	35.9342		153.413	719.744	67.6161	28.5385		153.604	991.149	61.7941	34.3605		153.796	722.313	59.2332	36.9215		153.989	980.345	66.5446	29.6101		154.209	976.412	64.2346	31.9201		154.401	1175.02	96.9278	96.1547		154.603	1047.88	95.3815			153.24	630.499	58.189	37.9657		153.433	904.068	63.0098	33.1449
155.026	623.064	60.189	36.3494		155.228	720.977	67.732	28.8064		155.42	999.57	62.3192	34.2192		155.622	733.796	60.1748	36.3635		155.813	978.623	66.4277	30.1106		156.004	982.47	64.6331	31.9052		156.207	1176.12	97.0183	96.5384		156.398	1055.31	96.0584			155.086	630.694	58.207	38.3314		155.288	913.171	63.6442	32.8941
156.873	623.448	60.226	36.0288		157.096	720.091	67.6487	28.6061		157.295	997.923	62.2165	34.0384		157.487	727.081	59.6242	36.6307		157.69	984.841	66.8498	29.4051		157.88	976.69	64.2529	32.002		158.072	1173.32	96.7875	96.2549		158.264	1051.62	95.7222			156.932	634.575	58.5651	37.6897		157.125	913.835	63.6905	32.5644
158.717	621.956	60.0819	36.2777		158.909	722.682	67.8921	28.4675		159.123	990.156	61.7322	34.6274		159.322	727.136	59.6287	36.731		159.514	981.272	66.6075	29.7521		159.705	980.161	64.4812	31.8784		159.899	1173.16	96.7741	96.3597		160.099	1054.07	95.9453			158.777	632.262	58.3517	38.008		158.969	915.003	63.7719	32.5878
160.554	628.667	60.7302	35.6411		160.764	721.746	67.8042	28.5671		160.956	995.164	62.0445	34.3268		161.158	731.372	59.9761	36.3953		161.351	989.219	67.147	29.2244		161.541	978.869	64.3962	31.9751		161.733	1171.08	96.6026	96.3713		161.924	1056.21	96.14			160.604	634.474	58.5558	37.8155		160.804	919.11	64.0581	32.3132
162.388	625.967	60.4694	36.1406		162.59	715.175	67.1869	29.4231		162.783	992.35	61.869	34.741		162.973	726.142	59.5472	37.0629		163.164	988.413	67.0922	29.5178		163.357	973.934	64.0716	32.5385		163.558	1177.38	97.1223	96.61		163.749	1055.74	96.0977			162.448	634.28	58.5379	38.0721		162.652	920.031	64.1223	32.4877
164.255	627.951	60.661	35.9656		164.445	718.979	67.5443	29.0823		164.647	990.682	61.765	34.8616		164.839	733.685	60.1657	36.4609		165.03	994.735	67.5214	29.1052		165.222	978.205	64.3525	32.2741		165.413	1174.27	96.8652	96.6266		165.606	1058.93	96.388			164.293	639.401	59.0105	37.6161		164.485	912.616	63.6055	33.0211
166.096	626.436	60.5147	36.1942		166.291	721.864	67.8153	28.8936		166.484	987.534	61.5688	35.1401		166.684	735.6	60.3228	36.3861		166.876	994.428	67.5005	29.2083		167.096	980.577	64.5086	32.2003		167.289	1181.34	97.4484	96.7089		167.481	1054.33	95.9693			166.128	635.051	58.6091	38.0998		166.321	918.853	64.0402	32.6686
167.916	630.377	60.8954	35.5262		168.106	721.242	67.7569	28.6647		168.298	988.26	61.614	34.8076		168.49	729.205	59.7984	36.6232		168.681	988.05	67.0676	29.354		168.872	978.938	64.4008	32.0208		169.064	1180.67	97.3936	96.4216		169.257	1048.62	95.4495			167.974	638.704	58.9462	37.4754		168.175	908.616	63.3267	33.0948
169.76	622.637	60.1477	36.1489		169.952	723.961	68.0123	28.2843		170.163	990.092	61.7282	34.5684		170.355	731.897	60.0191	36.2775		170.556	996.93	67.6704	28.6263		170.749	980.864	64.5275	31.7692		170.939	1174.46	96.8813	96.2966		171.131	1051.51	95.712			169.81	643.317	59.3719	36.9247		170.011	919.439	64.0811	32.2156
171.605	629.422	60.8031	35.3573		171.797	725.829	68.1878	27.9726		171.988	989.962	61.7201	34.4403		172.2	731.842	60.0146	36.1458		172.392	995.474	67.5715	28.5889		172.593	977.935	64.3348	31.8256		172.786	1171.71	96.6545	96.1604		172.987	1051	95.6663			171.654	634.993	58.6037	37.5567		171.846	914.553	63.7405	32.4199
173.442	629.314	60.7927	36.3534		173.644	720.617	67.6981	29.4479		173.834	992.406	61.8725	35.2736		174.035	730.399	59.8963	37.2498		174.228	991.01	67.2685	29.8776		174.419	978.198	64.3521	32.794		174.61	1182.4	97.5362	97.1461		174.802	1062.97	96.756			173.503	640.733	59.1335	38.0126		173.701	915.528	63.8085	33.3376
175.276	627.322	60.6003	36.1065		175.468	726.02	68.2057	28.501		175.659	988.886	61.6531	35.0537		175.851	733.438	60.1455	36.5613		176.042	998.953	67.8077	28.8991		176.235	976.352	64.2306	32.4761		176.436	1180.51	97.3803	96.7068		176.628	1055.04	96.0333			175.335	640.998	59.1579	37.5489		175.528	920.109	64.1278	32.579
177.123	630.671	60.9238	35.701		177.313	722.004	67.8284	28.7963		177.515	990.335	61.7434	34.8814		177.707	736.62	60.4064	36.2184		177.898	992.502	67.3698	29.255		178.091	978.139	64.3482	32.2766		178.281	1177.85	97.1608	96.6248		178.474	1055.64	96.0888			177.17	639.801	59.0475	37.5773		177.362	914.791	63.7571	32.8677
178.957	630.928	60.9486	35.6465		179.161	726.095	68.2128	28.3824		179.35	993.139	61.9182	34.6769		179.552	739.871	60.673	35.9221		179.744	998.961	67.8082	28.7869		179.945	982.315	64.6229	31.9722		180.137	1172.11	96.6877	96.5951		180.328	1060.19	96.5026			179.007	639.695	59.0377	37.5575		179.209	917.748	63.9632	32.6319
180.803	630.724	60.9289	36.1493		180.994	723.347	67.9546	29.1236		181.197	984.297	61.3669	35.7113		181.387	736.122	60.3656	36.7126		181.579	991.59	67.3079	29.7703		181.771	977.973	64.3373	32.7409		181.973	1183.13	97.5962	97.0782		182.164	1060.82	96.5602			180.851	641.95	59.2458	37.8324		181.043	913.529	63.6692	33.4091
182.649	627.405	60.6083	36.6874		182.851	720.501	67.6873	29.6084		183.051	987.392	61.5599	35.7358		183.243	735.608	60.3234	36.9722		183.446	1001.15	67.9569	29.3388		183.646	970.706	63.8592	33.4365		183.838	1188.64	98.0513	97.2957		184.03	1060.6	96.54			182.727	645.399	59.5641	37.7316		182.919	910.382	63.4498	33.8458
184.473	627.284	60.5966	35.9738		184.665	726.002	68.204	28.3663		184.857	978.055	60.9778	35.5926		185.059	739.173	60.6158	35.9546		185.25	1001.5	67.9806	28.5898		185.452	981.884	64.5946	31.9758		185.643	1178.72	97.2327	96.5704		185.845	1053.66	95.908			184.578	645.665	59.5886	36.9817		184.775	916.531	63.8784	32.692
186.32	633.583	61.2051	35.6637		186.52	724.705	68.0822	28.7866		186.712	986.503	61.5045	35.3644		186.915	726.893	59.6088	37.2601		187.105	999.176	67.8228	29.046		187.297	975.03	64.1437	32.7252		187.488	1180.57	97.3856	96.8688		187.68	1058.54	96.352			186.408	640.729	59.1331	37.7357		186.599	914.387	63.729	33.1399
188.164	632.544	61.1047	35.6054		188.369	728.049	68.3963	28.3138		188.567	983.899	61.3421	35.368		188.759	738.77	60.5827	36.1274		188.961	1005.08	68.2236	28.4866		189.152	975.611	64.1819	32.5283		189.344	1178.6	97.2227	96.7101		189.536	1056.84	96.1976			188.243	642.062	59.2561	37.454		188.436	919.344	64.0744	32.6357
190.009	629.079	60.77	36.429		190.201	725.956	68.1997	28.9993		190.404	988.484	61.628	35.571		190.604	738.563	60.5658	36.6333		190.796	1004.59	68.1905	29.0086		190.999	978.718	64.3863	32.8127		191.2	1187.21	97.9334	97.199		191.401	1059.77	96.4646			190.088	644.592	59.4896	37.7094		190.28	922.057	64.2635	32.9355
191.837	631.325	60.987	36.1696		192.036	718.906	67.5374	29.6191		192.228	990.313	61.742	35.4145		192.431	734.435	60.2272	36.9293		192.622	1006.16	68.2967	28.8599		192.813	981.027	64.5382	32.6184		193.005	1189.88	98.1533	97.1565		193.197	1056.42	96.1598			191.925	646.273	59.6448	37.5118		192.127	917.699	63.9598	33.1967
193.681	633.119	61.1603	36.3365		193.873	724.637	68.0758	29.421		194.086	980.403	61.1242	36.3726		194.275	735.89	60.3466	37.1503		194.477	1004.62	68.1924	29.3044		194.67	972.97	64.0082	33.4887		194.87	1190.58	98.2109	97.4968		195.083	1063.27	96.7828			193.769	647.192	59.7296	37.7672		193.974	917.222	63.9266	33.5703
195.526	631.009	60.9565	36.6061		195.718	722.88	67.9107	29.6518		195.92	981.331	61.182	36.3805		196.111	743.775	60.9932	36.5693		196.302	1001.72	67.9952	29.5673		196.494	984.428	64.7619	32.8006		196.687	1193.98	98.4913	97.5625		196.887	1061.63	96.6337			195.614	645.912	59.6114	37.9511		195.806	924.713	64.4486	33.1139
197.361	628.046	60.6702	36.6842		197.554	726.911	68.2894	29.065		197.745	986.426	61.4997	35.8548		197.946	739.889	60.6745	36.68		198.139	1013.36	68.7855	28.569		198.339	978.8	64.3917	32.9628		198.531	1189.78	98.1447	97.3545		198.723	1060.87	96.5642			197.441	648.959	59.8926	37.4618		197.643	924.025	64.4007	32.9538
199.227	629.072	60.7693	36.5341		199.418	723.851	68.002	29.3015		199.611	986.035	61.4753	35.8282		199.802	742.9	60.9214	36.3821		199.993	1011.28	68.6448	28.6587		200.195	976.031	64.2095	33.094		200.398	1188.07	98.0042	97.3035		200.588	1061.29	96.6028			199.285	653.236	60.2874	37.0161		199.477	924.582	64.4395	32.864
201.082	629.826	60.8422	37.0556		201.276	729.699	68.5514	29.3464		201.476	989.301	61.6789	36.2188		201.668	743.637	60.9818	36.9159		201.859	1016.77	69.0173	28.8804		202.05	985.633	64.8412	33.0565		202.242	1195.94	98.6535	97.8977		202.435	1067.21	97.1419			201.131	650.773	60.0601	37.8377		201.322	922.065	64.2641	33.6336
202.898	629.435	60.8044	36.7545		203.09	726.663	68.2661	29.2927		203.291	980.806	61.1493	36.4096		203.493	742.357	60.8769	36.682		203.684	1011.64	68.6688	28.8901		203.887	983.614	64.7084	32.8505		204.08	1190.6	98.2124	97.5589		204.269	1064.62	96.9053			202.966	645.783	59.5995	37.9593		203.159	918.965	64.048	33.5108
204.743	633.469	61.1941	36.5402		204.945	723.626	67.9808	29.7535		205.137	985.796	61.4604	36.2739		205.328	739.144	60.6134	37.1209		205.519	1018.46	69.132	28.6023		205.711	984.046	64.7368	32.9975		205.903	1192.82	98.3959	97.7343		206.095	1066.45	97.0728			204.801	649	59.8964	37.8379		205.003	923.477	64.3625	33.3718
206.588	632.613	61.1114	36.7956		206.782	723.511	67.97	29.9369		206.982	982.066	61.2279	36.6791		207.184	745.894	61.1669	36.74		207.386	1009.81	68.5446	29.3624		207.577	975.096	64.148	33.759		207.768	1190.95	98.2417	97.907		207.96	1071.94	97.5722			206.647	657.506	60.6815	37.2255		206.85	917.853	63.9705	33.9364
208.434	635.258	61.3669	36.1654		208.626	725.507	68.1575	29.3748		208.818	978.78	61.023	36.5094		209.009	739.28	60.6245	36.9078		209.201	1013.08	68.7666	28.7657		209.402	972.379	63.9693	33.5631		209.595	1194.75	98.5554	97.5323		209.795	1060.27	96.5093			208.492	656.457	60.5846	36.9477		208.684	921.341	64.2136	33.3187
210.26	632.091	61.061	36.6821		210.462	726.349	68.2366	29.5064		210.653	979.483	61.0668	36.6762		210.855	739.952	60.6797	37.0634		211.046	1021.93	69.3675	28.3755		211.237	984.565	64.7709	32.9721		211.429	1194.58	98.5408	97.743		211.622	1065.05	96.9452			210.328	657.232	60.6562	37.0869		210.539	930.358	64.8421	32.901
212.105	632.281	61.0793	36.7579		212.297	723.771	67.9944	29.8428		212.508	982.508	61.2554	36.5819		212.7	741.667	60.8203	37.017		212.901	1019.05	69.1716	28.6656		213.095	978.406	64.3658	33.4715		213.295	1190.43	98.199	97.8373		213.486	1070.88	97.4755			212.173	660.529	60.9604	36.8768		212.365	921.162	64.2012	33.6361
213.95	631.169	60.9719	36.7536		214.142	727.532	68.3478	29.3778		214.343	982.441	61.2512	36.4743		214.537	740.813	60.7503	36.9753		214.727	1020.98	69.303	28.4225		214.918	980.28	64.4891	33.2365		215.111	1194.85	98.5634	97.7255		215.312	1064.42	96.8876			214.008	659.715	60.8853	36.8402		214.2	927.842	64.6667	33.0588
215.785	638.84	61.7129	36.7934		215.99	722.677	67.8917	30.6146		216.179	982.377	61.2472	37.2591		216.38	737.685	60.4938	38.0126		216.572	1021.75	69.3548	29.1515		216.775	979.203	64.4182	34.0881		216.966	1201.69	99.1278	98.5063		217.177	1075.38	97.8848			215.843	657.071	60.6413	37.865		216.036	923.703	64.3783	34.1281
217.621	635.849	61.424	36.7638		217.812	729.546	68.537	29.6509		218.004	977.447	60.9399	37.248		218.206	739.253	60.6223	37.5655		218.397	1027.05	69.7145	28.4733		218.589	981.559	64.5732	33.6146		218.792	1197.8	98.8063	98.1878		218.982	1071.91	97.5694			217.709	656.092	60.551	37.6369		217.9	926.064	64.5428	33.645
219.467	643.039	62.1186	36.1228		219.67	722.868	67.9096	30.3317		219.87	981.235	61.176	37.0653		220.074	737.144	60.4494	37.7919		220.264	1027.23	69.727	28.5143		220.455	986.067	64.8698	33.3716		220.646	1194.95	98.5718	98.2413		220.839	1075.66	97.9108			219.566	664.676	61.3432	36.8982		219.756	926.181	64.551	33.6904
221.302	633.488	61.1959	37.2109		221.493	725.167	68.1256	30.2812		221.686	980.007	61.0995	37.3073		221.888	739.677	60.6571	37.7497		222.078	1024.88	69.5674	28.8394		222.281	985.856	64.8559	33.5509		222.472	1199.92	98.9817	98.4068		222.673	1074.8	97.8319			221.39	665.764	61.4436	36.9632		221.581	928.337	64.7012	33.7056
223.159	637.406	61.5744	36.4753		223.359	724.251	68.0395	30.0102		223.551	985.031	61.4127	36.637		223.743	745.063	61.0988	36.9509		223.934	1031.62	70.0253	28.0244		224.125	980.338	64.4929	33.5569		224.317	1194.85	98.563	98.0497		224.51	1071.55	97.5364			223.225	660.569	60.9641	37.0856		223.427	924.164	64.4104	33.6394
225.003	638.695	61.6989	36.5295		225.195	722.031	67.831	30.3974		225.397	974.207	60.7379	37.4906		225.588	747.424	61.2924	36.936		225.789	1032.39	70.0776	28.1509		225.982	985.77	64.8502	33.3782		226.182	1199.29	98.9295	98.2284		226.374	1071.45	97.5273			225.07	659.112	60.8297	37.3988		225.274	929.614	64.7902	33.4382
226.838	635.281	61.3691	36.9755		227.03	725.646	68.1706	30.174		227.221	976.769	60.8976	37.447		227.413	749.82	61.4889	36.8557		227.604	1039.67	70.5718	27.7728		227.796	982.89	64.6608	33.6839		227.989	1195.2	98.5918	98.3446		228.189	1077.71	98.0974			226.916	664.961	61.3695	36.9751		227.108	926.337	64.5618	33.7828
228.674	638.666	61.6961	36.9247		228.876	721.83	67.8121	30.8087		229.07	976.834	60.9017	37.7191		229.268	743.89	61.0026	37.6182		229.461	1037.9	70.4514	28.1694		229.651	988.554	65.0334	33.5874		229.843	1201.01	99.071	98.6208		230.035	1078.52	98.1706			228.751	665.682	61.436	37.1848		228.954	919.329	64.0734	34.5474
230.519	634.191	61.2638	37.0788		230.71	727.689	68.3625	29.9801		230.903	979.074	61.0413	37.3013		231.094	745.097	61.1016	37.241		231.295	1039.4	70.5534	27.7892		231.487	982.888	64.6606	33.682		231.69	1199.62	98.9572	98.3426		231.88	1073.65	97.728			230.587	668.334	61.6808	36.6618		230.778	931.93	64.9516	33.391
232.377	635.861	61.4252	37.2771		232.566	727.104	68.3076	30.3946		232.757	983.332	61.3068	37.3954		232.949	745.576	61.1409	37.5614		233.142	1033.06	70.1225	28.5797		233.342	977.012	64.2741	34.4282		233.534	1199.12	98.9153	98.7022		233.736	1082.02	98.4891			232.433	668.503	61.6964	37.0058		232.634	925.135	64.4781	34.2242
234.21	640.905	61.9124	36.7164		234.402	724.098	68.0252	30.6036		234.605	979.373	61.06	37.5689		234.805	742.067	60.8531	37.7757		234.997	1033.12	70.127	28.5018		235.199	981.798	64.5889	34.0399		235.39	1205.11	99.4097	98.6288		235.581	1074.97	97.8479			234.267	663.985	61.2794	37.3494		234.459	927.328	64.6309	33.9979
236.067	639.745	61.8004	37.3661		236.257	727.987	68.3905	30.776		236.448	981.04	61.1639	38.0026		236.642	747.64	61.3101	37.8564		236.842	1038.42	70.4868	28.6797		237.033	979.335	64.4269	34.7396		237.236	1205.16	99.4137	99.1665		237.427	1086.74	98.9194			236.114	669.788	61.815	37.3515		236.314	929.038	64.7501	34.4164
237.89	635.155	61.357	37.6581		238.084	722.373	67.8631	31.152		238.284	970.647	60.5159	38.4992		238.476	749.221	61.4398	37.5753		238.668	1038.31	70.4794	28.5357		238.859	983.238	64.6836	34.3314		239.067	1208.33	99.6752	99.0151		239.262	1080.54	98.355			237.959	663.901	61.2717	37.7434		238.161	925.602	64.5106	34.5045
239.726	637.463	61.5799	37.0776		239.917	725.212	68.1298	30.5277		240.11	971.945	60.5969	38.0607		240.311	747.243	61.2776	37.38		240.503	1040.6	70.6343	28.0232		240.704	980.744	64.5196	34.1379		240.897	1202.6	99.2022	98.6575		241.097	1077.88	98.1128			239.793	665.864	61.4528	37.2047		239.985	930.721	64.8674	33.7901
			37.6581					31.152					38.4992					38.0126					30.1106					34.7396															38.5459					34.5474
		1x10-6 M	37.6581	31.152
		0.5x10-6 M	38.4992	38.0126
		1x10-7 M	30.1106	34.7396
		0.5x10-7 M	38.5459	34.5474
		1x10-8 M	31.3269	64.5218
		0.5x10-8 M	32.6846	28.3593
		1x10-9 M	20.7447	19.5637
		1x10-10 M	2.59916	0.830418
		1x10-11 M	1.38647	3.73534
		1x10-12 M	0.199116	2.50874
	normalised to 1µM DAMGO		109.455	90.5448
			111.9	110.485
			87.5181	100.972
			112.036	100.414
			91.0532	187.536
			94.9994	82.4278
			60.2954	56.8628
			7.55459	2.41365
			4.02985	10.8569
			0.57874	7.29178
[truncated: 55 more columns]

## Sheet: DAMGO (2)
				1x10-6 M										0.5x10-6 M										1x10-7 M						V1														0.5x10-7 M
A4T	A4				B4T	B4				C4T	C4				D4T	D4				E4T	E4				F4T	F4				G4T	G4		Mw.		H4T	H4				A5T	A5				B5T	B5
0.7908	1092.32	100.94	-0.872096		0.9814	1199.38	100.478	-0.410675		1.1826	1716.16	98.3231	1.74441		1.3882	1142.25	99.2149	0.852635		1.576	1512.09	100.659	-0.591591		1.7676	1262.86	99.0373	1.03023		1.9592	1268.32	99.509	100.068		2.1522	1227.58	100.626			0.7844	1154.98	100.84	-0.772133		0.9844	1213.57	101.111	-1.04318
2.4734	1090.27	100.75	-1.08586		2.665	1205.51	100.991	-1.32694		2.8698	1734.08	99.35	0.314016		3.0586	1155.38	100.356	-0.692093		3.26	1511.4	100.613	-0.94894		3.4526	1265.86	99.2726	0.391402		3.6432	1268.61	99.5319	99.664		3.835	1217.46	99.7961			2.4768	1149.91	100.397	-0.732699		2.6702	1210.63	100.865	-1.20138
4.1586	1081.99	99.9847	0.148409		4.3822	1199.22	100.465	-0.331462		4.5812	1743.3	99.8784	0.254702		4.773	1151.75	100.041	0.092506		4.9744	1511.76	100.637	-0.5036		5.1664	1273.05	99.8365	0.296581		5.3854	1280.09	100.432	100.133		5.5806	1217.92	99.8337			4.161	1143.77	99.8607	0.272326		4.3528	1214.67	101.203	-1.06944
5.9828	1086.19	100.374	-0.427611		6.1746	1194.81	100.095	-0.149265		6.3864	1741.38	99.7681	0.177767		6.578	1156.17	100.424	-0.478579		6.7694	1504.73	100.169	-0.222917		6.962	1267.73	99.419	0.526859		7.1526	1271.56	99.7637	99.9459		7.3442	1221.51	100.128			5.976	1148.76	100.296	-0.35016		6.1684	1208.44	100.683	-0.736876
7.8196	1095.43	101.227	-1.51703		8.01	1200.02	100.531	-0.821236		8.2014	1746.3	100.05	-0.34001		8.3942	1153.86	100.223	-0.513165		8.5848	1508.7	100.433	-0.722903		8.7862	1266.54	99.3257	0.384344		8.9782	1273.53	99.9179	99.7101		9.1796	1213.88	99.5023			7.8218	1150.58	100.455	-0.744987		8.0232	1203.63	100.282	-0.572296
9.6538	1084.98	100.262	-0.334872		9.8686	1193.5	99.985	-0.0582682		10.0672	1731.41	99.1971	0.729635		10.2586	1153.86	100.223	-0.296753		10.4504	1508.17	100.398	-0.471482		10.6434	1267.08	99.3683	0.558432		10.8434	1275.78	100.094	99.9267		11.0352	1217.01	99.7591			9.667	1148.88	100.307	-0.380066		9.8702	1204.09	100.32	-0.393533
11.509	1083.22	100.098	-0.0361287		11.7006	1198.61	100.413	-0.351151		11.893	1745.05	99.9784	0.0837931		12.0842	1147.52	99.6728	0.389393		12.2854	1508.12	100.394	-0.332097		12.4874	1261.47	98.928	1.13416		12.6796	1272.79	99.86	100.062		12.8706	1223.17	100.264			11.5202	1148.94	100.312	-0.250283		11.7142	1205.4	100.43	-0.367637
13.3452	1084.89	100.253	-0.025696		13.5476	1201.64	100.668	-0.439914		13.7376	1736.06	99.4635	0.764176		13.9294	1156.87	100.485	-0.257509		14.1222	1512.61	100.693	-0.465766		14.3224	1272.7	99.8086	0.419118		14.5144	1275.48	100.071	100.228		14.7166	1224.64	100.385			13.3384	1145.72	100.031	0.196257		13.5406	1208.17	100.661	-0.433346
15.1796	1086.63	100.414	-0.361418		15.3914	1198.54	100.407	-0.355371		15.5848	1741.05	99.7495	0.302593		15.7848	1150.43	99.9257	0.126375		15.9766	1505.47	100.218	-0.165905		16.1688	1260.4	98.8445	1.20759		16.3598	1280.75	100.484	100.052		16.5512	1215.31	99.6199			15.183	1150.24	100.425	-0.37317		15.3744	1209.5	100.772	-0.719402
17.016	1086.54	100.405	-0.455263		17.208	1196.66	100.25	-0.300103		17.3984	1744.12	99.9252	0.0248997		17.5898	1154.19	100.252	-0.302194		17.7824	1514.18	100.798	-0.848167		17.9732	1270.53	99.6386	0.311505		18.1746	1276.39	100.142	99.9501		18.3878	1216.99	99.758			17.0396	1146.77	100.122	-0.172361		17.23	1207.58	100.611	-0.660994
18.8604	1087.42	100.486	-0.372038		19.053	1193.82	100.012	0.102495		19.2536	1743.77	99.9052	0.209069		19.4456	1148.02	99.7167	0.397643		19.637	1516.93	100.981	-0.866859		19.8296	1268.57	99.4852	0.629153		20.0202	1274.25	99.9744	100.114		20.2118	1223.05	100.254			18.8636	1150.08	100.411	-0.29709		19.056	1202.87	100.219	-0.104732
20.7076	1093.68	101.065	-1.48116		20.9076	1194.83	100.097	-0.513018		21.0994	1744.88	99.9685	-0.384831		21.3016	1161.17	100.859	-1.27529		21.4926	1502.47	100.019	-0.435114		21.694	1266.83	99.3482	0.23543		21.886	1268.89	99.5539	99.5837		22.078	1215.23	99.6134			20.7006	1144.56	99.9298	-0.346146		20.9004	1203.24	100.25	-0.666458
22.5414	1084.09	100.179	-0.602004		22.7436	1196.41	100.229	-0.651874		22.9362	1746.24	100.047	-0.469668		23.126	1156.32	100.438	-0.860428		23.3178	1513.08	100.725	-1.14779		23.5106	1266.58	99.3285	0.248618		23.711	1269.25	99.5821	99.5771		23.9028	1214.73	99.572			22.545	1151.75	100.557	-0.980032		22.7376	1208.53	100.691	-1.11369
24.3878	1086.82	100.431	-0.488261		24.5786	1196.92	100.272	-0.329126		24.78	1748.81	100.194	-0.251353		24.9732	1163.38	101.05	-1.10775		25.1732	1509.46	100.484	-0.54152		25.3864	1260.17	98.8261	1.11655		25.5774	1276.73	100.169	99.9426		25.7682	1216.48	99.7159			24.3896	1157.86	101.09	-1.14784		24.5816	1203.72	100.29	-0.346886
26.2228	1084.86	100.25	0.018724		26.4252	1203.01	100.782	-0.513257		26.6152	1752.15	100.385	-0.116397		26.8068	1152.7	100.123	0.145614		26.9998	1517.43	101.014	-0.745404		27.2	1267.84	99.4277	0.841032		27.392	1278.4	100.3	100.269		27.5942	1222.84	100.237			26.226	1143.23	99.8139	0.454923		26.4282	1209.82	100.798	-0.529142
28.0576	1085.45	100.305	-0.593603		28.259	1195.79	100.177	-0.465614		28.4524	1747.74	100.133	-0.421565		28.6522	1155.73	100.386	-0.674762		28.8442	1509.03	100.455	-0.744134		29.0362	1259.74	98.7926	0.918465		29.2272	1271.56	99.7632	99.7111		29.4186	1215.79	99.6589			28.0606	1146.92	100.136	-0.425134		28.2526	1205.68	100.453	-0.742425
29.903	1082.15	100	0		30.0942	1193.68	100	0		30.2858	1745.42	100	0		30.4994	1151.29	100	0		30.6994	1502.19	100	0		30.8912	1275.14	100	0		31.0934	1274.58	100	100		31.2844	1219.95	100			29.9056	1145.37	100	0		30.0976	1200.24	100	0
31.7482	1083.37	100.113	0.282878		31.9532	1199.25	100.467	-0.0711688		32.1414	1756.24	100.62	-0.223969		32.3332	1158.5	100.627	-0.23133		32.5246	1516.47	100.95	-0.554636		32.7172	1267.62	99.4104	0.985291		32.9078	1276.96	100.187	100.396		33.0994	1227.32	100.604			31.742	1153.4	100.702	-0.305989		31.944	1206.34	100.508	-0.112773
33.5834	1090.83	100.802	-0.899676		33.775	1200.4	100.563	-0.660446		33.9668	1752.68	100.416	-0.513194		34.1698	1159.12	100.681	-0.77811		34.3812	1510.31	100.54	-0.637623		34.5816	1260.83	98.878	1.02452		34.7744	1274.44	99.9897	99.9025		34.9648	1217.69	99.8153			33.5866	1144.05	99.8853	0.0172442		33.778	1203.34	100.258	-0.355844
35.4198	1088.11	100.551	-0.562124		35.6218	1205.11	100.958	-0.968917		35.8122	1750.89	100.313	-0.324532		36.0036	1163.06	101.023	-1.03388		36.1964	1505.44	100.216	-0.227654		36.3868	1267.87	99.4297	0.55892		36.5784	1278.11	100.277	99.9886		36.7702	1216.29	99.7001			35.4332	1146.14	100.068	-0.0792964		35.6236	1200.11	99.9888	-0.000205998
37.264	1088.13	100.552	-0.41193		37.456	1194.85	100.099	0.0418008		37.6574	1748.39	100.17	-0.0292132		37.8492	1166.01	101.279	-1.13834		38.0506	1510.82	100.574	-0.434006		38.2432	1266.66	99.3354	0.805043		38.4338	1273.11	99.8851	100.14		38.6256	1224.78	100.396			37.2678	1147.73	100.206	-0.0659968		37.4704	1205.71	100.456	-0.315421
39.121	1091.83	100.895	-0.737335		39.3114	1187.46	99.4796	0.677679		39.5028	1754.51	100.521	-0.363291		39.6952	1163.02	101.019	-0.861591		39.8864	1508.45	100.416	-0.259121		40.0876	1262.31	98.9935	1.16375		40.2796	1274.87	100.023	100.157		40.4918	1223.5	100.291			39.1026	1146.54	100.102	0.0549448		39.304	1202.32	100.173	-0.015695
40.945	1080.41	99.8386	0.38485		41.1472	1191.58	99.8242	0.399172		41.3498	1749.61	100.24	-0.016529		41.5398	1153.89	100.227	-0.00329068		41.7316	1503.53	100.089	0.134076		41.924	1262.31	98.9941	1.22934		42.1246	1278.7	100.324	100.223		42.3164	1221.45	100.123			40.9494	1150.38	100.438	-0.214265		41.1392	1209.32	100.757	-0.533186
42.7904	1084.77	100.242	-0.325934		42.9818	1190.97	99.7732	0.142492		43.1734	1749.32	100.223	-0.307155		43.3816	1162.47	100.972	-1.05598		43.5768	1501.33	99.9425	-0.0267702		43.7686	1267.11	99.3704	0.545292		43.971	1272.44	99.8325	99.9157		44.162	1219.93	99.9989			42.793	1145.55	100.016	-0.100264		42.9988	1206.2	100.497	-0.580936
44.6256	1082.55	100.037	0.478645		44.8188	1196.27	100.217	0.298187		45.0088	1749.44	100.23	0.285416		45.2006	1163.83	101.089	-0.573886		45.3928	1505.33	100.209	0.306503		45.5836	1261.43	98.9247	1.59059		45.7752	1280.3	100.449	100.515		45.9668	1227.04	100.581			44.6384	1149.57	100.367	0.148287		44.83	1201.4	100.096	0.419101
46.461	1082.45	100.028	0.40097		46.6526	1196.17	100.209	0.219908		46.8452	1753.27	100.449	-0.0207812		47.0458	1167.54	101.412	-0.983567		47.2376	1504.37	100.145	0.283719		47.4392	1264.22	99.1438	1.28473		47.6318	1277.4	100.221	100.429		47.8224	1227.7	100.636			46.4638	1146.02	100.057	0.371321		46.6794	1207.16	100.577	-0.148043
48.3074	1083.58	100.132	0.299008		48.4994	1194.33	100.055	0.376346		48.6898	1743.51	99.8901	0.540855		48.8812	1164.12	101.115	-0.684048		49.074	1516.54	100.955	-0.52437		49.2646	1260.59	98.8586	1.57233		49.4862	1281.78	100.565	100.431		49.6788	1223.57	100.297			48.309	1149.81	100.388	0.0432307		48.5052	1206.28	100.503	-0.0723482
50.1518	1086.37	100.39	-0.0947615		50.3438	1199.33	100.473	-0.178579		50.5588	1756.92	100.659	-0.363976		50.7572	1158.83	100.655	-0.360088		50.9486	1507.46	100.351	-0.0559219		51.1402	1265.98	99.2816	1.01326		51.3334	1289.26	101.152	100.295		51.5334	1213.09	99.4375			50.1552	1146.53	100.101	0.193467		50.3574	1206.09	100.487	-0.192403
51.978	1082.9	100.069	-0.396549		52.1804	1193.41	99.9781	-0.305849		52.3764	1749.95	100.259	-0.587161		52.5722	1161.13	100.855	-1.1831		52.7652	1507.14	100.329	-0.656983		52.9654	1261.91	98.9627	0.709501		53.1572	1274.36	99.9834	99.6722		53.377	1212.15	99.361			51.99	1151.96	100.576	-0.903684		52.1914	1193.37	99.4278	0.244421
53.8228	1082.72	100.053	-0.156055		54.0242	1193.6	99.9938	-0.0971832		54.217	1753.88	100.484	-0.587849		54.409	1157.25	100.518	-0.621412		54.5994	1514.44	100.815	-0.918857		54.7908	1269.54	99.5606	0.336021		54.9834	1268.89	99.5541	99.8966		55.1742	1222.86	100.239			53.826	1154.66	100.812	-0.915089		54.0182	1206.58	100.528	-0.63136
55.6688	1083.07	100.084	-0.133051		55.87	1199.5	100.488	-0.536251		56.0714	1761.96	100.947	-0.996016		56.2632	1163.6	101.07	-1.11818		56.4864	1505.73	100.236	-0.284271		56.6766	1269.38	99.5484	0.402955		56.868	1274.29	99.9776	99.9513		57.0604	1219.03	99.925			55.6704	1150.56	100.454	-0.502336		55.863	1199.24	99.9164	0.0348847
57.5236	1086.23	100.376	-0.391485		57.7154	1197.93	100.357	-0.371643		57.9202	1747.97	100.146	-0.16111		58.1186	1160.9	100.835	-0.849993		58.3104	1505.68	100.232	-0.247008		58.5118	1260.12	98.8222	1.16282		58.7052	1277.17	100.204	99.985		58.9052	1217.1	99.7662			57.5056	1153.47	100.708	-0.722823		57.6974	1198.8	99.8796	0.105379
59.3844	1089.96	100.722	-1.16528		59.5808	1194.57	100.075	-0.518804		59.7726	1765.33	101.14	-1.58378		59.964	1158.56	100.632	-1.07539		60.1572	1507.66	100.364	-0.807992		60.3472	1256.62	98.5479	1.00842		60.5388	1266.68	99.3809	99.5563		60.7314	1216.67	99.7318			59.352	1151.8	100.562	-1.0054		59.554	1199.62	99.9482	-0.391835
61.1944	1083.94	100.166	0.238857		61.3858	1198.3	100.387	0.0174127		61.5908	1765.89	101.173	-0.768099		61.7794	1161.5	100.887	-0.48247		61.9808	1515.33	100.875	-0.470136		62.1734	1262.55	99.0126	1.39187		62.3824	1271.4	99.7507	100.404		62.5768	1232.86	101.058			61.1864	1149.16	100.332	0.0726805		61.3782	1196.84	99.7166	0.687812
63.0396	1087.04	100.452	-0.370207		63.2316	1179.94	98.8495	1.23215		63.433	1727.83	98.9919	1.08973		63.626	1133.88	98.4883	1.59337		63.8162	1490.88	99.2472	0.834503		64.0078	1228.26	96.3232	3.75845		64.1994	1275.21	100.05	100.082		64.3924	1221.33	100.113			63.0224	1167.73	101.953	-1.87142		63.2148	1210.19	100.829	-0.746914
64.875	906.925	83.8075	15.9614		65.0674	996.307	83.4654	16.3035		65.27	1546.98	88.6307	11.1382		65.4902	981.459	85.249	14.5199		65.682	1330.03	88.5395	11.2294		65.8834	1073.56	84.1916	15.5773		66.0752	1279.18	100.361	99.7689		66.2666	1209.9	99.1768			64.8674	1035.39	90.3985	9.3704		65.0688	1060.71	88.3746	11.3943
66.7208	825.379	76.2719	23.0962		66.912	911.332	76.3467	23.0215		67.1038	1393.96	79.8635	19.5047		67.3054	898.82	78.071	21.2972		67.497	1212.29	80.7016	18.6666		67.6888	981.721	76.9893	22.3788		67.8912	1275.62	100.082	99.3682		68.082	1203.53	98.6544			66.7238	911.071	79.5442	19.824		66.9142	942.455	78.5221	20.846
68.5558	784.905	72.5318	26.9349		68.7606	882.011	73.8903	25.5764		68.9592	1303.52	74.6818	24.7849		69.151	860.069	74.7051	24.7616		69.3424	1139.64	75.8655	23.6013		69.5356	927.505	72.7376	26.7292		69.7256	1284.82	100.804	99.4667		69.9172	1197.13	98.1298			68.5478	847.902	74.029	25.4378		68.7396	878.774	73.2165	26.2503
70.4012	755.257	69.7921	29.6839		70.5932	852.208	71.3936	28.0823		70.7844	1246.23	71.3996	28.0763		70.9774	828.961	72.0031	27.4728		71.168	1100.3	73.2464	26.2295		71.3786	892.376	69.9826	29.4933		71.5722	1283.23	100.679	99.4759		71.7728	1198.88	98.273			70.3848	811.458	70.8471	28.6288		70.6048	841.531	70.1135	29.3624
72.2368	741.905	68.5582	29.9024		72.4498	829.332	69.4771	28.9835		72.6402	1209.28	69.283	29.1776		72.8316	804.402	69.8699	28.5907		73.0242	1063.11	70.7705	27.6901		73.2148	869.849	68.216	30.2446		73.4064	1273.44	99.911	98.4606		73.5982	1183.47	97.0103			72.2286	778.376	67.9588	30.5018		72.444	815.755	67.9659	30.4947
74.082	719.004	66.442	31.8043		74.2736	820.181	68.7105	29.5358		74.4862	1194.45	68.4334	29.8129		74.6772	800.061	69.4929	28.7534		74.8786	1045.81	69.6187	28.6276		75.0706	853.582	66.9403	31.306		75.2734	1272.87	99.8661	98.2463		75.4838	1178.79	96.6265			74.0738	763.826	66.6884	31.5578		74.2656	791.812	65.9711	32.2752
75.9182	703.006	64.9636	32.9621		76.1192	797.883	66.8425	31.0833		76.3106	1179.6	67.5826	30.3432		76.5024	788.219	68.4643	29.4615		76.6952	1042.61	69.4059	28.5199		76.8956	841.652	66.0047	31.9211		77.0874	1267.29	99.4282	97.9258		77.2894	1176.31	96.4234			75.9098	744.348	64.9878	32.9379		76.102	772.412	64.3547	33.571
77.7526	693.321	64.0687	33.4566		77.9442	798.96	66.9327	30.5925		78.136	1155.8	66.2186	31.3067		78.3376	784.879	68.1742	29.3511		78.5294	1021.21	67.9815	29.5437		78.7316	826.598	64.8241	32.7011		78.9226	1264.78	99.2313	97.5253		79.114	1168.94	95.8192			77.7446	729.582	63.6986	33.8266		77.946	761.849	63.4747	34.0506
79.5984	682.033	63.0256	34.0933		79.7896	777.933	65.1712	31.9477		79.9814	1153.4	66.0811	31.0378		80.1742	770.739	66.946	30.1729		80.3748	1018.28	67.7865	29.3324		80.5664	821.762	64.4449	32.674		80.7686	1256.19	98.5573	97.1189		80.9596	1167.25	95.6805			79.6114	711.408	62.1119	35.007		79.8018	739.142	61.5828	35.5361
81.4434	670.7	61.9783	34.9033		81.6368	768.603	64.3896	32.4921		81.8368	1142.74	65.4709	31.4108		82.0286	772.529	67.1015	29.7802		82.2208	1009.58	67.2068	29.6749		82.4118	814.92	63.9083	32.9733		82.6032	1258.96	98.7747	96.8816		82.7948	1158.81	94.9886			81.4352	703.932	61.4592	35.4225		81.6278	724.674	60.3774	36.5043
83.2788	666.677	61.6065	34.9789		83.4806	756.796	63.4005	33.1849		83.6732	1143.47	65.5122	31.0732		83.8738	766.261	66.557	30.0284		84.0656	1004.86	66.8928	29.6925		84.267	800.149	62.7499	33.8355		84.479	1250.51	98.1122	96.5854		84.6704	1159.66	95.0586			83.2706	694.687	60.652	35.9334		83.4914	719.772	59.969	36.6164
85.1152	658.287	60.8312	35.7063		85.3172	747.017	62.5812	33.9563		85.5076	1135.21	65.0393	31.4983		85.699	762.421	66.2235	30.3141		85.8916	999.675	66.5478	29.9898		86.0824	801.378	62.8463	33.6912		86.2738	1260.06	98.8614	96.5376		86.4758	1149.36	94.2137			85.1066	680.781	59.4379	37.0996		85.309	704.622	58.7067	37.8308
86.9596	646.705	59.761	36.4675		87.1516	743.775	62.3096	33.9188		87.3734	1128.8	64.6719	31.5565		87.565	753.606	65.4578	30.7707		87.7664	992.659	66.0807	30.1478		87.9582	790.391	61.9847	34.2438		88.1496	1256.39	98.573	96.2285		88.3412	1145.33	93.8839			86.951	677.111	59.1175	37.111		87.1428	698.116	58.1647	38.0638
88.8058	645.373	59.6379	36.4489		88.9982	737.409	61.7763	34.3105		89.1882	1129.96	64.7385	31.3483		89.3798	754.072	65.4983	30.5885		89.5728	991.213	65.9844	30.1024		89.7732	788.859	61.8645	34.2223		89.965	1246.99	97.8358	96.0868		90.1666	1150.87	94.3379			88.8082	666.154	58.1608	37.926		89.0082	693	57.7384	38.3484
90.6408	634.3	58.6146	37.2452		90.8428	728.415	61.0228	34.8369		91.034	1123.4	64.3627	31.4971		91.2354	748.313	64.9981	30.8617		91.4272	979.268	65.1893	30.6705		91.6194	784.626	61.5326	34.3272		91.8102	1243.78	97.5834	95.8598		92.0018	1148.41	94.1361			90.632	657.711	57.4237	38.4361		90.8342	680.719	56.7152	39.1446
92.496	630.914	58.3017	37.0367		92.6876	719.866	60.3066	35.0318		92.879	1118.63	64.0893	31.2492		93.0724	745.977	64.7952	30.5433		93.2724	978.499	65.1381	30.2004		93.4742	779.566	61.1358	34.2027		93.6766	1242.36	97.4726	95.3385		93.8676	1137.04	93.2043			92.4878	651.539	56.8848	38.4536		92.6792	679.552	56.618	38.7205
94.322	627.841	58.0178	37.3382		94.5246	715.632	59.9519	35.404		94.7144	1114.73	63.8661	31.4898		94.9064	738.503	64.146	31.2099		95.0988	976.166	64.9828	30.3732		95.2892	776.498	60.8952	34.4608		95.4808	1244.21	97.6176	95.3559		95.6724	1135.7	93.0943			94.3132	650.98	56.836	38.5199		94.5056	672.919	56.0653	39.2906
96.1566	624.381	57.698	37.4158		96.3696	715.664	59.9546	35.1592		96.5602	1105.42	63.3322	31.7817		96.7616	736.846	64.002	31.1118		96.9534	964.396	64.1993	30.9146		97.1556	769.07	60.3126	34.8012		97.368	1232.06	96.6641	95.1139		97.5582	1141.43	93.5636			96.148	650.049	56.7547	38.3591		96.3502	664.502	55.364	39.7498
98.0024	620.078	57.3004	37.846		98.1936	707.715	59.2887	35.8577		98.3854	1112.38	63.731	31.4154		98.5786	735.466	63.8822	31.2642		98.7786	966.826	64.361	30.7854		98.9704	765.333	60.0196	35.1268		99.1726	1241.67	97.4183	95.1464		99.3674	1133.02	92.8745			97.9934	641.354	55.9956	39.1508		98.1848	657.158	54.7522	40.3942
99.8482	622.542	57.5281	37.3798		100.041	701.376	58.7577	36.1503		100.241	1104.66	63.2889	31.619		100.433	728.618	63.2874	31.6206		100.635	957.052	63.7104	31.1976		100.826	764.139	59.9259	34.982		101.017	1231.28	96.6029	94.9079		101.21	1137.15	93.213			99.8394	636.723	55.5913	39.3167		100.042	650.525	54.1995	40.7084
101.683	616.198	56.9419	37.4635		101.875	694.406	58.1737	36.2317		102.079	1102.92	63.1893	31.2162		102.278	728.684	63.2931	31.1123		102.47	964.782	64.2249	30.1805		102.672	759.013	59.5239	34.8815		102.863	1231.74	96.6396	94.4054		103.064	1124.44	92.1712			101.664	638.428	55.7401	38.6653		101.855	651.344	54.2678	40.1376
103.518	612.819	56.6296	37.7293		103.72	693.156	58.069	36.2899		103.912	1098.86	62.9566	31.4024		104.115	724.33	62.9149	31.444		104.305	959.59	63.8793	30.4796		104.496	756.705	59.3429	35.016		104.689	1224.94	96.1056	94.359		104.88	1129.82	92.6123			103.51	635.087	55.4484	38.9105		103.702	647.554	53.952	40.407
105.365	613.071	56.6529	37.5008		105.568	686.129	57.4803	36.6733		105.767	1093.06	62.6241	31.5296		105.959	719.289	62.4771	31.6766		106.161	951.902	63.3675	30.7861		106.365	747.804	58.6449	35.5087		106.553	1226.58	96.2343	94.1536		106.745	1123.24	92.073			105.355	636.191	55.5448	38.6088		105.547	643.035	53.5755	40.5782
107.209	613.342	56.6779	37.6397		107.401	687.686	57.6108	36.7068		107.602	1097.29	62.8668	31.4509		107.794	720.047	62.5429	31.7747		107.985	947.47	63.0725	31.2451		108.178	750.843	58.8832	35.4344		108.369	1225.87	96.1783	94.3176		108.57	1127.92	92.4569			107.2	624.209	54.4987	39.8189		107.392	648.93	54.0666	40.251
109.048	606.715	56.0655	37.6805		109.246	684.237	57.3218	36.4242		109.438	1091.22	62.5191	31.227		109.64	712.625	61.8982	31.8479		109.831	942.84	62.7643	30.9818		110.022	742.997	58.2679	35.4782		110.214	1221.8	95.8593	93.7461		110.407	1117.87	91.6328			109.037	626.206	54.6731	39.073		109.239	635.433	52.9421	40.804
110.88	610.848	56.4475	37.7297		111.095	683.323	57.2453	36.9319		111.293	1085.98	62.2185	31.9586		111.485	713.696	61.9913	32.1859		111.686	939.383	62.5342	31.643		111.878	739.607	58.0021	36.1751		112.08	1224.08	96.0383	94.1771		112.271	1126.21	92.316			110.871	623.575	54.4433	39.7338		111.063	635.274	52.9289	41.2483
112.725	605.306	55.9353	37.7132		112.917	674.662	56.5197	37.1289		113.119	1087.67	62.3155	31.3331		113.31	707.548	61.4572	32.1913		113.502	948.513	63.1419	30.5066		113.693	736.643	57.7696	35.8789		113.886	1219.62	95.6883	93.6486		114.086	1117.58	91.6088			112.716	618.252	53.9786	39.67		112.908	636.707	53.0483	40.6003
114.561	601.824	55.6136	38.4776		114.753	672.845	56.3675	37.7238		114.944	1084.71	62.1457	31.9455		115.135	712.222	61.8632	32.228		115.328	935.674	62.2872	31.804		115.528	736.555	57.7627	36.3285		115.72	1224.06	96.0366	94.0912		115.923	1124.13	92.1459			114.552	616.631	53.8371	40.2542		114.755	631.852	52.6438	41.4475
116.406	610.583	56.423	37.1535		116.608	672.905	56.3725	37.204		116.801	1092.18	62.5739	31.0027		116.991	706.047	61.3269	32.2497		117.182	931.343	61.9989	31.5776		117.375	733.726	57.5409	36.0357		117.576	1221.98	95.8736	93.5765		117.767	1113.56	91.2795			116.398	617.002	53.8695	39.7071		116.589	630.466	52.5283	41.0482
118.255	601.861	55.617	38.2186		118.463	668.718	56.0217	37.8139		118.665	1090.01	62.4495	31.3862		118.857	706.114	61.3327	32.503		119.058	930.242	61.9256	31.91		119.25	735.85	57.7074	36.1282		119.461	1223.62	96.0017	93.8356		119.654	1118.32	91.6696			118.233	611.991	53.432	40.4037		118.436	631.201	52.5895	41.2461
120.087	602.562	55.6818	38.3303		120.279	673.999	56.4641	37.5479		120.48	1091.09	62.5114	31.5007		120.671	704.864	61.2241	32.788		120.863	922.591	61.4163	32.5957		121.056	738.138	57.8869	36.1252		121.246	1228.53	96.3871	94.0121		121.468	1117.92	91.637			120.068	615.221	53.714	40.2981		120.26	624.833	52.059	41.9531
121.922	601.957	55.6259	37.9416		122.124	670.777	56.1942	37.3733		122.315	1090.19	62.4597	31.1078		122.517	696.848	60.5278	33.0396		122.709	933.955	62.1728	31.3947		122.9	730.582	57.2943	36.2732		123.093	1221.79	95.8588	93.5675		123.283	1113.52	91.2762			121.914	616.412	53.818	39.7495		122.115	627.452	52.2772	41.2903
123.768	600.478	55.4892	38.1954		123.971	670.315	56.1555	37.5291		124.171	1080.81	61.9223	31.7623		124.363	702.354	61.0061	32.6785		124.565	925.651	61.62	32.0646		124.756	725.504	56.8961	36.7886		124.957	1223.44	95.9881	93.6846		125.15	1114.8	91.3812			123.759	617.371	53.9017	39.7829		123.962	625.224	52.0915	41.5931
125.603	603.195	55.7403	37.5121		125.795	663.517	55.586	37.6664		126.01	1075.94	61.6433	31.6091		126.208	702.418	61.0117	32.2407		126.399	921.478	61.3422	31.9102		126.591	729.839	57.236	36.0163		126.784	1221.66	95.848	93.2524		126.984	1105.96	90.6567			125.614	616.375	53.8147	39.4377		125.806	625.5	52.1145	41.1378
127.439	603.438	55.7627	37.9035		127.641	667.43	55.9138	37.7523		127.831	1089.55	62.4232	31.243		128.033	692.814	60.1775	33.4887		128.226	921.187	61.3229	32.3433		128.426	731.106	57.3354	36.3308		128.618	1228.07	96.3509	93.6662		128.81	1109.92	90.9814			127.431	611.473	53.3867	40.2794		127.641	622.519	51.8662	41.8
129.284	600.699	55.5096	37.7753		129.485	663.83	55.6122	37.6726		129.69	1078.15	61.7703	31.5146		129.878	695.915	60.4468	32.8381		130.07	924.932	61.5722	31.7127		130.263	727.522	57.0543	36.2306		130.463	1215.28	95.3477	93.2849		130.655	1112.86	91.2221			129.275	618.205	53.9745	39.3104		129.474	620.461	51.6947	41.5902
131.129	600.637	55.5039	37.5087		131.321	663.072	55.5487	37.4638		131.522	1075.62	61.6252	31.3874		131.714	694.221	60.2997	32.7129		131.915	923.324	61.4651	31.5475		132.107	726.816	56.999	36.0136		132.299	1205.97	94.6175	93.0126		132.49	1115.12	91.4077			131.12	610.636	53.3137	39.6989		131.312	621.215	51.7575	41.2551
132.975	599.926	55.4382	37.9348		133.177	658.823	55.1928	38.1802		133.368	1078.25	61.7756	31.5974		133.559	694.058	60.2855	33.0875		133.752	928.366	61.8008	31.5722		133.952	730.048	57.2524	36.1206		134.144	1216.67	95.4572	93.373		134.354	1113.67	91.2887			132.956	614.342	53.6372	39.7358		133.161	619.938	51.6511	41.7219
134.8	600.003	55.4453	38.2465		135.001	657.825	55.1092	38.5826		135.194	1077.84	61.7522	31.9396		135.386	693.173	60.2086	33.4831		135.576	917.806	61.0978	32.594		135.768	727.054	57.0176	36.6741		135.96	1226.12	96.198	93.6918		136.151	1112.42	91.1856			134.791	613.999	53.6073	40.0845		134.993	622.795	51.8892	41.8026
136.646	600.214	55.4648	37.7883		136.848	659.039	55.2109	38.0422		137.048	1079.51	61.8478	31.4053		137.24	691.023	60.0219	33.2312		137.463	915.562	60.9484	32.3047		137.653	722.605	56.6687	36.5843		137.845	1218.25	95.581	93.2531		138.038	1109.24	90.9251			136.636	614.13	53.6187	39.6344		136.828	623.961	51.9863	41.2668
138.5	605.084	55.9148	37.4131		138.692	659.754	55.2708	38.0571		138.907	1080.74	61.9185	31.4094		139.105	688.527	59.8051	33.5228		139.297	921.274	61.3286	31.9992		139.499	720.479	56.502	36.8259		139.692	1218.52	95.6021	93.3279		139.892	1110.81	91.0536			138.482	613.496	53.5634	39.7645		138.674	621.063	51.7449	41.583
140.362	598.486	55.3051	37.9602		140.558	656.417	54.9912	38.2741		140.749	1078.34	61.7808	31.4846		140.951	692.189	60.1232	33.1422		141.144	916.937	61.0399	32.2254		141.334	716.486	56.1889	37.0765		141.526	1216.23	95.4224	93.2654		141.718	1111.47	91.1083			140.317	611.278	53.3697	39.8956		140.519	622.567	51.8702	41.3952
142.171	597.389	55.2037	38.2837		142.363	657.437	55.0767	38.4108		142.555	1074.01	61.5329	31.9545		142.758	685.489	59.5412	33.9462		142.958	913.511	60.8119	32.6756		143.149	721.784	56.6043	36.8831		143.36	1222.59	95.9214	93.4874		143.553	1110.8	91.0535			142.164	613.098	53.5286	39.9588		142.354	625.522	52.1164	41.3711
144.017	605.408	55.9448	37.4111		144.218	660.992	55.3745	37.9814		144.42	1074.4	61.5554	31.8005		144.612	684.432	59.4494	33.9065		144.815	921.537	61.3462	32.0097		145.015	719.623	56.4349	36.921		145.207	1223.81	96.0168	93.3559		145.409	1106.43	90.695			143.998	622.498	54.3493	39.0066		144.191	625.156	52.0859	41.27
145.852	598.494	55.3059	38.1467		146.043	655.196	54.8889	38.5636		146.236	1072.66	61.4554	31.9972		146.438	686.231	59.6057	33.8469		146.628	921.491	61.3431	32.1095		146.83	719.132	56.3964	37.0562		147.023	1218.73	95.6184	93.4526		147.213	1113.65	91.2868			145.833	617.013	53.8704	39.5821		146.025	626.488	52.1969	41.2557
147.698	599.459	55.395	38.1704		147.9	654.793	54.8552	38.7102		148.091	1074	61.5322	32.0332		148.282	683.012	59.3261	34.2394		148.475	919.827	61.2323	32.3331		148.665	717.24	56.248	37.3174		148.857	1216.14	95.4149	93.5654		149.049	1118.88	91.7159			147.68	617.01	53.8702	39.6952		147.882	622.88	51.8962	41.6692
149.532	598.395	55.2967	38.6619		149.724	658.091	55.1315	38.8271		149.927	1068.48	61.216	32.7426		150.118	679.769	59.0444	34.9142		150.319	919.442	61.2067	32.7519		150.512	718.268	56.3286	37.63		150.702	1226.2	96.2048	93.9586		150.894	1118.84	91.7124			149.524	618.908	54.0359	39.9227		149.716	625.066	52.0784	41.8802
151.389	598.005	55.2607	38.4857		151.58	658.976	55.2056	38.5407		151.771	1077.2	61.7156	32.0307		151.963	685.221	59.5179	34.2284		152.154	917.588	61.0833	32.6631		152.356	721.151	56.5547	37.1916		152.548	1227.77	96.3277	93.7463		152.751	1112.16	91.1649			151.35	621.072	54.2248	39.5215		151.551	624.616	52.0409	41.7055
153.223	600.531	55.4941	38.0972		153.439	657.084	55.0471	38.5442		153.637	1076.85	61.6956	31.8957		153.828	681.517	59.1962	34.3951		154.02	914.837	60.9001	32.6912		154.222	719.807	56.4493	37.142		154.413	1222.4	95.9062	93.5913		154.605	1113.52	91.2763			153.195	627.022	54.7443	38.847		153.397	622.162	51.8364	41.7549
155.059	599.423	55.3917	38.3703		155.25	653.853	54.7764	38.9856		155.463	1072.2	61.4295	32.3326		155.654	683.013	59.3261	34.4359		155.855	926.277	61.6617	32.1003		156.047	721.076	56.5488	37.2132		156.249	1227.11	96.2756	93.762		156.46	1113.18	91.2484			155.04	625.716	54.6303	39.1317		155.232	621.636	51.7926	41.9694
156.905	600.036	55.4484	38.5706		157.107	654.342	54.8174	39.2016		157.307	1075.17	61.5994	32.4196		157.499	685.965	59.5826	34.4364		157.692	918.003	61.1109	32.9081		157.892	716.084	56.1573	37.8617		158.084	1231.52	96.6216	94.019		158.286	1115.23	91.4163			156.885	623.518	54.4384	39.5806		157.079	625.051	52.0771	41.9419
158.739	607.119	56.1029	37.8343		158.931	656.674	55.0128	38.9244		159.136	1070.15	61.312	32.6251		159.353	679.303	59.0039	34.9332		159.546	918.649	61.1539	32.7832		159.737	715.2	56.088	37.8491		159.931	1226.66	96.2406	93.9371		160.121	1117.88	91.6337			158.711	626.425	54.6922	39.245		158.912	626.361	52.1863	41.7509
160.586	602.311	55.6586	38.1064		160.788	661.085	55.3823	38.3827		160.978	1075.67	61.6278	32.1372		161.17	683.716	59.3872	34.3778		161.361	921.226	61.3254	32.4395		161.553	719.503	56.4255	37.3395		161.754	1225.45	96.1455	93.765		161.947	1114.84	91.3845			160.557	631.226	55.1113	38.6536		160.76	627.536	52.2842	41.4808
162.43	604.73	55.8821	38.1845		162.622	654.803	54.856	39.2106		162.825	1066.55	61.1052	32.9614		163.015	682.906	59.3169	34.7497		163.217	913.95	60.8411	33.2255		163.409	721.981	56.6198	37.4468		163.6	1227.1	96.2748	94.0666		163.791	1120.62	91.8584			162.402	636.33	55.557	38.5096		162.593	625.828	52.1419	41.9247
164.265	606.166	56.0148	38.0229		164.457	662.725	55.5197	38.518		164.649	1073.04	61.4775	32.5602		164.842	682.818	59.3092	34.7285		165.032	912.663	60.7554	33.2823		165.233	723.922	56.772	37.2657		165.426	1227.02	96.2686	94.0377		165.627	1119.99	91.8068			164.251	630.547	55.0521	38.9857		164.469	629.76	52.4695	41.5682
166.101	603.142	55.7354	38.5305		166.314	657.907	55.116	39.1498		166.504	1066.55	61.1053	33.1605		166.696	678.583	58.9414	35.3245		166.888	921.738	61.3595	32.9063		167.079	723.935	56.773	37.4928		167.27	1234.42	96.8497	94.2659		167.462	1118.47	91.682			166.083	635.998	55.528	38.7379		166.275	622.069	51.8287	42.4372
167.946	604.6	55.8701	38.4362		168.138	657.755	55.1033	39.203		168.35	1066.98	61.1304	33.1759		168.541	675.664	58.6878	35.6185		168.743	919.704	61.2241	33.0822		168.935	723.048	56.7035	37.6028		169.136	1234.02	96.8177	94.3063		169.349	1119.85	91.7949			167.918	635.534	55.4875	38.8188		168.11	630.076	52.4958	41.8105
169.792	598.722	55.3269	38.8069		169.995	658.215	55.1418	38.992		170.185	1066.68	61.1127	33.0211		170.377	681.89	59.2286	34.9052		170.569	921.114	61.318	32.8158		170.77	719.781	56.4473	37.6866		170.961	1228.42	96.3786	94.1338		171.164	1121	91.8891			169.763	637.531	55.6618	38.472		169.969	632.191	52.672	41.4618
171.617	602.214	55.6496	38.8545		171.808	657.476	55.0799	39.4241		172.001	1069.93	61.2992	33.2049		172.203	678.7	58.9515	35.5526		172.393	918.733	61.1595	33.3446		172.595	726.52	56.9757	37.5283		172.788	1240.13	97.2972	94.5041		172.978	1118.83	91.711			171.609	640.081	55.8845	38.6196		171.81	628.398	52.356	42.1481
173.473	602.375	55.6645	39.0374		173.674	659.868	55.2803	39.4216		173.866	1072.45	61.4435	33.2584		174.057	679.586	59.0285	35.6734		174.25	928.852	61.8331	32.8688		174.451	721.795	56.6052	38.0967		174.652	1235.46	96.9314	94.7019		174.844	1128.12	92.4725			173.466	642.777	56.1198	38.5821		173.656	630.655	52.544	42.1579
175.308	604.736	55.8827	38.3031		175.499	656.223	54.975	39.2108		175.701	1064.62	60.9952	33.1906		175.893	677.04	58.8073	35.3785		176.084	923.682	61.4889	32.6969		176.277	721.716	56.599	37.5868		176.467	1230.13	96.5128	94.1858		176.659	1120.63	91.8588			175.289	644.48	56.2685	37.9173		175.482	631.793	52.6388	41.547
177.157	606.652	56.0597	38.1523		177.355	654.022	54.7906	39.4215		177.546	1062.33	60.8635	33.3485		177.749	683.08	59.332	34.8801		177.94	921.322	61.3318	32.8802		178.141	725.591	56.9029	37.3091		178.346	1234.08	96.8226	94.212		178.534	1117.49	91.6015			177.125	647.105	56.4977	37.7143		177.316	633.983	52.8213	41.3907
178.989	603.798	55.796	38.8138		179.204	659.926	55.2852	39.3246		179.402	1061.23	60.8006	33.8092		179.593	681.043	59.155	35.4547		179.785	924.912	61.5708	33.039		179.978	728.207	57.108	37.5017		180.178	1237.26	97.0724	94.6098		180.37	1124.15	92.1471			178.971	653.378	57.0454	37.5644		179.173	633.746	52.8016	41.8082
180.824	608.136	56.1969	38.6924		181.015	659.104	55.2163	39.6729		181.207	1062.77	60.8887	34.0006		181.4	679.97	59.0618	35.8274		181.6	932.236	62.0584	32.8309		181.792	729.849	57.2368	37.6524		181.994	1239.06	97.2138	94.8892		182.185	1129.24	92.5647			180.815	650.535	56.7972	38.0921		181.007	633.886	52.8132	42.076
182.669	603.219	55.7425	39.1287		182.862	662.458	55.4973	39.3739		183.052	1069.93	61.2992	33.5721		183.244	678.237	58.9113	35.9599		183.457	929.464	61.8738	32.9974		183.657	728.355	57.1197	37.7516		183.849	1233.53	96.7792	94.8712		184.051	1134.1	92.9632			182.641	657.686	57.4215	37.4497		182.842	631.862	52.6446	42.2266
184.505	603.341	55.7538	39.072		184.706	658.492	55.1651	39.6607		184.899	1060.9	60.782	34.0437		185.099	677.745	58.8686	35.9572		185.291	920.124	61.2521	33.5737		185.483	721.965	56.6185	38.2073		185.675	1241.27	97.3865	94.8258		185.866	1125.59	92.2651			184.486	657.292	57.3871	37.4387		184.688	633.826	52.8082	42.0176
186.351	607.503	56.1384	38.3239		186.553	658.786	55.1897	39.2726		186.753	1056.41	60.5246	33.9377		186.945	683.847	59.3986	35.0637		187.148	929.527	61.878	32.5842		187.342	729.543	57.2128	37.2494		187.54	1231.46	96.6171	94.4623		187.732	1126.1	92.3075			186.331	655.474	57.2284	37.2339		186.523	636.126	52.9999	41.4624
188.185	608.806	56.2588	38.6429		188.377	662.036	55.462	39.4397		188.592	1061.54	60.8183	34.0834		188.79	679.458	59.0174	35.8843		188.982	928.815	61.8306	33.071		189.173	731.045	57.3306	37.5711		189.367	1243.45	97.5581	94.9017		189.567	1125.34	92.2452			188.177	660.43	57.6611	37.2406		188.37	637.75	53.1352	41.7665
190.021	604.129	55.8266	39.494		190.224	659.499	55.2494	40.0712		190.414	1064.22	60.9721	34.3485		190.616	683.667	59.383	35.9377		190.807	922.451	61.407	33.9136		191.009	730.134	57.2592	38.0615		191.2	1244.06	97.6054	95.3206		191.393	1134.99	93.0358			190.002	662.529	57.8444	37.4763		190.204	634.593	52.8721	42.4485
191.866	606.541	56.0495	39.0558		192.068	656.672	55.0126	40.0926		192.271	1056.61	60.5358	34.5694		192.461	683.905	59.4036	35.7016		192.652	929.989	61.9088	33.1964		192.845	726.642	56.9853	38.1199		193.046	1240.03	97.2895	95.1052		193.238	1133.59	92.921			191.848	666.944	58.2298	36.8754		192.049	640.671	53.3785	41.7267
193.711	608.876	56.2652	38.8713		193.903	660.196	55.3078	39.8288		194.105	1057.87	60.6083	34.5283		194.298	677.26	58.8264	36.3101		194.498	920.902	61.3039	33.8327		194.69	726.79	56.9969	38.1397		194.882	1243.43	97.5563	95.1366		195.073	1131.1	92.7169			193.693	663.847	57.9594	37.1772		193.885	639.125	53.2497	41.8869
195.557	602.874	55.7106	39.5944		195.75	658.391	55.1566	40.1485		195.94	1055.04	60.4459	34.8592		196.131	678.775	58.958	36.347		196.339	925.16	61.5873	33.7177		196.535	738.198	57.8916	37.4135		196.727	1245.73	97.7371	95.3051		196.928	1133	92.8731			195.54	667.414	58.2709	37.0342		195.74	642.208	53.5066	41.7985
197.382	603.169	55.7379	39.3839		197.584	663.954	55.6226	39.4992		197.776	1054.77	60.4307	34.6911		197.977	673.967	58.5404	36.5814		198.169	920.731	61.2925	33.8293		198.36	735.331	57.6667	37.4551		198.552	1247.42	97.8697	95.1218		198.743	1126.91	92.3738			197.374	673.253	58.7807	36.3411		197.576	641.756	53.4689	41.6529
199.228	603.819	55.7979	39.7361		199.449	660.506	55.3338	40.2003		199.641	1061.66	60.8251	34.7089		199.833	672.89	58.4469	37.0872		200.035	924.149	61.52	34.014		200.226	731.106	57.3354	38.1987		200.447	1243.08	97.529	95.5341		200.64	1141.13	93.5391			199.209	667.941	58.3169	37.2172		199.401	640.777	53.3874	42.1467
201.073	613.639	56.7054	38.9143		201.265	662.22	55.4774	40.1423		201.48	1053.54	60.36	35.2597		201.678	677.688	58.8636	36.7561		201.869	929.424	61.8712	33.7485		202.061	738.799	57.9387	37.681		202.254	1249.16	98.0058	95.6197		202.454	1137.4	93.2336			201.055	673.048	58.7628	36.857		201.257	642.687	53.5465	42.0732
202.909	612.503	56.6004	39.04		203.12	655.345	54.9014	40.739		203.333	1058.12	60.6227	35.0177		203.533	676.752	58.7823	36.8581		203.726	927.146	61.7195	33.9208		203.917	737.64	57.8478	37.7926		204.108	1250.01	98.0728	95.6404		204.301	1137.09	93.2079			202.89	676.557	59.0691	36.5713		203.092	642.478	53.5291	42.1113
204.744	612.29	56.5807	38.9189		204.945	661.441	55.4121	40.0875		205.138	1051.81	60.2608	35.2388		205.34	681.721	59.2139	36.2857		205.54	933.602	62.1493	33.3503		205.732	736.828	57.7841	37.7155		205.935	1246.47	97.7948	95.4996		206.125	1137.04	93.2044			204.735	680.001	59.3698	36.1298		204.927	645.449	53.7766	41.723
206.59	606.308	56.0279	39.6415		206.782	658.258	55.1454	40.524		206.982	1059.03	60.6747	34.9947		207.174	676.559	58.7656	36.9039		207.377	927.072	61.7146	33.9548		207.567	734.808	57.6257	38.0437		207.759	1252.35	98.256	95.6694		207.951	1135.56	93.0828			206.591	677.593	59.1596	36.5099		206.784	641.737	53.4673	42.2021
208.444	612.119	56.5649	38.9705		208.636	659.927	55.2853	40.2501		208.839	1059.27	60.6884	34.847		209.039	678.806	58.9607	36.5747		209.231	927.194	61.7227	33.8126		209.443	741.417	58.144	37.3914		209.634	1250.94	98.1457	95.5354		209.826	1133.64	92.9251			208.406	679.91	59.3619	36.1735		208.597	645.09	53.7467	41.7887
210.271	607.889	56.174	39.3384		210.471	657.393	55.073	40.4394		210.663	1056.67	60.5395	34.9729		210.856	676.958	58.8002	36.7122		211.046	926.696	61.6896	33.8228		211.238	740.182	58.0472	37.4652		211.44	1245.6	97.7265	95.5124		211.631	1138.19	93.2983			210.252	679.785	59.3509	36.1614		210.462	642.183	53.5045	42.0079
212.115	603.203	55.741	40.2407		212.333	658.784	55.1895	40.7922		212.528	1055.06	60.4472	35.5345		212.72	674.131	58.5547	37.4271		212.922	926.62	61.6845	34.2972		213.114	742.58	58.2352	37.7465		213.305	1256.21	98.5593	95.9818		213.497	1139.48	93.4042			212.096	681.243	59.4782	36.5035		212.288	646.288	53.8465	42.1352
213.95	606.899	56.0826	39.9195		214.142	664.402	55.6602	40.3419		214.333	1049.06	60.1032	35.8989		214.527	675.681	58.6893	37.3128		214.717	929.582	61.8817	34.1203		214.908	750.104	58.8253	37.1768		215.101	1254.86	98.453	96.002		215.301	1141.27	93.5511			213.932	687.397	60.0155	35.9865		214.124	645.774	53.8037	42.1984
215.786	608.655	56.2448	39.8791		215.979	659.672	55.2639	40.86		216.169	1055.04	60.4458	35.6781		216.37	678.55	58.9385	37.1854		216.563	933.64	62.1518	33.9721		216.764	739.837	58.0201	38.1038		216.956	1256.06	98.547	96.1239		217.147	1143.1	93.7008			215.767	686.608	59.9467	36.1773		215.98	648.034	53.992	42.1319
217.631	608.712	56.2501	39.9683		217.823	664.774	55.6913	40.527		218.015	1048.47	60.0694	36.149		218.206	675.516	58.675	37.5434		218.397	924.53	61.5454	34.673		218.589	745.065	58.4301	37.7883		218.791	1256.61	98.5902	96.2184		218.982	1144.88	93.8465			217.613	682.768	59.6114	36.607		217.804	656.438	54.6922	41.5262
219.477	611.747	56.5305	39.207		219.67	655.459	54.911	40.8266		219.87	1042.49	59.7271	36.0104		220.062	676.876	58.7931	36.9444		220.254	923.673	61.4883	34.2492		220.445	744.114	58.3555	37.382		220.636	1254.67	98.4385	95.7375		220.828	1135	93.0366			219.459	685.103	59.8153	35.9223		219.66	649.615	54.1237	41.6138
221.302	607.137	56.1045	39.9559		221.493	661.734	55.4367	40.6238		221.686	1053.09	60.3341	35.7264		221.886	675.219	58.6492	37.4113		222.078	929.203	61.8565	34.204		222.28	745.815	58.4889	37.5715		222.472	1254.96	98.4613	96.0604		222.673	1142.6	93.6596			221.293	690.818	60.3142	35.7462		221.485	650.642	54.2093	41.8511
223.161	609.565	56.3289	40.3053		223.359	656.842	55.0268	41.6074		223.551	1044.55	59.8449	36.7894		223.742	677.471	58.8448	37.7895		223.935	924.278	61.5286	35.1056		224.125	751.316	58.9203	37.7139		224.327	1265.79	99.3104	96.6342		224.52	1146.24	93.958			223.129	691.636	60.3856	36.2486		223.321	653.107	54.4147	42.2196
224.992	603.246	55.745	40.2499		225.184	660.299	55.3164	40.6784		225.377	1044.23	59.8265	36.1684		225.567	678.208	58.9088	37.0861		225.769	921.927	61.3721	34.6228		225.961	744.711	58.4023	37.5925		226.152	1254.91	98.4568	95.9949		226.344	1141.05	93.5329			224.974	696.598	60.8189	35.176		225.166	647.125	53.9163	42.0786
226.849	608.73	56.2517	40.3017		227.04	657.179	55.0551	41.4984		227.231	1050.05	60.1602	36.3932		227.434	678.664	58.9484	37.6051		227.625	934.589	62.215	34.3384		227.826	755.659	59.2609	37.2925		228.018	1259.72	98.8344	96.5534		228.22	1150.08	94.2725			226.831	694.63	60.647	35.9064		227.031	653.254	54.4269	42.1265
228.673	610.46	56.4116	39.8668		228.875	662.585	55.5079	40.7705		229.078	1037.11	59.4189	36.8595		229.278	674.046	58.5473	37.7312		229.47	927.186	61.7222	34.5562		229.662	745.791	58.487	37.7914		229.853	1256.98	98.6198	96.2784		230.045	1145.98	93.9371			228.655	696.257	60.7891	35.4894		228.857	648.703	54.0477	42.2307
230.522	607.792	56.1651	40.6163		230.71	661.562	55.4222	41.3591		230.902	1051.92	60.2672	36.5142		231.094	676.092	58.725	38.0563		231.295	930.291	61.9289	34.8524		231.487	749.093	58.746	38.0353		231.688	1264.52	99.2111	96.7813		231.882	1151.04	94.3516			230.5	695.282	60.704	36.0774		230.691	649.435	54.1087	42.6726
232.354	612.331	56.5845	39.7371		232.547	660.079	55.298	41.0236		232.757	1050.48	60.1849	36.1367		232.949	675.709	58.6917	37.6299		233.141	927.282	61.7286	34.593		233.332	751.23	58.9136	37.4081		233.524	1257.5	98.6603	96.3216		233.715	1146.54	93.983			232.335	699.085	61.036	35.2856		232.528	652.708	54.3814	41.9402
234.189	613.251	56.6695	40.0548		234.381	658.474	55.1635	41.5608		234.573	1046.6	59.9622	36.7622		234.774	677.285	58.8286	37.8957		234.966	928.51	61.8103	34.914		235.167	751.442	58.9302	37.7941		235.36	1268.34	99.5107	96.7243		235.551	1145.99	93.938			234.17	700.242	61.137	35.5873		234.372	654.285	54.5128	42.2115
236.036	609.297	56.3041	40.5278		236.238	658.498	55.1656	41.6664		236.428	1049.6	60.1346	36.6974		236.619	678.51	58.935	37.8969		236.812	924.962	61.5742	35.2578		237.003	750.812	58.8808	37.9511		237.194	1264.63	99.2193	96.8319		237.386	1152.17	94.4445			236.03	703.333	61.4069	35.425		236.218	649.795	54.1387	42.6932
237.87	609.77	56.3479	40.4797		238.062	661.508	55.4177	41.4098		238.263	1042.52	59.7286	37.0989		238.455	675.95	58.7127	38.1149		238.656	925.038	61.5792	35.2483		238.849	755.506	59.2489	37.5786		239.04	1258.73	98.757	96.8275		239.231	1157.71	94.8981			237.861	700.902	61.1946	35.6329		238.054	657.028	54.7413	42.0862
239.715	606.965	56.0886	40.8408		239.907	661.94	55.4539	41.4756		240.098	1039.33	59.5457	37.3838		240.291	675.151	58.6433	38.2862		240.482	926.858	61.7004	35.2291		240.673	753.132	59.0627	37.8667		240.866	1267.28	99.4277	96.9295		241.066	1152.01	94.4313			239.697	708.278	61.8386	35.0909		239.888	656.022	54.6575	42.272
			40.8408					41.6664					37.3838					38.2862					35.2578					38.2073															40.4037					42.6932
			1x10-6 M	40.8408	41.6664
			0.5x10-6 M	37.3838	38.2862
			1x10-7 M	35.2578	38.2073
			0.5x10-7 M	40.4037	42.6932
			1x10-8 M	37.3295	26.5359
			0.5x10-8 M	81.868	27.1091
			1x10-9 M	24.1125	20.5577
			1x10-10 M	9.79071	3.29292
			1x10-11 M	2.26815	1.64746
			1x10-12 M	3.12772	3.34534
		normalised to 1µM DAMGO		98.9994	101.001
				90.6195	92.807
				85.4659	92.6156
				97.9398	103.49
				90.4879	64.3239
				198.451	65.7134
				58.4493	49.8324
				23.733	7.98213
				5.49808	3.99349
				7.58169	8.1092
[truncated: 55 more columns]

## Sheet: DAMGO (3)
				1x10-6 M										0.5x10-6 M										1x10-7 M						V1														0.5x10-7 M
A1T	A1				B1T	B1				C1T	C1				D1T	D1				E1T	E1				F1T	F1				G1T	G1		mw.		H1T	H1				A2T	A2				B2T	B2
0.7884	548.022	99.7648	-0.491562		0.98	482.675	99.4499	-0.176641		1.1808	389.51	99.0286	0.244682		1.373	566.863	99.0751	0.198159		1.5748	561.265	99.4599	-0.186639		1.7682	467.508	99.9316	-0.658363		1.9584	542.611	99.1188	99.2732		2.1502	640.523	99.4277			0.7894	626.427	98.4738	0.799481		0.98	598.895	99.4627	-0.189505
2.4858	549.746	100.079	-0.764956		2.6756	484.726	99.8725	-0.558775		2.8772	387.095	98.4146	0.89912		3.0702	571.442	99.8754	-0.561696		3.261	561.491	99.4999	-0.186236		3.4528	469.354	100.326	-1.0125		3.645	545.514	99.6491	99.3137		3.8482	637.628	98.9783			2.4844	627.67	98.6692	0.644535		2.678	597.836	99.2869	0.0268222
4.1698	545.085	99.2301	-0.170683		4.362	483.442	99.6079	-0.54846		4.5752	390.441	99.2652	-0.205802		4.7656	566.983	99.096	-0.0366011		4.9578	561.371	99.4787	-0.41921		5.1602	466.207	99.6535	-0.594057		5.3516	540.108	98.6616	99.0594		5.5532	640.714	99.4573			4.1708	627.897	98.7048	0.354611		4.3628	602.237	100.018	-0.958322
5.9784	550.398	100.197	-1.39206		6.1808	483.908	99.7039	-0.898644		6.3716	386.982	98.3858	0.41944		6.563	568.12	99.2948	-0.489494		6.7556	564.933	100.11	-1.30459		6.9468	466.143	99.6398	-0.834547		7.1488	545.404	99.629	98.8053		7.341	631.207	97.9816			5.9888	629.797	99.0035	-0.198237		6.1912	597.132	99.1699	-0.364669
7.8152	543.085	98.866	0.205555		8.0074	483.85	99.692	-0.620377		8.2306	389.529	99.0334	0.0382106		8.4312	570.12	99.6443	-0.572732		8.6232	560.678	99.3559	-0.284259		8.8258	469.073	100.266	-1.19453		9.017	543.256	99.2366	99.0716		9.229	637.166	98.9066			7.8262	631.847	99.3258	-0.254178		8.0184	599.045	99.4877	-0.416057
9.6542	543.269	98.8995	1.03749		9.8652	481.826	99.2749	0.662081		10.0572	392.831	99.8729	0.0641494		10.249	568.145	99.2991	0.637889		10.4422	562.255	99.6353	0.301721		10.6328	466.848	99.7905	0.146509		10.8346	549.645	100.404	99.937		11.0274	640.798	99.4704			9.6768	626.438	98.4755	1.46155		9.8762	598.753	99.4392	0.497872
11.501	549.599	100.052	-0.516991		11.6938	485.794	100.093	-0.55762		11.8966	392.766	99.8564	-0.321463		12.117	569.897	99.6054	-0.0704597		12.309	561.212	99.4505	0.0844097		12.5122	466.327	99.6792	-0.144264		12.7028	543.953	99.3639	99.5349		12.8946	642.315	99.7058			11.512	630.258	99.076	0.458908		11.7042	597.294	99.1969	0.338041
13.3392	545.084	99.2299	0.250802		13.5308	482.008	99.3124	0.168303		13.7226	388.247	98.7074	0.773301		13.9162	571.796	99.9373	-0.456504		14.126	562.114	99.6103	-0.129572		14.3186	469.012	100.253	-0.772334		14.5212	546.682	99.8624	99.4808		14.7124	638.406	99.0991			13.3516	628.144	98.7437	0.737086		13.5418	600.256	99.6888	-0.208021
15.1776	545.821	99.3641	0.0245977		15.3702	486.938	100.328	-0.939506		15.5604	392.479	99.7834	-0.394675		15.7524	571.654	99.9124	-0.523723		15.9456	561.853	99.5641	-0.175358		16.1462	466.582	99.7337	-0.344949		16.3384	546.881	99.8988	99.3887		16.53	636.986	98.8786			15.1978	625.695	98.3587	1.03003		15.4024	597.773	99.2764	0.112312
17.015	548.842	99.9141	-0.0721066		17.2268	488.177	100.584	-0.741534		17.4186	393.93	100.152	-0.310321		17.6106	567.881	99.253	0.588968		17.8124	565.229	100.162	-0.320353		18.0052	466.083	99.627	0.214968		18.1962	548.396	100.176	99.842		18.388	641.043	99.5084			17.026	625.824	98.379	1.46301		17.2174	598.972	99.4755	0.366439
18.8542	546.99	99.5769	-0.236707		19.0544	486.072	100.15	-0.80957		19.2466	391.5	99.5345	-0.194269		19.4498	569.234	99.4895	-0.149254		19.6404	563.077	99.781	-0.440752		19.832	465.756	99.5571	-0.216882		20.0248	544.478	99.4598	99.3402		20.2362	639.189	99.2206			18.9056	630.508	99.1153	0.224937		19.1058	600.575	99.7418	-0.40153
20.7004	547.032	99.5846	-0.054487		20.9052	488.038	100.555	-1.02478		21.1232	393.914	100.148	-0.618135		21.3168	571.825	99.9423	-0.412238		21.5092	561.219	99.4517	0.078363		21.7002	469.693	100.399	-0.868565		21.8924	544.768	99.5128	99.5301		22.094	641.294	99.5474			20.7114	626.393	98.4684	1.06168		20.9044	596.739	99.1047	0.425407
22.5384	543.868	99.0086	0.653254		22.7302	485.932	100.121	-0.45911		22.923	390.447	99.2668	0.39506		23.124	571.229	99.8382	-0.176321		23.316	558.402	98.9525	0.709303		23.5078	468.809	100.21	-0.547857		23.7012	548.442	100.184	99.6618		23.8918	638.668	99.1397			22.5492	630.309	99.084	0.577834		22.761	601.975	99.9743	-0.312423
24.377	546.43	99.475	-0.0875075		24.5698	486.165	100.169	-0.781478		24.77	391.012	99.4104	-0.0229463		24.9622	572.478	100.056	-0.668979		25.1656	565.002	100.122	-0.734621		25.3658	473.443	101.2	-1.81275		25.558	546.208	99.7759	99.3875		25.7604	637.762	98.9991			24.3872	630.75	99.1533	0.234148		24.5916	600.039	99.6527	-0.265259
26.2244	546.494	99.4866	-0.0416274		26.4262	486.343	100.206	-0.760622		26.6306	389.368	98.9925	0.452553		26.82	567.47	99.1812	0.263839		27.0118	562.89	99.7478	-0.30283		27.2248	472.317	100.96	-1.51454		27.4258	544.32	99.431	99.445		27.618	640.725	99.459			26.2254	630.123	99.0548	0.390243		26.427	603.151	100.17	-0.72456
28.0634	549.77	100.083	-0.726311		28.2542	489.242	100.803	-1.44623		28.4558	392.807	99.8668	-0.510077		28.6488	570.7	99.7457	-0.388997		28.8396	564.804	100.087	-0.730307		29.0314	469.999	100.464	-1.10736		29.2234	545.798	99.701	99.3567		29.426	637.848	99.0124			28.0738	633.199	99.5383	-0.181605		28.2752	599.276	99.526	-0.169315
29.9002	549.314	100	0		30.1202	485.345	100	0		30.324	393.331	100	0		30.5158	572.155	100	0		30.7178	564.313	100	0		30.9114	467.828	100	0		31.1192	547.435	100	100		31.3138	644.21	100			29.9112	636.136	100	0		30.1128	602.13	100	0
31.7378	549.448	100.024	0.173387		31.9298	488.839	100.72	-0.52212		32.1214	397.302	101.01	-0.811802		32.3144	574.888	100.478	-0.279887		32.5052	568.825	100.8	-0.601776		32.697	466.147	99.6407	0.557101		32.8892	548.613	100.215	100.198		33.0922	645.372	100.18			31.7588	628.858	98.8559	1.34188		31.951	601.753	99.9374	0.260392
33.5758	549.891	100.105	-0.813177		33.7894	490.222	101.005	-1.71299		33.9896	392.125	99.6934	-0.401525		34.1818	573.508	100.236	-0.944612		34.3842	563.382	99.835	-0.543158		34.5756	470.434	100.557	-1.26518		34.7672	542.611	99.1188	99.2919		34.9592	640.763	99.4649			33.587	631.555	99.2799	0.0119918		33.7792	599.85	99.6213	-0.329481
35.4236	548.771	99.9011	0.140086		35.6156	487.636	100.472	-0.4308		35.8082	397.759	101.126	-1.08453		36.0092	571.848	99.9463	0.0948917		36.2214	567.536	100.571	-0.529902		36.4232	469.603	100.379	-0.338178		36.6168	547.578	100.026	100.041		36.807	644.573	100.056			35.4346	628.657	98.8243	1.21693		35.6266	600.986	99.81	0.231227
37.2624	552.425	100.566	-0.789642		37.4634	492.911	101.559	-1.78219		37.6552	395.674	100.596	-0.818981		37.8474	575.488	100.583	-0.805833		38.0502	564.828	100.091	-0.31456		38.241	472.68	101.037	-1.26043		38.4328	547.531	100.018	99.7767		38.6246	641.22	99.5359			37.2734	631.563	99.2811	0.495572		37.4744	605.229	100.515	-0.737972
39.1162	547.331	99.639	0.378391		39.3112	487.666	100.478	-0.460821		39.5034	391.7	99.5853	0.432059		39.7052	572.622	100.082	-0.0642261		39.8974	566.071	100.312	-0.294134		40.0896	471.977	100.887	-0.869469		40.2808	549.738	100.421	100.017		40.4726	641.724	99.6141			39.1102	627.481	98.6394	1.37795		39.3022	598.435	99.3863	0.63105
40.9498	552.934	100.659	-0.567803		41.139	487.741	100.494	-0.402468		41.341	395.73	100.61	-0.518718		41.5338	574.158	100.35	-0.258879		41.7348	567.811	100.62	-0.528668		41.9268	467.807	99.9955	0.0956899		42.1186	552.566	100.937	100.091		42.3116	639.347	99.2451			40.9596	634.876	99.8019	0.289272		41.1504	599.583	99.577	0.514199
42.775	553.119	100.693	-0.711215		42.9676	488.172	100.582	-0.601005		43.1706	395.411	100.529	-0.54735		43.3708	573.086	100.163	-0.181251		43.5628	568.811	100.797	-0.815608		43.7662	470.498	100.571	-0.589255		43.9666	551.577	100.757	99.9815		44.1586	639.097	99.2063			42.786	634.357	99.7203	0.261124		42.9788	603.234	100.183	-0.201882
44.6228	549.324	100.002	0.0596336		44.815	488.431	100.636	-0.574382		45.0174	399.755	101.633	-1.57178		45.2188	575.824	100.641	-0.579806		45.4104	570.515	101.099	-1.03758		45.6024	469.865	100.435	-0.373962		45.7956	547.694	100.047	100.061		45.9962	644.697	100.076			44.6338	633.771	99.6282	0.43323		44.826	596.911	99.1332	0.92821
46.4618	549.682	100.067	0.021879		46.6728	491.44	101.256	-1.16694		46.8648	396.842	100.893	-0.803761		47.0566	573.718	100.273	-0.184306		47.2492	568.326	100.711	-0.622259		47.4402	471.606	100.808	-0.71869		47.632	550.999	100.651	100.089		47.8242	641.161	99.5267			46.4728	630.423	99.1019	0.98695		46.675	601.333	99.8676	0.221235
48.2986	555.767	101.175	-1.51931		48.4906	489.74	100.906	-1.25012		48.6934	395.827	100.635	-0.979157		48.8844	574.827	100.467	-0.811583		49.076	572.06	101.373	-1.7174		49.268	478.213	102.22	-2.56441		49.4616	547.59	100.028	99.6554		49.6618	639.588	99.2825			48.3198	628.977	98.8746	0.780811		48.5118	601.056	99.8216	-0.16621
50.1374	553.064	100.683	-0.289018		50.3398	492.076	101.387	-0.993197		50.5304	390.912	99.385	1.00866		50.7228	576.601	100.777	-0.383411		50.914	571.387	101.254	-0.859908		51.1112	470.507	100.573	-0.178995		51.3078	550.308	100.525	100.394		51.5006	645.901	100.262			50.1492	630.366	99.093	1.30069		50.3494	604.345	100.368	0.0257908
51.9842	551.645	100.424	-0.107077		52.1772	490.064	100.972	-0.655028		52.3882	400.504	101.824	-1.50638		52.58	576.25	100.716	-0.398445		52.7722	572.346	101.424	-1.10623		52.975	471.311	100.745	-0.427234		53.166	552.225	100.875	100.317		53.3678	642.661	99.7596			51.9962	628.013	98.7231	1.5942		52.189	603.528	100.232	0.0850943
53.8224	549.303	99.998	0.164454		54.024	491.662	101.302	-1.1391		54.2162	398.862	101.406	-1.24374		54.4096	576.047	100.68	-0.517783		54.6098	571.12	101.206	-1.04379		54.8018	471.338	100.75	-0.587824		55.0044	546.683	99.8626	100.162		55.2158	647.188	100.462			53.8336	633.338	99.5602	0.602295		54.0252	599.627	99.5843	0.578143
55.6708	555.726	101.167	-0.410379		55.8736	494.487	101.884	-1.12671		56.0638	396.675	100.85	-0.0932794		56.2558	577.502	100.935	-0.177642		56.449	567.741	100.607	0.149431		56.6496	472.315	100.959	-0.202218		56.8416	552.164	100.864	100.757		57.0332	648.397	100.65			55.6942	628.872	98.8581	1.89879		55.8934	602.659	100.088	0.66904
57.498	550.154	100.153	0.236421		57.6896	492.239	101.42	-1.03109		57.883	395.551	100.564	-0.175071		58.0734	581.382	101.613	-1.22334		58.2652	574.61	101.825	-1.43536		58.4582	472.825	101.068	-0.678789		58.6592	549.23	100.328	100.389		58.8512	647.114	100.451			57.5094	631.956	99.3429	1.04643		57.701	606.688	100.757	-0.367641
59.3458	549.953	100.116	0.199243		59.5378	488.215	100.591	-0.275762		59.7294	401.642	102.113	-1.79741		59.9228	575.776	100.633	-0.317301		60.1172	569.468	100.914	-0.597931		60.3152	470.904	100.658	-0.341937		60.508	552.514	100.928	100.316		60.6996	642.299	99.7034			59.3588	634.042	99.6708	0.644744		59.559	601.855	99.9543	0.361241
61.1846	549.851	100.098	0.85831		61.3872	490.081	100.976	-0.0197328		61.5874	410.081	104.258	-3.30243		61.7796	576.399	100.742	0.214311		61.9828	567.444	100.555	0.401234		62.1734	472.755	101.053	-0.0970969		62.365	551.803	100.798	100.956		62.5578	651.388	101.114			61.195	628.401	98.7841	2.172		61.3878	602.512	100.063	0.892626
63.0214	579.843	105.558	-0.0395583		63.2234	501.651	103.36	2.15843		63.4278	334.246	84.9783	20.5398		63.6272	595.258	104.038	1.48021		63.8194	605.626	107.321	-1.80284		64.011	487.736	104.255	1.26269		64.2042	586.989	107.225	105.518		64.395	668.76	103.811			63.0328	644.832	101.367	4.1511		63.2246	606.837	100.782	4.73638
64.86	473.232	86.1496	17.8843		65.0628	408.614	84.1904	19.8435		65.2632	311.575	79.2145	24.8195		65.4552	489.922	85.6275	18.4064		65.6484	498.742	88.3804	15.6535		65.839	395.151	84.465	19.5689		66.0306	576.934	105.389	104.034		66.2334	661.47	102.679			64.9018	576.776	90.6687	13.3653		65.1032	521.591	86.6243	17.4096
66.697	415.009	75.5504	28.4068		66.8888	368.523	75.9301	28.0271		67.0818	313.843	79.7911	24.1662		67.2928	435.511	76.1177	27.8396		67.4848	439.631	77.9055	26.0517		67.6766	355.673	76.0264	27.9308		67.8694	569.964	104.115	103.957		68.0606	668.684	103.799			66.75	498.474	78.3597	25.5976		66.9508	458.315	76.1156	27.8416
68.5458	393.94	71.7149	31.8448		68.7486	342.059	70.4775	33.0822		68.9488	318.422	80.9552	22.6045		69.141	412.574	72.1088	31.4509		69.3444	405.008	71.7701	31.7896		69.5446	334.283	71.4543	32.1055		69.7368	571.788	104.449	103.56		69.9392	661.416	102.671			68.5776	460.008	72.3128	31.2469		68.779	433.43	71.9828	31.5769
70.383	378.98	68.9915	33.8903		70.5856	331.023	68.2036	34.6782		70.7884	321.948	81.8517	21.0302		70.9786	396.142	69.2368	33.645		71.1704	389.525	69.0264	33.8554		71.3638	322.822	69.0044	33.8774		71.5642	569.656	104.059	102.882		71.7564	655.191	101.705			70.4148	440.233	69.2042	33.6776		70.6164	411.252	68.2995	34.5823
72.2308	369.114	67.1954	36.2961		72.423	323.349	66.6225	36.869		72.6246	328.72	83.5734	19.9181		72.818	388.435	67.8898	35.6017		73.0082	375.784	66.5914	36.9001		73.2002	313.004	66.9058	36.5857		73.393	574.793	104.997	103.492		73.594	657.001	101.986			72.2754	419.314	65.9158	37.5757		72.4746	404.197	67.1279	36.3636
74.0588	359.979	65.5325	38.0192		74.272	315.955	65.0991	38.4526		74.4626	326.866	83.102	20.4497		74.6542	384.027	67.1194	36.4323		74.847	370.634	65.6788	37.8729		75.0382	304.82	65.1564	38.3953		75.24	570.598	104.231	103.552		75.432	662.713	102.872			74.1006	411.801	64.7347	38.817		74.293	389.036	64.61	38.9417
75.9064	356.211	64.8465	38.3543		76.1198	306.299	63.1095	40.0913		76.311	322.391	81.9643	21.2365		76.5022	376.29	65.7671	37.4337		76.6944	363.335	64.3854	38.8155		76.896	300.237	64.1768	39.0241		77.0892	570.59	104.23	103.201		77.2798	658.202	102.172			75.9382	403.378	63.4107	39.7902		76.13	389.619	64.7068	38.4941
77.7454	351.072	63.911	38.5687		77.9374	306.921	63.2377	39.242		78.1282	324.115	82.4026	20.0771		78.3198	372.458	65.0974	37.3823		78.5128	354.954	62.9002	39.5795		78.7038	297.478	63.587	38.8926		78.9054	568.39	103.828	102.48		79.1198	651.499	101.131			77.7772	400.524	62.962	39.5176		77.9798	379.825	63.0802	39.3994
79.5922	348.648	63.4697	39.656		79.7844	303.892	62.6136	40.5121		79.9876	322.775	82.0619	21.0638		80.188	369.721	64.619	38.5067		80.38	350.254	62.0673	41.0584		80.5826	291.384	62.2844	40.8413		80.7738	575.06	105.046	103.126		80.9654	651.974	101.205			79.6138	392.264	61.6635	41.4622		79.8058	379.252	62.9851	40.1407
81.4208	345.472	62.8915	40.0641		81.6234	300.793	61.9751	40.9805		81.8238	325.215	82.6823	20.2733		82.016	365.281	63.843	39.1126		82.2292	351.421	62.2741	40.6815		82.4198	291.271	62.2603	40.6953		82.6114	567.719	103.705	102.956		82.8042	658.421	102.206			81.4734	386.871	60.8158	42.1398		81.664	376.435	62.5172	40.4384
83.2678	341.895	62.2404	40.0648		83.4596	297.328	61.2612	41.044		83.6644	328.709	83.5706	18.7346		83.8636	368.653	64.4324	37.8728		84.0558	347.276	61.5396	40.7656		84.2474	289.332	61.8458	40.4594		84.4408	563.379	102.912	102.305		84.631	655.148	101.698			83.2896	385.886	60.6609	41.6443		83.4824	376.177	62.4744	39.8308
85.1178	339.206	61.7508	40.1838		85.3094	295.967	60.9807	40.9539		85.5096	321.45	81.7251	20.2096		85.7018	362.015	63.2722	38.6625		85.9048	345.923	61.2998	40.6348		86.1166	288.336	61.6329	40.3017		86.3072	561.851	102.633	101.935		86.51	652.172	101.236			85.1376	379.761	59.6981	42.2366		85.3298	368.385	61.1803	40.7543
86.9434	340.229	61.9371	40.5528		87.1354	297.53	61.3028	41.1871		87.3282	325.676	82.7995	19.6904		87.5392	359.98	62.9165	39.5733		87.7314	346.707	61.4388	41.0511		87.9238	285.2	60.9626	41.5273		88.116	566.95	103.565	102.49		88.307	653.325	101.415			86.9766	378.844	59.5539	42.9359		87.1876	367.59	61.0483	41.4416
88.7814	336.118	61.1887	40.6879		88.9734	292.377	60.2411	41.6355		89.1752	321.412	81.7154	20.1612		89.3686	358.714	62.6952	39.1813		89.5588	342.379	60.6718	41.2047		89.751	283.938	60.6928	41.1837		89.9436	561.6	102.588	101.877		90.1446	651.719	101.166			88.8234	380.052	59.7438	42.1327		89.0156	367.807	61.0843	40.7923
90.6202	336.071	61.1801	40.9657		90.8226	292.958	60.3608	41.785		91.0132	319.64	81.2649	20.8809		91.225	356.224	62.2601	39.8857		91.4186	341.465	60.5099	41.6359		91.6088	285.708	61.0712	41.0746		91.8006	562.531	102.758	102.146		91.9936	654.092	101.534			90.664	375.289	58.9951	43.1507		90.8632	365.413	60.6867	41.4591
92.467	333.729	60.7538	41.5863		92.6592	295.027	60.7871	41.5531		92.8736	321.091	81.6338	20.7063		93.0732	356.667	62.3375	40.0026		93.2648	338.711	60.0218	42.3183		93.4574	283.914	60.6877	41.6524		93.6488	563.815	102.992	102.34		93.8504	655.085	101.688			92.4992	371.894	58.4614	43.8787		92.692	364.257	60.4947	41.8454
94.3066	333.99	60.8013	41.6074		94.5068	289.438	59.6355	42.7731		94.699	320.562	81.4993	20.9094		94.9024	361.433	63.1705	39.2382		95.1134	338.737	60.0264	42.3822		95.3048	281.51	60.1738	42.2348		95.5074	563.764	102.983	102.409		95.6986	656.028	101.834			94.3372	373.581	58.7266	43.6821		94.5288	363.932	60.4408	41.9679
96.1536	330.484	60.163	41.8428		96.3462	288.49	59.4402	42.5656		96.5366	316.437	80.4506	21.5552		96.7286	353.478	61.7801	40.2257		96.9214	334.067	59.1989	42.8069		97.1222	281.267	60.1219	41.8839		97.3144	560.814	102.444	102.006		97.516	654.309	101.568			96.185	373.457	58.7071	43.2987		96.3896	360.812	59.9226	42.0832
97.9808	332.159	60.468	41.3813		98.1824	288.625	59.468	42.3813		98.3754	318.141	80.8838	20.9655		98.5662	352.868	61.6735	40.1758		98.758	336.097	59.5586	42.2907		98.9502	279.954	59.8412	42.0081		99.1526	560.043	102.303	101.849		99.344	653.2	101.396			98.023	371.352	58.3762	43.4731		98.2146	361.875	60.0991	41.7502
99.8292	332.226	60.4802	41.9487		100.032	285.697	58.8647	43.5642		100.222	318.293	80.9224	21.5065		100.414	349.929	61.1598	41.2691		100.607	334.284	59.2373	43.1916		100.808	282.668	60.4214	42.0076		101	565.217	103.248	102.429		101.223	654.579	101.61			99.8836	372.299	58.5251	43.9038		100.083	361.454	60.0292	42.3997
101.666	332.995	60.6202	42.0657		101.858	287.391	59.2138	43.4721		102.051	318.225	80.9051	21.7807		102.254	354.653	61.9855	40.7004		102.454	332.756	58.9666	43.7193		102.646	280.042	59.86	42.8258		102.849	561.532	102.575	102.686		103.04	662.226	102.797			101.698	369.902	58.1483	44.5376		101.891	359.492	59.7034	42.9825
103.527	330.757	60.2127	42.4162		103.726	289.838	59.7179	42.911		103.918	317.94	80.8327	21.7963		104.12	350.672	61.2897	41.3393		104.314	334.025	59.1914	43.4375		104.514	282.004	60.2794	42.3496		104.706	564.842	103.18	102.629		104.899	657.598	102.078			103.536	368.841	57.9815	44.6475		103.738	359.162	59.6486	42.9804
105.342	335.029	60.9904	41.303		105.534	288.585	59.4598	42.8337		105.738	317.801	80.7973	21.4961		105.928	350.799	61.3119	40.9816		106.129	334.15	59.2136	43.0798		106.322	279.973	59.8453	42.4482		106.515	560.497	102.386	102.293		106.705	658.388	102.201			105.384	365.67	57.483	44.8104		105.588	360.382	59.8512	42.4422
107.203	332.924	60.6072	41.6544		107.402	288.791	59.5022	42.7594		107.594	314.973	80.0784	22.1832		107.796	351.889	61.5024	40.7592		107.988	334.683	59.308	42.9535		108.179	279.307	59.7029	42.5587		108.371	560.948	102.468	102.262		108.564	657.447	102.055			107.222	365.43	57.4453	44.8163		107.424	359.032	59.627	42.6346
109.028	330.926	60.2435	42.0535		109.221	288.227	59.386	42.911		109.423	310.66	78.9818	23.3152		109.614	348.234	60.8636	41.4334		109.815	331.069	58.6676	43.6294		110.009	277.651	59.3489	42.9481		110.219	563.242	102.887	102.297		110.411	655.204	101.707			109.073	368.191	57.8793	44.4177		109.262	355.237	58.9967	43.3003
110.865	331.926	60.4255	41.3987		111.057	287.385	59.2125	42.6117		111.249	313.382	79.6739	22.1504		111.452	348.428	60.8975	40.9268		111.643	331.073	58.6683	43.1559		111.835	279.508	59.7459	42.0784		112.027	558.568	102.034	101.824		112.219	654.613	101.615			110.898	371.857	58.4556	43.3687		111.1	356.743	59.2468	42.5774
112.714	330.577	60.18	41.4356		112.917	287.791	59.2962	42.3194		113.117	309.431	78.6694	22.9462		113.309	350.075	61.1853	40.4302		113.513	330.503	58.5673	43.0483		113.713	276.742	59.1546	42.4609		113.905	562.083	102.676	101.616		114.108	647.788	100.555			112.747	369.245	58.045	43.5706		112.948	360.471	59.866	41.7496
114.541	333.909	60.7865	40.7821		114.733	285.27	58.7767	42.7919		114.926	313.371	79.6711	21.8976		115.128	346.601	60.5782	40.9905		115.319	333.559	59.1089	42.4598		115.51	281.29	60.1268	41.4419		115.703	562.427	102.739	101.569		115.894	646.779	100.399			114.584	367.716	57.8046	43.7641		114.775	356.222	59.1603	42.4084
116.39	332.117	60.4603	41.1781		116.583	287.452	59.2263	42.4121		116.783	312.586	79.4715	22.167		116.975	348.331	60.8805	40.7579		117.178	330.572	58.5795	43.0589		117.379	283.844	60.6727	40.9657		117.571	558.777	102.072	101.638		117.773	651.973	101.205			116.422	369.946	58.1552	43.4833		116.615	358.41	59.5237	42.1148
118.247	332.617	60.5513	41.5403		118.449	283.643	58.4415	43.6501		118.653	313.346	79.6647	22.427		118.843	349.647	61.1105	40.9811		119.035	331.296	58.7078	43.3838		119.228	280.481	59.9539	42.1378		119.428	560.912	102.462	102.092		119.621	655.3	101.721			118.26	365.01	57.3792	44.7124		118.451	356.761	59.2498	42.8418
120.103	333.791	60.7651	40.7428		120.297	283.706	58.4545	43.0534		120.489	312.15	79.3606	22.1473		120.681	347.087	60.6631	40.8448		120.873	334.206	59.2235	42.2844		121.074	282.294	60.3414	41.1665		121.267	557.669	101.869	101.508		121.458	651.595	101.146			120.12	370.169	58.1902	43.3177		120.319	355.292	59.0059	42.502
121.924	329.532	59.9897	42.2122		122.135	290.078	59.7674	42.4345		122.327	312.729	79.5078	22.694		122.519	346.566	60.572	41.6298		122.722	333.219	59.0486	43.1533		122.912	278.806	59.5958	42.6061		123.114	563.413	102.919	102.202		123.307	653.777	101.485			121.945	368.776	57.9713	44.2306		122.137	357.687	59.4036	42.7983
123.771	334.418	60.8792	41.2623		123.963	286.807	59.0934	43.0481		124.167	310.34	78.9005	23.2411		124.366	348.189	60.8557	41.2858		124.558	335.818	59.5092	42.6324		124.76	281.027	60.0706	42.071		124.952	561.216	102.517	102.142		125.144	655.585	101.766			123.784	369.789	58.1305	44.0111		123.986	356.882	59.2699	42.8716
125.609	334.19	60.8377	41.0075		125.812	285.147	58.7514	43.0938		126.012	310.37	78.9081	22.9371		126.204	352.735	61.6503	40.195		126.408	334.6	59.2933	42.5519		126.598	278.759	59.5858	42.2594		126.79	558.592	102.038	101.845		126.983	654.855	101.652			125.621	370.971	58.3163	43.5289		125.833	358.238	59.4951	42.3501
127.446	332.356	60.5038	41.7874		127.638	285.047	58.7308	43.5604		127.842	308.104	78.332	23.9592		128.042	353.982	61.8682	40.423		128.234	338.324	59.9533	42.338		128.427	278.014	59.4265	42.8647		128.618	561.902	102.643	102.291		128.81	656.706	101.94			127.471	365.76	57.4971	44.7941		127.671	355.753	59.0824	43.2088
129.297	334.661	60.9234	41.4311		129.486	287.072	59.148	43.2066		129.688	305.863	77.7622	24.5923		129.881	353.807	61.8376	40.517		130.099	334.279	59.2365	43.1181		130.294	280.734	60.008	42.3466		130.487	561.034	102.484	102.355		130.688	658.544	102.225			129.307	371.614	58.4174	43.9372		129.499	358.796	59.5878	42.7668
131.122	335.092	61.0019	41.1974		131.315	289.013	59.548	42.6514		131.516	305.554	77.6837	24.5157		131.718	355.323	62.1026	40.0968		131.91	335.786	59.5035	42.6959		132.113	277.276	59.2688	42.9306		132.314	561.271	102.527	102.199		132.506	656.265	101.871			131.145	367.983	57.8466	44.3528		131.348	359.07	59.6333	42.5661
132.97	333.134	60.6455	41.9243		133.162	286.481	59.0263	43.5435		133.365	307.971	78.2982	24.2716		133.556	362.189	63.3026	39.2672		133.747	335.827	59.5108	43.059		133.939	282.727	60.434	42.1358		134.133	562.334	102.722	102.57		134.333	659.787	102.418			132.982	371.578	58.4117	44.1581		133.174	359.027	59.6262	42.9436
134.809	332.892	60.6014	42.7274		135.02	288.485	59.4392	43.8897		135.212	302.523	76.9131	26.4158		135.404	368.185	64.3506	38.9783		135.596	337.052	59.7278	43.601		135.787	281.656	60.205	43.1238		135.979	568.407	103.831	103.329		136.171	662.42	102.827			134.862	371.79	58.445	44.8838		135.052	359.781	59.7514	43.5775
136.646	332.565	60.5419	42.1346		136.838	289.359	59.6192	43.0572		137.041	304.763	77.4826	25.1939		137.232	369.306	64.5465	38.1299		137.423	336.345	59.6026	43.0739		137.616	280.021	59.8555	42.8209		137.807	561.807	102.625	102.676		138.009	661.781	102.728			136.668	372.659	58.5817	44.0948		136.86	360.609	59.8889	42.7875
138.484	334.749	60.9395	42.4601		138.685	289.453	59.6386	43.7609		138.878	304.695	77.4653	25.9343		139.092	372.335	65.0759	38.3236		139.291	335.503	59.4534	43.9462		139.483	281.961	60.2702	43.1293		139.686	569.069	103.952	103.4		139.877	662.552	102.847			138.506	372.214	58.5117	44.8878		138.698	357.533	59.378	44.0215
140.332	336.29	61.22	41.537		140.535	291.222	60.0031	42.7539		140.725	302.38	76.8767	25.8803		140.917	372.091	65.0333	37.7237		141.111	334.692	59.3096	43.4474		141.311	278.862	59.6078	43.1492		141.503	561.094	102.495	102.757		141.706	663.658	103.019			140.354	371.037	58.3267	44.4303		140.558	362.537	60.2091	42.5479
142.17	339.126	61.7363	40.7745		142.361	293.256	60.4222	42.0886		142.554	301.711	76.7066	25.8041		142.747	376.479	65.8002	36.7106		142.947	338.306	59.9501	42.5607		143.139	280.837	60.03	42.4808		143.342	561.52	102.573	102.511		143.533	659.984	102.449			142.182	369.931	58.1528	44.3579		142.373	359.159	59.6481	42.8627
144.03	337.382	61.4188	41.7097		144.229	289.169	59.5801	43.5484		144.422	298.598	75.9152	27.2133		144.623	377.911	66.0505	37.0781		144.815	339.099	60.0906	43.0379		145.017	280.396	59.9357	43.1928		145.209	564.685	103.151	103.129		145.402	664.219	103.106			144.02	374.938	58.9399	44.1886		144.221	359.888	59.7692	43.3594
145.845	337.572	61.4534	41.8217		146.038	287.208	59.1761	44.0991		146.24	302.269	76.8485	26.4266		146.431	375.73	65.6693	37.6058		146.633	339.275	60.1218	43.1533		146.826	280.811	60.0244	43.2507		147.017	567.585	103.681	103.275		147.208	662.695	102.869			145.867	373.646	58.7368	44.5383		146.059	364.714	60.5706	42.7045
147.684	336.583	61.2733	41.9285		147.875	291.778	60.1176	43.0842		148.067	300.985	76.5221	26.6798		148.26	375.472	65.6242	37.5777		148.451	336.158	59.5694	43.6325		148.652	285.906	61.1135	42.0884		148.845	563.623	102.957	103.202		149.038	666.414	103.447			147.721	373.405	58.6989	44.503		147.927	362.793	60.2516	42.9503
149.531	339.086	61.729	41.7424		149.735	290.446	59.8432	43.6282		149.935	299.558	76.1593	27.3121		150.127	382.428	66.8399	36.6315		150.33	337.814	59.8629	43.6085		150.521	280.059	59.8637	43.6077		150.713	564.204	103.063	103.471		150.904	669.203	103.88			149.543	374.319	58.8426	44.6288		149.736	364.431	60.5236	42.9478
151.369	335.805	61.1317	42.097		151.561	289.532	59.6549	43.5738		151.754	302.663	76.9487	26.28		151.955	383.027	66.9446	36.2841		152.147	332.311	58.8877	44.341		152.338	278.861	59.6076	43.6211		152.531	563.828	102.995	103.229		152.722	666.518	103.463			151.381	375.394	59.0116	44.2171		151.583	364.769	60.5798	42.6489
153.218	338.337	61.5926	42.3401		153.421	292.487	60.2637	43.669		153.621	297.652	75.6747	28.2581		153.813	380.398	66.4851	37.4476		154.016	338.869	60.0498	43.8829		154.217	281.604	60.1939	43.7388		154.409	567.66	103.695	103.933		154.611	671.08	104.171			153.229	371.711	58.4326	45.5001		153.422	366.372	60.846	43.0868
155.045	336.77	61.3074	42.6628		155.247	288.054	59.3504	44.6198		155.45	300.251	76.3355	27.6347		155.64	380.716	66.5407	37.4295		155.833	338.273	59.9442	44.026		156.026	283.93	60.6911	43.2791		156.226	568.335	103.818	103.97		156.418	670.768	104.123			155.067	377.048	59.2716	44.6986		155.268	369.099	61.2989	42.6713
156.893	339.52	61.808	41.4271		157.088	289.326	59.6124	43.6226		157.287	297.694	75.6854	27.5497		157.479	381.9	66.7476	36.4874		157.67	339.674	60.1925	43.0426		157.862	279.996	59.8502	43.3849		158.055	564.202	103.063	103.235		158.256	666.16	103.407			156.914	373.261	58.6763	44.5588		157.108	367.774	61.0788	42.1562
158.732	336.881	61.3276	42.0005		158.943	291.797	60.1216	43.2066		159.135	298.018	75.7677	27.5604		159.326	381.803	66.7307	36.5974		159.519	341.559	60.5265	42.8016		159.71	282.759	60.4408	42.8873		159.912	565.589	103.316	103.328		160.104	665.727	103.34			158.742	377.505	59.3434	43.9847		158.944	366.519	60.8704	42.4577
160.579	339.519	61.8078	41.9021		160.771	293.049	60.3795	43.3304		160.962	298.626	75.9223	27.7876		161.154	378.299	66.1183	37.5917		161.346	337.841	59.8677	43.8423		161.549	285.371	60.9991	42.7108		161.74	566.422	103.468	103.71		161.942	669.666	103.952			160.591	376.141	59.129	44.5809		160.784	364.901	60.6017	43.1082
162.418	336.265	61.2154	42.6434		162.608	292.277	60.2205	43.6383		162.8	300.478	76.3932	27.4656		162.993	380.947	66.5811	37.2777		163.194	341.323	60.4847	43.3741		163.386	283.001	60.4925	43.3663		163.588	568.493	103.847	103.859		163.781	669.147	103.871			162.428	376.96	59.2578	44.601		162.62	368.909	61.2673	42.5915
164.254	338.045	61.5395	42.305		164.447	294.796	60.7395	43.105		164.64	297.577	75.6556	28.1888		164.84	382.447	66.8433	37.0012		165.032	342.502	60.6936	43.1508		165.235	284.417	60.7952	43.0493		165.426	567.12	103.596	103.844		165.617	670.578	104.093			164.279	378.53	59.5046	44.3399		164.478	371.846	61.7551	42.0894
166.092	336.865	61.3247	43.0368		166.284	290.693	59.8941	44.4673		166.477	301.16	76.5666	27.7949		166.668	378.208	66.1024	38.2591		166.87	342.178	60.6362	43.7252		167.083	283.606	60.6219	43.7396		167.274	569.625	104.053	104.361		167.466	674.291	104.669			166.104	378.978	59.575	44.7864		166.295	372.56	61.8737	42.4878
167.931	336.706	61.2957	42.7542		168.133	290.243	59.8014	44.2485		168.324	301.451	76.6405	27.4094		168.526	382.385	66.8324	37.2175		168.719	344.53	61.053	42.9969		168.909	286.174	61.1708	42.8791		169.102	567.171	103.605	104.05		169.293	673.165	104.495			167.941	379.634	59.6781	44.3718		168.133	372.714	61.8993	42.1507
169.768	336.484	61.2553	42.4764		169.96	293.788	60.5318	43.2		170.153	300.038	76.2813	27.4504		170.344	381.023	66.5944	37.1374		170.545	343.121	60.8033	42.9284		170.738	282.997	60.4917	43.2401		170.929	569.041	103.947	103.732		171.121	666.865	103.517			169.789	382.544	60.1356	43.5962		169.994	372.244	61.8212	41.9105
171.619	338.937	61.7019	43.0567		171.818	295.466	60.8775	43.881		172.01	298.028	75.7703	28.9883		172.212	384.017	67.1177	37.6409		172.404	345.29	61.1877	43.5709		172.595	282.68	60.4239	44.3346		172.787	574.311	104.909	104.759		172.981	673.893	104.608			171.627	382.933	60.1967	44.5618		171.829	377.088	62.6257	42.1329
173.454	335.751	61.1219	43.5126		173.647	296.451	61.0805	43.554		173.858	298.677	75.9353	28.6992		174.05	382.403	66.8356	37.799		174.241	346.004	61.3142	43.3203		174.435	285.072	60.9352	43.6993		174.625	571.997	104.487	104.635		174.827	675.018	104.782			173.488	380.661	59.8396	44.795		173.677	377.149	62.6358	41.9987
175.292	339.868	61.8714	43.046		175.494	293.876	60.5499	44.3674		175.686	298.921	75.9973	28.92		175.877	383.346	67.0004	37.917		176.081	346.303	61.3672	43.5502		176.271	285.793	61.0893	43.828		176.464	574.129	104.876	104.917		176.655	676.153	104.958			175.303	378.051	59.4293	45.4881		175.506	378.309	62.8285	42.0889
177.14	337.311	61.4059	43.5739		177.343	293.968	60.5689	44.4109		177.543	297.935	75.7466	29.2331		177.735	381.623	66.6992	38.2805		177.928	344.271	61.0071	43.9727		178.129	289.5	61.8817	43.0981		178.321	574.862	105.01	104.98		178.523	676.095	104.949			177.151	382.311	60.0989	44.8808		177.343	376.185	62.4757	42.5041
178.968	340.124	61.918	43.3939		179.189	297.388	61.2735	44.0383		179.383	303.5	77.1615	28.1503		179.573	382.57	66.8647	38.4471		179.765	346.319	61.37	43.9418		179.958	289.739	61.9328	43.379		180.159	577.102	105.419	105.312		180.351	677.737	105.204			178.989	379.744	59.6954	45.6164		179.192	376.101	62.4618	42.8501
180.828	342.069	62.272	43.0686		181.017	293.496	60.4716	44.869		181.209	307.763	78.2453	27.0953		181.402	380.107	66.4343	38.9063		181.593	348.913	61.8297	43.5109		181.795	289.148	61.8065	43.5341		181.987	575.976	105.214	105.341		182.189	679.433	105.468			180.847	381.332	59.945	45.3956		181.039	380.63	63.2139	42.1267
182.653	342.867	62.4173	43.1182		182.856	292.823	60.333	45.2026		183.049	305.951	77.7846	27.7509		183.239	379.585	66.343	39.1925		183.431	348.752	61.8012	43.7344		183.624	285.836	61.0985	44.437		183.824	578.124	105.606	105.536		184.017	679.417	105.465			182.665	385.201	60.5532	44.9823		182.876	379.109	62.9613	42.5742
184.501	341.999	62.2593	42.5936		184.693	296.143	61.017	43.8358		184.885	305.757	77.7353	27.1176		185.077	386.22	67.5027	37.3502		185.269	344.548	61.0562	43.7967		185.47	287.779	61.5138	43.339		185.663	577.349	105.464	104.853		185.854	671.533	104.241			184.512	386.294	60.7251	44.1278		184.716	382.566	63.5354	41.3174
186.33	340.695	62.0219	43.5921		186.531	288.879	59.5203	46.0937		186.723	302.784	76.9794	28.6346		186.915	381.932	66.7532	38.8608		187.118	352.914	62.5387	43.0753		187.309	289.185	61.8144	43.7997		187.5	578.018	105.587	105.614		187.692	680.553	105.641			186.362	385.871	60.6586	44.9555		186.552	382.85	63.5826	42.0314
188.187	341.617	62.1897	43.1554		188.379	295.391	60.8621	44.4831		188.571	305.079	77.5629	27.7822		188.773	379.37	66.3055	39.0397		188.965	349.126	61.8674	43.4777		189.187	292.93	62.6149	42.7302		189.378	577.737	105.535	105.345		189.571	677.419	105.155			188.188	383.649	60.3093	45.0359		188.381	382.123	63.4619	41.8833
190.016	340.662	62.0159	43.3457		190.206	291.517	60.0639	45.2977		190.398	305.261	77.6092	27.7524		190.592	380.647	66.5287	38.8329		190.792	350.432	62.0989	43.2627		190.984	292.979	62.6254	42.7362		191.186	578.696	105.71	105.362		191.378	676.502	105.013			190.036	388.314	61.0426	44.3189		190.228	382.299	63.4911	41.8704
191.852	341.574	62.1819	43.231		192.078	293.867	60.5481	44.8649		192.267	308.17	78.3488	27.0641		192.468	381.648	66.7036	38.7093		192.661	351.363	62.2639	43.1491		192.852	295.185	63.0969	42.316		193.044	576.67	105.34	105.413		193.236	679.548	105.485			191.865	387.175	60.8636	44.5494		192.076	384.593	63.8721	41.5408
193.69	342.035	62.2658	43.7722		193.882	295.412	60.8664	45.1717		194.085	303.969	77.2807	28.7574		194.276	383.869	67.0918	38.9463		194.468	352.588	62.4809	43.5572		194.66	293.713	62.7823	43.2558		194.853	581.171	106.163	106.038		195.073	682.306	105.914			193.712	389.857	61.2852	44.7529		193.904	387.397	64.3378	41.7003
195.529	341.775	62.2185	44.1702		195.732	293.177	60.4059	45.9828		195.922	306.449	77.9112	28.4775		196.125	380.208	66.4519	39.9368		196.316	352.818	62.5217	43.867		196.508	295.654	63.1972	43.1915		196.7	584.885	106.841	106.389		196.893	682.453	105.936			195.561	389.951	61.2999	45.0888		195.761	388.89	64.5857	41.803
197.376	345.292	62.8588	42.9395		197.569	297.759	61.35	44.4482		197.78	303.529	77.1688	28.6294		197.972	382.771	66.8999	38.8983		198.184	353.472	62.6376	43.1606		198.377	296.787	63.4393	42.3589		198.568	578.459	105.667	105.798		198.77	682.407	105.929			197.407	388.999	61.1503	44.6479		197.6	382.734	63.5634	42.2349
199.216	344.578	62.7288	43.5697		199.416	293.616	60.4963	45.8022		199.608	304.965	77.5339	28.7646		199.812	383.78	67.0762	39.2223		200.012	353.568	62.6546	43.6439		200.204	299.242	63.9641	42.3344		200.406	586.221	107.085	106.299		200.598	679.719	105.512			199.237	391.057	61.4738	44.8247		199.437	386.548	64.1968	42.1018
201.071	349.233	63.5762	42.3936		201.277	294.617	60.7026	45.2672		201.466	305.485	77.6661	28.3037		201.658	381.859	66.7405	39.2293		201.851	359.304	63.671	42.2988		202.07	299.531	64.0259	41.9439		202.264	582.598	106.423	105.97		202.456	679.747	105.516			201.083	392.459	61.6942	44.2756		201.288	390.259	64.8131	41.1567
202.89	342.218	62.2992	43.3382		203.092	295.366	60.8569	44.7805		203.285	306.712	77.9781	27.6593		203.475	384.213	67.1519	38.4855		203.667	356.47	63.1688	42.4685		203.859	297.918	63.6811	41.9563		204.071	577.863	105.558	105.637		204.263	681.036	105.716			202.921	392.189	61.6518	43.9856		203.113	390.462	64.8468	40.7906
204.739	342.323	62.3183	43.9333		204.941	297.522	61.3011	44.9505		205.132	306.412	77.9018	28.3498		205.324	379.836	66.3869	39.8647		205.517	357.297	63.3154	42.9362		205.717	297.357	63.5612	42.6904		205.909	584.724	106.812	106.252		206.101	680.876	105.692			204.77	391.634	61.5645	44.6871		204.971	392.222	65.1391	41.1125
206.576	344.379	62.6926	44.1608		206.767	293.335	60.4385	46.4149		206.96	304.714	77.4701	29.3833		207.172	380.43	66.4907	40.3627		207.373	358.017	63.443	43.4104		207.566	301.065	64.3538	42.4996		207.757	585.886	107.024	106.853		207.949	687.262	106.683			206.597	390.863	61.4433	45.4101		206.809	390.893	64.9184	41.935
208.436	345.088	62.8216	43.8493		208.636	294.26	60.629	46.0419		208.828	306.295	77.8721	28.7989		209.03	383.13	66.9626	39.7083		209.222	356.115	63.1059	43.565		209.413	302.403	64.6398	42.0312		209.605	588.05	107.419	106.671		209.798	682.365	105.923			208.446	388.496	61.0712	45.5997		208.647	390.565	64.8639	41.8071
210.252	346.238	63.031	43.3964		210.444	294.842	60.749	45.6784		210.647	304.234	77.3481	29.0792		210.837	384.659	67.2299	39.1975		211.039	356.702	63.21	43.2174		211.232	303.105	64.7898	41.6375		211.423	586.054	107.055	106.427		211.615	681.575	105.8			210.283	394.304	61.9842	44.4431		210.476	390.49	64.8514	41.5759
212.089	347.944	63.3415	43.2192		212.281	296.941	61.1814	45.3794		212.473	303.349	77.1231	29.4377		212.675	385.677	67.4078	39.153		212.867	356.59	63.1901	43.3707		213.066	303.918	64.9636	41.5972		213.261	586.815	107.194	106.561		213.452	682.399	105.928			212.122	394.964	62.088	44.4728		212.322	397.284	65.9798	40.581
213.937	349.188	63.568	43.9919		214.141	296.336	61.0568	46.5032		214.341	304.907	77.5192	30.0407		214.533	381.611	66.6971	40.8628		214.725	357.434	63.3397	44.2203		214.917	302.966	64.7601	42.7998		215.108	587.042	107.235	107.56		215.3	695.005	107.885			213.968	395.293	62.1397	45.4202		214.162	393.919	65.4209	42.139
215.775	344.715	62.7537	44.5041		215.967	296.584	61.1079	46.15		216.17	304.244	77.3506	29.9072		216.371	378.474	66.1489	41.109		216.563	353.086	62.5692	44.6886		216.754	306.381	65.4901	41.7677		216.948	588.171	107.441	107.258		217.138	689.784	107.074			215.806	392.064	61.6321	45.6257		216.008	395.451	65.6754	41.5825
217.635	344.383	62.6933	43.9994		217.825	296.779	61.148	45.5447		218.027	303.139	77.0697	29.623		218.219	380.889	66.5709	40.1218		218.412	359.257	63.6627	43.03		218.612	305.703	65.3452	41.3476		218.805	583.827	106.648	106.693		219.007	687.615	106.738			217.644	397.016	62.4106	44.2822		217.848	396.864	65.91	40.7827
219.451	343.81	62.589	44.8231		219.653	293.581	60.4891	46.923		219.846	304.748	77.4788	29.9333		220.036	378.734	66.1943	41.2178		220.228	357.021	63.2665	44.1456		220.421	303.811	64.9407	42.4714		220.622	588.809	107.558	107.412		220.814	691.021	107.266			219.482	394.784	62.0597	45.3524		219.702	396.459	65.8428	41.5693
221.31	347.525	63.2653	44.4108		221.501	297.814	61.3613	46.3148		221.692	305.953	77.7851	29.891		221.885	383.657	67.0547	40.6214		222.076	360.056	63.8043	43.8718		222.268	308.107	65.859	41.8171		222.46	590.236	107.818	107.676		222.663	692.743	107.534			221.342	398.136	62.5866	45.0895		221.532	395.773	65.7288	41.9473
223.137	348.82	63.501	43.2184		223.339	298.317	61.4649	45.2545		223.542	303.708	77.2144	29.5051		223.732	378.911	66.2252	40.4942		223.924	357.767	63.3987	43.3208		224.117	309.242	66.1016	40.6178		224.318	585.214	106.901	106.719		224.51	686.327	106.538			223.158	397.533	62.4918	44.2276		223.36	399.861	66.4078	40.3117
224.984	346.941	63.159	43.6073		225.176	296.4	61.07	45.6963		225.368	303.084	77.0557	29.7105		225.561	379.852	66.3897	40.3766		225.752	359.341	63.6776	43.0887		225.954	308.245	65.8885	40.8777		226.167	585.057	106.872	106.766		226.358	687.115	106.66			225.005	395.724	62.2075	44.5588		225.197	398.836	66.2375	40.5287
226.812	350.196	63.7515	43.0673		227.027	297.077	61.2094	45.6094		227.226	306.501	77.9244	28.8944		227.418	381.975	66.7608	40.0581		227.621	364.027	64.508	42.3109		227.812	307.897	65.8141	41.0047		228.004	586.792	107.189	106.819		228.196	685.751	106.448			226.843	399.37	62.7806	44.0383		227.048	403.013	66.9312	39.8876
228.66	345.659	62.9256	45.0861		228.852	291.766	60.1152	47.8965		229.061	302.11	76.8081	31.2036		229.256	380.47	66.4977	41.5139		229.448	362.288	64.1998	43.8118		229.65	306.806	65.5809	42.4307		229.842	591.058	107.969	108.012		230.033	696.099	108.055			228.698	399.8	62.8482	45.1634		228.893	397.738	66.0552	41.9565
230.499	345.675	62.9285	44.2425		230.701	298.656	61.5348	45.6362		230.902	300.691	76.4473	30.7236		231.094	379.838	66.3873	40.7837		231.297	360.39	63.8635	43.3075		231.488	307.141	65.6525	41.5184		231.679	591.795	108.103	107.171		231.872	684.4	106.239			230.529	401.844	63.1695	44.0014		230.733	399.614	66.3667	40.8042
232.336	349.654	63.6528	43.5984		232.527	295.518	60.8882	46.363		232.731	301.213	76.58	30.6712		232.931	379.458	66.3208	40.9304		233.123	359.55	63.7146	43.5366		233.316	307.684	65.7686	41.4826		233.507	587.189	107.262	107.251		233.699	690.855	107.241			232.357	398.993	62.7213	44.5299		232.548	400.737	66.5532	40.698
234.215	345.004	62.8063	44.6305		234.406	296.665	61.1246	46.3123		234.608	303.753	77.2258	30.211		234.801	380.708	66.5393	40.8975		234.991	361.314	64.0272	43.4096		235.183	311.432	66.5698	40.8671		235.375	588.123	107.432	107.437		235.568	692.147	107.441			234.205	402.626	63.2924	44.1444		234.398	401.748	66.7211	40.7157
236.031	344.058	62.6341	44.9999		236.224	299.173	61.6413	45.9928		236.427	302.899	77.0087	30.6254		236.627	380.869	66.5675	41.0666		236.819	358.971	63.612	44.022		237.013	306.562	65.5288	42.1053		237.213	590.72	107.907	107.634		237.405	691.632	107.361			236.042	401.08	63.0494	44.5847		236.235	398.926	66.2525	41.3816
237.879	343.575	62.5462	45.5862		238.071	291.328	60.0249	48.1074		238.273	299.116	76.0469	32.0855		238.465	378.401	66.1361	41.9963		238.657	362.26	64.1949	43.9375		238.849	308.495	65.942	42.1904		239.056	594.375	108.575	108.132		239.253	693.751	107.69			237.89	401.472	63.111	45.0213		238.082	405.595	67.36	40.7723
239.717	347.689	63.2951	44.9338		239.931	295.754	60.9369	47.2921		240.121	303.023	77.0402	31.1887		240.313	378.215	66.1036	42.1253		240.506	364.871	64.6576	43.5714		240.697	311.194	66.5189	41.71		240.899	589.086	107.608	108.229		241.091	701.219	108.849			239.719	401.806	63.1635	45.0654		239.921	402.184	66.7935	41.4354
			45.5862					48.1074					32.0855					42.1253					44.6886					44.437															45.6257					44.0215
		1x10-6 M	45.5862	48.1074
		0.5x10-6 M	32.0855	42.1253
		1x10-7 M	44.6886	44.437
		0.5x10-7 M	45.6257	44.0215
		1x10-8 M	42.0283	41.3215
		0.5x10-8 M	35.0884	35.5602
		1x10-9 M	23.317	24.8506
		1x10-10 M	0.93876	3.13991
		1x10-11 M	2.68982	1.98467
		1x10-12 M	2.7548	3.79278
	normalised to 1µM DAMGO		97.309	102.691
			68.4902	89.9215
			95.3932	94.8561
			97.3935	93.9691
			89.7144	88.2056
			74.9003	75.9074
			49.7728	53.0466
			2.00389	6.70251
			5.74174	4.23652
			5.88044	8.09614
[truncated: 55 more columns]

## Sheet: DAMGO (4)
				1x10-6 M										0.5x10-6 M										1x10-7 M							V1															0.5x10-7 M
A4T	A4				B4T	B4				C4T	C4				D4T	D4				E4T	E4				F4T	F4					G4T	G4		mw.		H4T	H4					A5T	A5				B5T	B5
0.7858	647.676	99.1058	0.628313		0.986	646.072	99.6722	0.0619108		1.178	615.875	99.5503	0.183762		1.3812	623.43	100.013	-0.279237		1.5716	608.866	100.497	-0.762739		1.7634	610.416	98.7656	0.968455			1.942	1211.53	99.9392	99.7341		2.1434	1093.44	99.529				0.7856	619.093	99.6076	0.126496		0.9858	644.146	100.849
2.4706	648.961	99.3024	0.352989		2.6724	644.365	99.4088	0.246561		2.8644	614.067	99.2581	0.397312		3.056	621.475	99.6997	-0.0443031		3.2478	606.02	100.027	-0.371686		3.44	611.374	98.9206	0.734754			3.6262	1211.32	99.9217	99.6554		3.8284	1091.9	99.389				2.4806	616.901	99.2549	0.400477		2.6836	638.311	99.9355
4.1568	648.76	99.2716	0.562814		4.3688	643.282	99.2417	0.592708		4.5606	617.835	99.8671	-0.032681		4.7524	620.533	99.5486	0.285884		4.9544	606.727	100.144	-0.309313		5.1466	615.035	99.513	0.32147			5.3216	1212.15	99.9908	99.8345		5.5218	1095.08	99.6781				4.1768	616.617	99.2092	0.625238		4.3686	641.93	100.502
5.9758	649.57	99.3956	0.447114		6.1666	642.914	99.185	0.657725		6.358	619.472	100.132	-0.289042		6.551	624.465	100.179	-0.336659		6.7522	605.908	100.009	-0.165888		6.9538	611.415	98.9273	0.915433			7.1356	1212.45	100.015	99.8427		7.3372	1094.99	99.6701				5.985	619.124	99.6126	0.230125		6.1776	641.818	100.485
7.8132	648.933	99.2981	0.672225		8.0054	646.847	99.7917	0.178603		8.196	617.354	99.7894	0.180951		8.3878	621.03	99.6283	0.342036		8.5804	601.656	99.3068	0.663567		8.7718	616.458	99.7432	0.227111			8.981	1212.85	100.048	99.9703		9.1728	1097.43	99.8924				7.8222	616.244	99.1492	0.821134		8.0238	642.225	100.548
9.66	653.038	99.9262	0.191512		9.8522	644.139	99.374	0.743802		10.0438	612.787	99.0512	1.06659		10.2356	626.888	100.568	-0.450305		10.4278	605.571	99.953	0.164798		10.6388	617.824	99.9642	0.153515			10.8164	1213.88	100.133	100.118		11.0082	1099.74	100.102				9.6814	618.361	99.4898	0.627949		9.872	642.429	100.58
11.4982	649.131	99.3284	0.390486		11.6898	647.614	99.9101	-0.191166		11.8816	618.119	99.913	-0.194145		12.0746	617.146	99.0052	0.713683		12.2754	605.734	99.9799	-0.260971		12.4676	614.12	99.3649	0.353959			12.652	1205.95	99.4787	99.7189		12.8534	1098.16	99.959				11.5078	617.236	99.3088	0.410088		11.6994	643.788	100.793
13.3358	654.815	100.198	-0.377325		13.541	641.299	98.9358	0.885015		13.7398	616.818	99.7027	0.118089		13.9416	624.817	100.236	-0.414991		14.1346	602.875	99.508	0.312864		14.3254	612.553	99.1114	0.709441			14.4982	1211.24	99.9153	99.8208		14.6888	1095.61	99.7264				13.3466	620.295	99.801	0.0198569		13.5372	640.702	100.31
15.1738	648.931	99.2978	0.452588		15.3654	641.845	99.0201	0.73034		15.5588	616.992	99.7309	0.0195221		15.7494	624.025	100.109	-0.358377		15.951	609.844	100.658	-0.907852		16.144	614.592	99.4413	0.309088			16.363	1206.3	99.5077	99.7504		16.5556	1098.54	99.9931				15.1834	620.145	99.7768	-0.026451		15.3968	643.916	100.813
17.013	650.317	99.5099	0.121896		17.2134	643.903	99.3375	0.294234		17.4054	617.054	99.7409	-0.109109		17.6086	624.928	100.254	-0.62185		17.7992	609.27	100.564	-0.931719		17.9908	609.782	98.663	0.968739			18.2188	1205.86	99.4717	99.6318		18.4202	1096.33	99.7918				17.0208	615.052	98.9574	0.674366		17.2126	643.867	100.805
18.8594	650.901	99.5992	0.112049		19.0646	645.194	99.5367	0.174581		19.2632	620.871	100.358	-0.646576		19.4554	623.055	99.9532	-0.24186		19.6468	604.3	99.7432	-0.0318772		19.8388	615.423	99.5758	0.135537			20.0138	1205.21	99.418	99.7113		20.2262	1098.66	100.005				18.8686	615.573	99.0412	0.670056		19.081	643.406	100.733
20.687	653.091	99.9344	-0.0651686		20.8788	642.743	99.1586	0.710598		21.071	617.633	99.8345	0.0347067		21.2738	621.73	99.7406	0.128593		21.4648	607.915	100.34	-0.470663		21.6564	611.696	98.9727	0.896458			21.8692	1204.33	99.3456	99.8692		22.061	1102.93	100.393				20.7182	617.308	99.3204	0.548798		20.9184	640.83	100.33
22.5348	649.708	99.4167	0.349347		22.7372	645.453	99.5767	0.189372		22.9402	617.705	99.8461	-0.0800744		23.1308	624.633	100.206	-0.440262		23.3224	607.158	100.215	-0.448859		23.5152	615.165	99.534	0.232029			23.7054	1206.74	99.5438	99.766		23.8962	1098.48	99.9883				22.544	620.292	99.8005	-0.0344491		22.737	639.19	100.073
24.3844	653.968	100.069	-0.257534		24.5848	646.345	99.7143	0.0967335		24.777	614.7	99.3604	0.450629		24.9696	622.197	99.8155	-0.00449413		25.1604	607.006	100.19	-0.378796		25.3524	613.492	99.2633	0.547696			25.5402	1208.91	99.7232	99.811		25.7424	1097.5	99.8989				24.3836	615.422	99.0169	0.794073		24.5838	641.751	100.474
26.2206	651.508	99.6921	-0.170051		26.4136	642.525	99.125	0.39712		26.6058	616.276	99.6151	-0.0930568		26.7964	621.658	99.729	-0.206966		26.989	605.623	99.9615	-0.439465		27.19	616.721	99.7858	-0.263699			27.3768	1207.9	99.6402	99.5221		27.567	1092.07	99.404				26.2304	617.641	99.374	0.148111		26.423	640.932	100.346
28.0588	648.75	99.2701	0.302368		28.2604	645.652	99.6074	-0.0348979		28.4534	619.513	100.138	-0.56589		28.6442	621.924	99.7717	-0.199242		28.836	606.467	100.101	-0.528375		29.028	615.197	99.5392	0.0332824			29.231	1208.3	99.6724	99.5725		29.4234	1092.82	99.4725				28.088	619.068	99.6036	-0.0310857		28.2896	641.68	100.463
29.897	653.52	100	0		30.0998	648.197	100	0		30.29	618.657	100	0		30.482	623.347	100	0		30.6754	605.856	100	0		30.8758	618.045	100	0			31.0766	1212.27	100	100		31.278	1098.61	100				29.9066	621.532	100	0		30.0972	638.723	100
31.7546	651.426	99.6796	0.366507		31.9462	643.222	99.2325	0.813601		32.1394	616.437	99.6412	0.40493		32.33	625.236	100.303	-0.256954		32.5318	607.919	100.341	-0.294422		32.7352	612.392	99.0853	0.960746			32.9122	1212.36	100.007	100.046		33.1208	1099.55	100.085				31.7432	615.101	98.9653	1.08079		31.9636	638.787	100.01
33.5834	654.104	100.089	0.204634		33.7742	641.78	99.01	1.28397		33.9658	616.237	99.6088	0.685166		34.1588	623.599	100.04	0.253569		34.3498	606.762	100.15	0.144455		34.5514	619.317	100.206	0.0881855			34.7372	1209.54	99.775	100.294		34.929	1107.55	100.813				33.5908	618.82	99.5637	0.730337		33.783	642.144	100.536
35.4208	653.438	99.9875	-0.0445669		35.6292	642.411	99.1074	0.835516		35.8238	619.697	100.168	-0.22522		36.0158	622.967	99.939	0.00384688		36.2186	610.823	100.82	-0.876946		36.4098	619.865	100.294	-0.351591			36.5736	1210.2	99.8292	99.9429		36.7742	1099.23	100.057				35.4288	617.767	99.3942	0.548647		35.6312	638.956	100.036
37.2476	652.805	99.8906	0.222713		37.4394	639.742	98.6956	1.41769		37.6324	617.984	99.8912	0.222089		37.8332	625.499	100.345	-0.231928		38.0254	604.043	99.7008	0.412551		38.227	612.548	99.1106	1.00272			38.4384	1218.3	100.497	100.113		38.6298	1095.64	99.7291				37.2664	616.838	99.2448	0.868536		37.4584	644.387	100.887
39.0956	652.795	99.8891	0.0802307		39.2978	644.151	99.3758	0.593486		39.4994	621.156	100.404	-0.434646		39.6916	623.758	100.066	-0.0966414		39.894	605.713	99.9764	-0.00710401		40.0854	616.789	99.7968	0.172514			40.2736	1205.54	99.4454	99.9693		40.4654	1104.03	100.493				39.1052	616.342	99.165	0.804326		39.3076	642.209	100.546
40.9332	654.141	100.095	0.187398		41.1252	644.426	99.4182	0.864189		41.318	618.436	99.9643	0.318144		41.519	622.116	99.8025	0.479904		41.7312	605.841	99.9975	0.284897		41.9228	616.212	99.7034	0.579002			42.119	1210.45	99.85	100.282		42.312	1106.47	100.715				40.9592	621.837	100.049	0.233349		41.1538	643.055	100.678
42.7812	654.101	100.089	0.0165294		42.9742	644.549	99.4372	0.668224		43.1852	615.926	99.5586	0.546873		43.3772	624.658	100.21	-0.104884		43.5688	608.306	100.404	-0.298954		43.762	622.535	100.726	-0.621052			43.9548	1212.51	100.02	100.105		44.1562	1100.71	100.191				42.7912	620.588	99.8481	0.257315		42.9816	642.811	100.64
44.6242	649.465	99.3795	0.602519		44.821	646.092	99.6753	0.30678		45.013	617.18	99.7613	0.220776		45.2158	627.759	100.708	-0.725759		45.4068	606.648	100.131	-0.148691		45.5984	611.632	98.9624	1.01966			45.8006	1212.29	100.002	99.982		45.9918	1098.2	99.9625				44.6274	617.038	99.2769	0.705085		44.82	640.475	100.274
46.4568	651.028	99.6187	0.756214		46.6498	645.756	99.6234	0.751477		46.852	617.51	99.8146	0.560295		47.0426	620.578	99.5558	0.819109		47.235	608.559	100.446	-0.0712517		47.4262	617.663	99.9382	0.436702			47.6454	1215.4	100.258	100.375		47.838	1104.01	100.491				46.4752	614.427	98.8569	1.51804		46.6674	644.515	100.907
48.2948	651.642	99.7126	0.171001		48.4966	644.986	99.5046	0.379009		48.6886	618.44	99.9649	-0.0812895		48.8904	624.587	100.199	-0.315292		49.0822	607.869	100.332	-0.448623		49.2744	617.975	99.9887	-0.105039			49.5012	1213.22	100.079	99.8836		49.7026	1095.19	99.6882				48.3036	617.628	99.3719	0.51176		48.5062	636.487	99.6499
50.1424	645.849	98.8262	1.29895		50.3478	646.191	99.6905	0.43463		50.5376	621.045	100.386	-0.260842		50.7282	627.669	100.693	-0.568198		50.921	610.165	100.711	-0.586069		51.122	616.179	99.6981	0.427075			51.3164	1217.14	100.402	100.125		51.5088	1096.95	99.8482				50.1508	621.402	99.9791	0.146072		50.3436	646.473	101.213
51.9806	654.729	100.185	-0.206039		52.1822	641.774	99.0091	0.969862		52.3752	615.631	99.5109	0.468083		52.566	622.56	99.8737	0.105213		52.7578	605.329	99.913	0.0659438		52.9498	621.096	100.494	-0.514694			53.1516	1210.94	99.8903	99.979		53.3434	1099.36	100.068				51.9884	620.798	99.8819	0.0970547		52.1904	642.728	100.627
53.8416	653.203	99.9515	0.0684765		54.0418	649.108	100.141	-0.120574		54.232	618.846	100.031	-0.0105801		54.4248	620.384	99.5247	0.495307		54.6206	603.693	99.643	0.376985		54.8178	617.773	99.956	0.0639796			54.988	1210.97	99.8928	100.02		55.1886	1100.23	100.147				53.8362	618.544	99.5193	0.500717		54.04	640.426	100.267
55.6562	652.377	99.8251	0.541246		55.8486	646.585	99.7513	0.615037		56.0512	614.247	99.2872	1.07918		56.2416	622.782	99.9094	0.456986		56.4334	606.111	100.042	0.324258		56.6266	615.172	99.5351	0.8312			56.8326	1210.44	99.8491	100.366		57.024	1108.32	100.884				55.6642	616.116	99.1286	1.23774		55.866	641.857	100.491
57.5038	653.064	99.9302	0.503655		57.6958	639.494	98.6574	1.77653		57.8876	622.445	100.612	-0.178415		58.0802	627.731	100.703	-0.269421		58.2714	605.958	100.017	0.417043		58.4732	623.399	100.866	-0.432401			58.6678	1216.25	100.329	100.434		58.8596	1104.54	100.539				57.5126	619.456	99.666	0.767892		57.7054	641.353	100.412
59.3418	652.974	99.9165	0.467259		59.547	640.465	98.8072	1.57656		59.747	622.777	100.666	-0.282247		59.9376	624.547	100.193	0.191203		60.1402	606.637	100.129	0.254803		60.3314	618.886	100.136	0.247638			60.514	1214.62	100.194	100.384		60.7056	1104.91	100.573				59.35	616.383	99.1716	1.21215		59.5516	641.982	100.51
61.1794	654.263	100.114	0.842108		61.3714	644.311	99.4005	1.55531		61.5642	612.667	99.0318	1.92403		61.7652	625.875	100.406	0.550248		61.9572	606.025	100.028	0.927906		62.159	621.876	100.62	0.335943			62.349	1217.47	100.429	100.956		62.5504	1114.9	101.482				61.1988	620.169	99.7807	1.1751		61.3896	642.516	100.594
63.0182	661.096	101.159	3.62823		63.221	664.017	102.441	2.34687		63.4212	613.826	99.2191	5.56837		63.6166	610.407	97.9241	6.86338		63.816	602.165	99.3908	5.39671		64.0072	605.875	98.0309	6.7566			64.1854	1276.46	105.295	104.787		64.3758	1145.63	104.28				63.0354	619.99	99.7519	5.03558		63.2508	639.385	100.104
64.855	552.906	84.6043	18.6661		65.047	546.805	84.3578	18.9125		65.2398	515.206	83.2781	19.9922		65.4408	506.029	81.1793	22.091		65.6328	530.179	87.5091	15.7613		65.8244	513.689	83.1151	20.1552			66.0498	1251.48	103.235	103.27		66.2424	1134.93	103.306				64.873	564.115	90.762	12.5084		65.0652	569.893	89.2238
66.7038	484.671	74.1631	28.3041		66.8964	477.514	73.668	28.7993		67.0968	456.774	73.8332	28.6341		67.2888	458.986	73.6325	28.8348		67.492	464.851	76.7263	25.741		67.6824	460.092	74.4431	28.0242			67.8754	1244.14	102.629	102.467		68.0768	1123.94	102.306				66.7118	480.482	77.3061	25.1612		66.904	511.406	80.0669
68.541	458.955	70.2281	31.4058		68.7436	452.386	69.7914	31.8425		68.9464	422.802	68.3419	33.292		69.1366	432.384	69.3649	32.2691		69.3286	430.952	71.1311	30.5029		69.5216	427.586	69.1836	32.4503			69.7114	1235.76	101.938	101.634		69.902	1113.23	101.33				68.5586	441.081	70.9667	30.6672		68.7506	483.597	75.7131
70.38	434.68	66.5136	34.3093		70.5708	431.13	66.5122	34.3108		70.7724	405.98	65.6228	35.2002		70.9656	414.724	66.5318	34.2912		71.1562	407.381	67.2406	33.5824		71.348	412.835	66.7969	34.0261			71.5964	1226.91	101.208	100.823		71.7882	1103.42	100.438				70.3974	417.232	67.1296	33.6934		70.5898	461.804	72.3011
72.2166	427.462	65.4092	34.9727		72.432	420.774	64.9145	35.4673		72.632	393.092	63.5396	36.8423		72.8222	404.71	64.9253	35.4565		73.015	392.122	64.722	35.6598		73.2062	395.803	64.0411	36.3407			73.4032	1222.96	100.882	100.382		73.6032	1097.31	99.8816				72.234	400.77	64.481	35.9008		72.426	444.392	69.5751
74.0644	412.487	63.1177	36.647		74.2566	417.003	64.3328	35.4319		74.4594	382.109	61.7643	38.0004		74.65	395.79	63.4943	36.2704		74.8418	381.012	62.8882	36.8765		75.0338	385.759	62.416	37.3487			75.2372	1215.56	100.271	99.7647		75.4284	1090.46	99.258				74.0922	389.302	62.6359	37.1288		74.2956	435.161	68.1298
75.9032	407.522	62.358	37.6018		76.1156	405.247	62.5191	37.4406		76.3062	372.942	60.2825	39.6772		76.499	388.251	62.2849	37.6749		76.7202	376.493	62.1423	37.8174		76.9122	381.896	61.791	38.1688			77.0722	1214.37	100.174	99.9598		77.264	1095.82	99.7459				75.9196	379.634	61.0804	38.8794		76.1116	421.507	65.9921
77.7602	401.042	61.3664	37.5866		77.9532	403.084	62.1854	36.7676		78.1558	371.806	60.0989	38.8541		78.356	385.386	61.8253	37.1277		78.548	370.622	61.1733	37.7797		78.7512	370.338	59.9209	39.0321			78.9186	1199.55	98.9509	98.953		79.1094	1087.13	98.9551				77.7684	371.147	59.7149	39.2381		77.9712	415.452	65.0442
79.611	396.002	60.5952	37.5373		79.8	397.789	61.3685	36.764		79.9918	365.381	59.0604	39.0722		80.1854	381.139	61.144	36.9886		80.3856	364.985	60.2429	37.8897		80.5778	364.531	58.9813	39.1513			80.7534	1196.8	98.7237	98.1326		80.9548	1071.6	97.5414				79.6056	366.983	59.0449	39.0877		79.8072	406.114	63.5822
81.4358	393.547	60.2196	38.0819		81.641	391.172	60.3477	37.9538		81.8314	359.914	58.1767	40.1248		82.0316	377.079	60.4926	37.8089		82.2246	363.944	60.071	38.2305		82.4254	366.565	59.3104	38.9911			82.5894	1193.53	98.4541	98.3015		82.7802	1078.28	98.1488				81.4666	362.76	58.3655	39.936		81.6568	404.174	63.2784
83.274	391.372	59.8868	38.132		83.4656	389.564	60.0996	37.9191		83.6582	357.582	57.7997	40.219		83.8494	375.835	60.2931	37.7257		84.0512	360.143	59.4437	38.5751		84.2432	362.969	58.7286	39.2902			84.4542	1195.29	98.5994	98.0187		84.6468	1070.47	97.438				83.2912	362.998	58.4038	39.615		83.493	400.196	62.6556
85.1122	386.733	59.1769	38.2666		85.3148	381.592	58.8698	38.5737		85.5054	353.363	57.1178	40.3257		85.718	371.159	59.5429	37.9006		85.9094	356.554	58.8513	38.5922		86.101	358.681	58.0348	39.4087			86.3012	1188.98	98.079	97.4435		86.4914	1063.55	96.808				85.1288	357.044	57.4458	39.9977		85.3216	399.06	62.4778
86.9594	387.05	59.2254	38.2271		87.1522	387.938	59.8488	37.6038		87.3646	353.926	57.2088	40.2438		87.5552	367.463	58.95	38.5026		87.7476	352.589	58.1968	39.2557		87.9388	354.557	57.3675	40.0851			88.1252	1188.37	98.0283	97.4526		88.3176	1064.3	96.8768				86.9668	359.351	57.817	39.6356		87.1686	394.634	61.7848
88.787	385.089	58.9254	38.1031		88.9788	381.594	58.8701	38.1583		89.1718	347.867	56.2294	40.799		89.3726	364.438	58.4647	38.5637		89.5648	352.52	58.1854	38.843		89.7564	356.021	57.6044	39.424			89.9504	1182.35	97.5324	97.0284		90.1424	1060.43	96.5244				88.8152	357.186	57.4686	39.5598		89.0078	392.566	61.4611
90.6356	378.55	57.9248	39.4752		90.8384	378.56	58.402	38.9979		91.0388	345.715	55.8815	41.5184		91.2316	364.716	58.5093	38.8906		91.4224	350.076	57.782	39.6179		91.6144	352.606	57.0518	40.3481			91.7868	1185.42	97.7856	97.3999		91.9874	1065.81	97.0143				90.6524	354.184	56.9856	40.4143		90.844	392.446	61.4423
92.473	379.998	58.1463	39.0963		92.6754	379.522	58.5504	38.6922		92.8682	347.003	56.0897	41.1529		93.0582	369.232	59.2338	38.0089		93.2504	350.1	57.786	39.4566		93.4434	350.37	56.69	40.5526			93.6416	1186.05	97.8369	97.2426		93.833	1061.79	96.6483				92.4898	352.372	56.6941	40.5485		92.682	388.117	60.7645
94.3204	374.839	57.3569	39.8496		94.5126	378.167	58.3414	38.8652		94.7142	346.295	55.9753	41.2313		94.9078	365.089	58.5691	38.6374		95.098	345.579	57.0398	40.1668		95.2898	350.674	56.7392	40.4673			95.4868	1184.63	97.7203	97.2066		95.6786	1062.28	96.6928				94.3292	350.815	56.4436	40.763		94.5194	388.831	60.8763
96.1484	377.525	57.7679	39.3519		96.3602	373.678	57.6488	39.471		96.5522	343.245	55.4823	41.6376		96.7438	365.273	58.5987	38.5212		96.9356	344.28	56.8254	40.2945		97.1292	349.083	56.4818	40.638			97.3322	1182.78	97.5675	97.1199		97.5246	1062.06	96.6723				96.1654	348.6	56.0872	41.0326		96.358	391.173	61.243
97.996	372.032	56.9274	39.5331		98.188	373.928	57.6874	38.7731		98.3796	342.667	55.3889	41.0717		98.5726	362.274	58.1175	38.343		98.7634	343.753	56.7384	39.7221		98.9552	344.896	55.8044	40.6562			99.1982	1178.93	97.2502	96.4605		99.3896	1051.05	95.6708				98.0132	349.413	56.218	40.2425		98.205	385.174	60.3038
99.834	375.316	57.4299	39.2777		100.049	368.282	56.8164	39.8912		100.249	343.171	55.4703	41.2373		100.44	361.41	57.9789	38.7286		100.632	343.826	56.7504	39.9571		100.823	349.634	56.571	40.1366			100.993	1177.12	97.1007	96.7076		101.196	1058.12	96.3144				99.851	352.575	56.7268	39.9808		100.056	388.194	60.7766
101.682	369.963	56.6108	39.354		101.874	370.529	57.163	38.8018		102.065	343.448	55.5151	40.4497		102.257	359.353	57.6489	38.3159		102.449	341.323	56.3373	39.6275		102.651	346.933	56.1339	39.8309			102.85	1171.4	96.6286	95.9648		103.04	1046.99	95.301				101.689	350.673	56.4207	39.5441		101.881	385.786	60.3996
103.52	372.907	57.0613	38.983		103.721	369.914	57.0681	38.9761		103.913	342.596	55.3774	40.6669		104.105	357.135	57.2931	38.7512		104.308	341.131	56.3056	39.7387		104.499	344.032	55.6646	40.3797			104.684	1168.63	96.4005	96.0443		104.886	1051.24	95.688				103.528	345.823	55.6404	40.4039		103.73	387.378	60.6488
105.357	367.779	56.2766	39.7692		105.549	364.386	56.2153	39.8305		105.742	342.496	55.3612	40.6846		105.943	358.141	57.4545	38.5913		106.135	341.687	56.3974	39.6484		106.337	347.133	56.1663	39.8795			106.51	1172.89	96.7518	96.0458		106.701	1047.42	95.3398				105.374	351.069	56.4845	39.5613		105.567	385.961	60.427
107.196	369.36	56.5185	39.3987		107.398	370.116	57.0993	38.818		107.609	340.18	54.9869	40.9304		107.801	359.247	57.6319	38.2853		108.004	340.595	56.2172	39.7001		108.195	340.384	55.0743	40.843			108.385	1170.77	96.5771	95.9173		108.578	1046.51	95.2575				107.214	348.372	56.0505	39.8667		107.414	387.526	60.672
109.043	368.601	56.4024	39.9645		109.235	365.822	56.4369	39.93		109.427	341.182	55.1488	41.2181		109.63	354.162	56.8162	39.5507		109.82	340.389	56.1832	40.1837		110.023	342.845	55.4725	40.8944			110.21	1176.25	97.0286	96.3669		110.402	1051.43	95.7051				109.061	349.011	56.1533	40.2135		109.264	387.344	60.6435
110.882	367.73	56.2691	39.3003		111.072	368.241	56.81	38.7593		111.264	339.423	54.8645	40.7049		111.457	357.209	57.305	38.2644		111.658	342.456	56.5243	39.0451		111.85	344.432	55.7293	39.8401			112.027	1164.16	96.0316	95.5694		112.227	1044.86	95.1071				110.888	349.13	56.1725	39.3969		111.09	389.304	60.9504
112.738	368.342	56.3628	39.3014		112.944	367.043	56.6252	39.0389		113.134	341.416	55.1866	40.4775		113.334	354.862	56.9285	38.7357		113.527	338.2	55.8218	39.8423		113.718	340.237	55.0505	40.6136			113.871	1169.23	96.4501	95.6642		114.063	1042.35	94.8782				112.749	351.82	56.6053	39.0589		112.948	389.793	61.0269
114.556	370.728	56.7279	38.9855		114.748	364.754	56.2721	39.4413		114.951	343.528	55.528	40.1853		115.142	359.18	57.6212	38.0922		115.344	337.644	55.7301	39.9833		115.536	345.312	55.8717	39.8417			115.716	1168.42	96.3829	95.7134		115.908	1044.16	95.0438				114.574	353.6	56.8917	38.8217		114.775	391.676	61.3217
116.395	368.684	56.4151	39.6905		116.607	366.46	56.5353	39.5703		116.798	340.347	55.0138	41.0917		117	354.249	56.8301	39.2754		117.192	341.221	56.3205	39.7851		117.383	342.315	55.3867	40.7188			117.542	1173.09	96.7684	96.1056		117.744	1048.55	95.4428				116.422	350.894	56.4563	39.6493		116.615	390.473	61.1334
118.242	367.817	56.2824	39.9753		118.435	364.194	56.1857	40.072		118.637	341.084	55.133	41.1247		118.827	357.616	57.3703	38.8874		119.019	341.093	56.2994	39.9584		119.212	342.132	55.3571	40.9006			119.418	1168.58	96.3958	96.2577		119.609	1055.98	96.1196				118.249	351.04	56.4798	39.7779		118.441	389.498	60.9807
120.081	367.622	56.2526	39.4577		120.281	363.932	56.1453	39.5651		120.473	339.142	54.8191	40.8913		120.677	353.803	56.7586	38.9517		120.867	339	55.9539	39.7565		121.059	343.747	55.6184	40.0919			121.243	1161.97	95.851	95.7103		121.435	1049.94	95.5697				120.11	353.917	56.9427	38.7677		120.309	392.276	61.4157
121.917	369.647	56.5625	39.4287		122.11	364.638	56.2542	39.7369		122.322	341.168	55.1466	40.8446		122.513	353.612	56.728	39.2632		122.716	340.042	56.1259	39.8652		122.917	347.877	56.2867	39.7044			123.078	1173.01	96.7614	95.9911		123.28	1046.11	95.2209				121.936	356.8	57.4065	38.5846		122.127	393.48	61.6042
123.755	369.873	56.597	39.0124		123.957	363.43	56.0678	39.5416		124.15	341.958	55.2742	40.3352		124.341	352.951	56.6219	38.9875		124.532	339.562	56.0467	39.5628		124.725	343.265	55.5405	40.069			124.914	1163.38	95.9671	95.6094		125.112	1046.45	95.2517				123.772	351.65	56.5779	39.0315		123.964	389.598	60.9964
125.613	369.121	56.482	39.2143		125.805	360.072	55.5498	40.1465		125.996	344.736	55.7233	39.973		126.188	349.134	56.0096	39.6867		126.38	341.745	56.407	39.2893		126.572	344.133	55.6809	40.0154			126.769	1166.67	96.2388	95.6962		126.962	1045.37	95.1537				125.611	358.454	57.6727	38.0236		125.804	390.508	61.1389
127.441	363.166	55.5708	40.1924		127.642	361.559	55.7792	39.984		127.848	342.652	55.3864	40.3767		128.038	348.971	55.9834	39.7797		128.238	338.198	55.8215	39.9417		128.431	341.153	55.1987	40.5644			128.605	1164.78	96.0827	95.7632		128.796	1048.56	95.4436				127.448	358.913	57.7465	38.0167		127.64	394.192	61.7156
129.28	370.305	56.6631	38.9549		129.47	367.375	56.6764	38.9416		129.662	344.48	55.6819	39.9362		129.855	352.927	56.6181	39		130.046	341.278	56.3299	39.2882		130.248	345.66	55.928	39.6901			130.421	1161.51	95.8128	95.6181		130.621	1048.33	95.4233				129.309	359.141	57.7832	37.8349		129.498	389.38	60.9623
131.116	367.218	56.1908	39.4957		131.332	363.067	56.0118	39.6746		131.531	345.382	55.8277	39.8588		131.722	352.996	56.6291	39.0573		131.925	340.638	56.2243	39.4622		132.116	341.961	55.3295	40.357			132.265	1167.66	96.3206	95.6865		132.457	1044.26	95.0523				131.134	360.879	58.0628	37.6236		131.336	397.852	62.2887
132.964	370.099	56.6316	39.1224		133.156	364.94	56.3008	39.4533		133.349	342.218	55.3163	40.4378		133.55	353.478	56.7065	39.0476		133.742	340.802	56.2513	39.5027		133.943	344.414	55.7264	40.0277			134.122	1167.53	96.3096	95.7541		134.313	1045.86	95.1985				132.971	362.254	58.284	37.47		133.163	397.015	62.1576
134.803	368.292	56.3551	39.9564		135.005	363.132	56.0219	40.2897		135.206	342.671	55.3895	40.922		135.398	353.787	56.756	39.5555		135.601	342.565	56.5423	39.7692		135.791	342.756	55.4581	40.8534			136.007	1171.79	96.6607	96.3115		136.219	1054.26	95.9624				134.81	364.757	58.6868	37.6248		135.041	397.816	62.283
136.639	369.255	56.5025	39.5092		136.831	366.182	56.4924	39.5193		137.024	347.069	56.1004	39.9113		137.237	351.659	56.4146	39.5971		137.427	339.074	55.9661	40.0456		137.62	342.74	55.4555	40.5562			137.802	1171.41	96.63	96.0117		137.993	1048.01	95.3934				136.657	366.413	58.9532	37.0585		136.85	395.113	61.8598
138.479	367.159	56.1818	39.636		138.669	367.168	56.6445	39.1732		138.861	339.011	54.7979	41.0199		139.054	352.095	56.4846	39.3332		139.255	343.55	56.7049	39.1129		139.447	343.917	55.6459	40.1718			139.647	1162.73	95.9135	95.8177		139.84	1051.62	95.722				138.495	362.767	58.3666	37.4512		138.696	401.547	62.8672
140.315	371.104	56.7854	38.951		140.52	368.12	56.7914	38.945		140.71	341.673	55.2282	40.5082		140.911	354.109	56.8077	38.9287		141.104	339.368	56.0146	39.7218		141.294	346.642	56.0869	39.6496			141.462	1166.83	96.2516	95.7364		141.654	1046.11	95.2213				140.342	366.138	58.909	36.8275		140.548	396.053	62.007
142.163	371.156	56.7934	39.0562		142.355	362.549	55.9319	39.9177		142.557	346.593	56.0235	39.8261		142.749	350.768	56.2717	39.5779		142.94	342.08	56.4623	39.3873		143.132	347.151	56.1692	39.6804			143.319	1169.01	96.4316	95.8496		143.51	1046.62	95.2676				142.17	369.385	59.4314	36.4182		142.372	398.803	62.4376
144.002	370.572	56.704	39.4137		144.214	365.214	56.3431	39.7746		144.405	346.986	56.087	40.0307		144.607	353.118	56.6487	39.469		144.798	342.119	56.4687	39.649		144.99	344.876	55.8011	40.3166			145.214	1170.23	96.5328	96.1177		145.407	1051.4	95.7026				144.052	367.743	59.1672	36.9505		144.25	400.359	62.6812
145.838	371.073	56.7807	38.9757		146.031	363.868	56.1354	39.6209		146.233	347.181	56.1185	39.6378		146.424	352.913	56.6158	39.1405		146.616	340.577	56.2142	39.5422		146.809	342.983	55.4948	40.2615			146.989	1170.02	96.5147	95.7563		147.18	1043.66	94.998				145.856	366.65	58.9913	36.765		146.048	400.03	62.6297
147.678	369.369	56.5199	39.601		147.878	366.873	56.599	39.5219		148.07	349.742	56.5325	39.5884		148.263	353.349	56.6858	39.4351		148.454	345.423	57.014	39.1069		148.645	348.808	56.4373	39.6836			148.845	1169.67	96.4863	96.1209		149.047	1051.98	95.7555				147.704	370.601	59.627	36.4939		147.895	401.443	62.8509
149.525	371.828	56.8962	39.2309		149.728	368.604	56.866	39.2611		149.928	345.366	55.8251	40.302		150.12	348.417	55.8945	40.2326		150.313	346.432	57.1806	38.9465		150.513	342.514	55.4189	40.7082			150.69	1168.77	96.4122	96.1271		150.882	1052.93	95.842				149.532	369.307	59.4188	36.7083		149.737	401.835	62.9122
151.362	373.663	57.177	39.0427		151.564	369.451	56.9967	39.223		151.756	346.964	56.0834	40.1363		151.947	351.144	56.332	39.8877		152.139	341.884	56.4299	39.7898		152.331	346.086	55.9969	40.2228			152.526	1173.04	96.7644	96.2197		152.717	1051.1	95.675				151.369	369.145	59.3928	36.8269		151.561	401.481	62.8568
153.2	370.618	56.711	39.4436		153.393	364.763	56.2735	39.8812		153.591	347.767	56.2132	39.9415		153.785	357.547	57.3592	38.7955		153.978	344.114	56.798	39.3567		154.179	348.906	56.4532	39.7015			154.401	1175.02	96.9278	96.1547		154.603	1047.88	95.3815				153.23	373.739	60.1319	36.0228		153.419	402.68	63.0445
155.037	372.141	56.9441	39.5943		155.239	367.859	56.7511	39.7872		155.444	347.6	56.1862	40.3521		155.635	355.018	56.9535	39.5848		155.835	343.293	56.6625	39.8759		156.028	348.721	56.4232	40.1151			156.207	1176.12	97.0183	96.5384		156.398	1055.31	96.0584				155.065	373.238	60.0513	36.4871		155.268	402.738	63.0536
156.886	372.617	57.0169	39.238		157.077	366.83	56.5924	39.6625		157.269	352.198	56.9294	39.3254		157.462	356.571	57.2026	39.0522		157.653	341.961	56.4426	39.8123		157.854	346.184	56.0127	40.2421			158.072	1173.32	96.7875	96.2549		158.264	1051.62	95.7222				156.923	372.327	59.9047	36.3502		157.115	406.569	63.6534
158.733	374.757	57.3444	39.0153		158.938	364.379	56.2142	40.1454		159.138	350.978	56.7322	39.6274		159.329	354.626	56.8906	39.469		159.531	346.991	57.2729	39.0868		159.723	344.55	55.7484	40.6113			159.899	1173.16	96.7741	96.3597		160.099	1054.07	95.9453				158.741	374.067	60.1847	36.175		158.944	404.038	63.2572
160.588	376.889	57.6706	38.7007		160.783	361.917	55.8344	40.5369		160.976	349.359	56.4705	39.9008		161.177	353.738	56.7482	39.6231		161.369	343.063	56.6245	39.7468		161.56	346.612	56.082	40.2893			161.733	1171.08	96.6026	96.3713		161.924	1056.21	96.14				160.588	378.297	60.8652	35.5061		160.78	407.129	63.7411
162.41	374.206	57.2601	39.35		162.612	370.997	57.2352	39.3748		162.812	347.712	56.2043	40.4057		163.004	353.663	56.7361	39.8739		163.208	345.4	57.0102	39.5998		163.398	346.648	56.0878	40.5222			163.558	1177.38	97.1223	96.61		163.749	1055.74	96.0977				162.427	377.771	60.7806	35.8294		162.629	408.647	63.9788
164.246	375.292	57.4262	39.2004		164.438	367.619	56.7141	39.9125		164.64	349.739	56.532	40.0946		164.842	354.091	56.8048	39.8218		165.034	347.124	57.2948	39.3318		165.226	342.253	55.3767	41.2499			165.413	1174.27	96.8652	96.6266		165.606	1058.93	96.388				164.274	377.793	60.7842	35.8424		164.467	407.9	63.8618
166.108	374.952	57.3742	39.3346		166.298	368.988	56.9253	39.7836		166.498	352.048	56.9052	39.8037		166.691	355.298	56.9984	39.7104		166.882	349.041	57.6112	39.0976		167.074	348.246	56.3464	40.3625			167.289	1181.34	97.4484	96.7089		167.481	1054.33	95.9693				166.102	377.815	60.7877	35.9212		166.304	411.509	64.4268
167.932	378.092	57.8547	38.5669		168.125	370.076	57.0931	39.3285		168.317	351.309	56.7857	39.6358		168.508	357.549	57.3595	39.062		168.7	349.2	57.6375	38.7841		168.903	346.218	56.0183	40.4033			169.064	1180.67	97.3936	96.4216		169.257	1048.62	95.4495				167.95	379.627	61.0792	35.3424		168.153	407.524	63.8029
169.771	377.04	57.6937	38.6029		169.962	367.86	56.7513	39.5454		170.164	347.321	56.1411	40.1555		170.357	356.126	57.1313	39.1654		170.547	346.227	57.1467	39.1499		170.739	349.919	56.6171	39.6796			170.939	1174.46	96.8813	96.2966		171.131	1051.51	95.712				169.787	384.307	61.8322	34.4644		169.979	407.974	63.8734
171.608	379.203	58.0247	38.1357		171.823	367.162	56.6436	39.5168		172.023	348.966	56.407	39.7534		172.213	356.036	57.1168	39.0436		172.406	349.175	57.6333	38.5271		172.597	348.603	56.4041	39.7563			172.786	1171.71	96.6545	96.1604		172.987	1051	95.6663				171.647	379.835	61.1127	35.0477		171.847	412.518	64.5848
173.455	379.257	58.033	39.1131		173.648	369.921	57.0692	40.0769		173.85	347.482	56.1671	40.9789		174.041	353.015	56.6322	40.5139		174.233	347.593	57.3722	39.7739		174.425	348.161	56.3326	40.8135			174.61	1182.4	97.5362	97.1461		174.802	1062.97	96.756				173.463	383.603	61.7189	35.4271		173.656	412.386	64.5641
175.294	377.846	57.8171	38.8897		175.497	372.265	57.4308	39.2759		175.687	351.442	56.8072	39.8995		175.88	355.54	57.0373	39.6695		176.071	348.452	57.514	39.1928		176.263	347.611	56.2436	40.4631			176.436	1180.51	97.3803	96.7068		176.628	1055.04	96.0333				175.301	383.953	61.7753	34.9315		175.492	410.726	64.3042
177.131	376.564	57.6209	39.0039		177.324	370.041	57.0877	39.537		177.516	350.903	56.7201	39.9047		177.707	360.864	57.8914	38.7334		177.898	351.088	57.9491	38.6757		178.091	349.521	56.5527	40.0721			178.281	1177.85	97.1608	96.6248		178.474	1055.64	96.0888				177.149	385.658	62.0496	34.5752		177.352	410.889	64.3298
178.97	384.899	58.8963	37.6989		179.171	373.053	57.5524	39.0427		179.363	352.754	57.0193	39.5758		179.577	358.114	57.4502	39.145		179.777	352.355	58.1582	38.4369		179.969	353.285	57.1617	39.4334			180.137	1172.11	96.6877	96.5951		180.328	1060.19	96.5026				178.986	383.769	61.7457	34.8495		179.178	412.314	64.5529
180.817	383.118	58.6238	38.4545		181.01	374.028	57.7028	39.3754		181.212	351.973	56.8931	40.1851		181.412	355.221	56.9861	40.0921		181.605	349.797	57.736	39.3422		181.808	347.938	56.2965	40.7817			181.973	1183.13	97.5962	97.0782		182.164	1060.82	96.5602				180.834	386.7	62.2172	34.861		181.026	411.409	64.4112
182.656	381.547	58.3834	38.9123		182.846	373.297	57.5901	39.7056		183.038	353.267	57.1022	40.1934		183.231	357.71	57.3854	39.9103		183.432	350.328	57.8236	39.472		183.624	349.76	56.5913	40.7043			183.838	1188.64	98.0513	97.2957		184.03	1060.6	96.54				182.663	384.769	61.9065	35.3891		182.865	421.007	65.9139
184.502	381.691	58.4054	38.165		184.708	370.906	57.2212	39.3492		184.898	354.558	57.3109	39.2594		185.098	360.051	57.7609	38.8094		185.291	348.203	57.4729	39.0975		185.492	351.429	56.8614	39.709			185.643	1178.72	97.2327	96.5704		185.845	1053.66	95.908				184.51	387.094	62.2806	34.2897		184.702	410.823	64.3194
186.33	381.965	58.4473	38.4215		186.522	374.049	57.7061	39.1628		186.715	351.135	56.7576	40.1112		186.906	359.441	57.6631	39.2058		187.107	354.569	58.5236	38.3452		187.3	354.871	57.4183	39.4505			187.488	1180.57	97.3856	96.8688		187.68	1058.54	96.352				186.348	389.555	62.6766	34.1923		186.549	415.032	64.9784
188.181	382.958	58.5993	38.1109		188.381	373.132	57.5646	39.1455		188.576	353.839	57.1947	39.5155		188.774	360.315	57.8033	38.9069		188.966	353.019	58.2678	38.4423		189.157	354.304	57.3266	39.3836			189.344	1178.6	97.2227	96.7101		189.536	1056.84	96.1976				188.195	389.543	62.6746	34.0355		188.389	417.621	65.3837
190.016	381.753	58.4149	38.7841		190.209	374.834	57.8272	39.3718		190.421	354.21	57.2547	39.9443		190.612	360.741	57.8716	39.3274		190.814	349.124	57.6249	39.5741		191.005	356.022	57.6045	39.5945			191.2	1187.21	97.9334	97.199		191.401	1059.77	96.4646				190.033	389.272	62.631	34.568		190.235	415.227	65.0089
191.853	382.094	58.4671	38.6895		192.045	374.049	57.7061	39.4505		192.237	354.344	57.2763	39.8802		192.439	360.102	57.7691	39.3874		192.631	351.947	58.0909	39.0657		192.823	352.646	57.0583	40.0982			193.005	1189.88	98.1533	97.1565		193.197	1056.42	96.1598				191.872	389.047	62.5948	34.5617		192.064	417.08	65.299
193.711	383.63	58.7021	38.7947		193.903	372.502	57.4674	40.0294		194.105	353.274	57.1034	40.3934		194.297	363.749	58.3542	39.1426		194.49	360.213	59.4552	38.0416		194.691	352.035	56.9594	40.5374			194.87	1190.58	98.2109	97.4968		195.083	1063.27	96.7828				193.709	391.213	62.9433	34.5535		193.918	417.099	65.302
195.539	382	58.4527	39.1098		195.741	373.305	57.5913	39.9712		195.933	352.166	56.9243	40.6382		196.135	359.006	57.5933	39.9692		196.327	358.016	59.0926	38.4699		196.518	352.495	57.0339	40.5286			196.687	1193.98	98.4913	97.5625		196.887	1061.63	96.6337				195.568	390.537	62.8346	34.7279		195.759	415.277	65.0168
197.377	382.818	58.5779	38.7766		197.596	375.937	57.9973	39.3571		197.792	355.142	57.4053	39.9492		197.983	359.453	57.665	39.6895		198.176	355.207	58.6289	38.7255		198.376	353.114	57.134	40.2204			198.531	1189.78	98.1447	97.3545		198.723	1060.87	96.5642				197.395	393.186	63.2608	34.0937		197.6	420.066	65.7665
199.215	384.296	58.804	38.4995		199.416	373.965	57.6931	39.6104		199.609	358.513	57.9502	39.3533		199.8	360.892	57.8958	39.4076		199.992	358.325	59.1436	38.1599		200.184	357.723	57.8798	39.4237			200.398	1188.07	98.0042	97.3035		200.588	1061.29	96.6028				199.222	396.37	63.7731	33.5304		199.414	416.81	65.2568
201.063	384.054	58.767	39.1307		201.266	374.464	57.7701	40.1276		201.456	357.359	57.7637	40.1341		201.649	363.064	58.2443	39.6534		201.84	356.003	58.7603	39.1374		202.032	352.286	57.0001	40.8977			202.242	1195.94	98.6535	97.8977		202.435	1067.21	97.1419				201.07	393.418	63.2981	34.5996		201.274	416.077	65.142
202.89	385.48	58.9852	38.5737		203.092	373.616	57.6393	39.9196		203.285	356.539	57.6311	39.9277		203.487	362.069	58.0847	39.4742		203.688	359.194	59.287	38.2718		203.88	353.502	57.1968	40.3621			204.08	1190.6	98.2124	97.5589		204.269	1064.62	96.9053				202.914	393.208	63.2643	34.2945		203.11	418.394	65.5048
204.739	383.959	58.7524	38.9819		204.941	373.491	57.62	40.1143		205.132	357.697	57.8183	39.916		205.323	360.468	57.8278	39.9065		205.517	362.358	59.8093	37.9251		205.717	357.987	57.9225	39.8119			205.903	1192.82	98.3959	97.7343		206.095	1066.45	97.0728				204.756	394.645	63.4955	34.2388		204.949	414.841	64.9485
206.579	382.652	58.5525	39.3545		206.777	375.358	57.908	39.999		206.97	359.579	58.1225	39.7845		207.161	361.7	58.0255	39.8815		207.353	359.884	59.4009	38.5061		207.545	353.439	57.1866	40.7204			207.768	1190.95	98.2417	97.907		207.96	1071.94	97.5722				206.583	393.41	63.2968	34.6101		206.775	420.712	65.8677
208.435	388.119	59.389	38.1433		208.626	373.176	57.5714	39.961		208.817	359.884	58.1718	39.3605		209.01	364.068	58.4054	39.127		209.201	362.669	59.8606	37.6717		209.403	356.723	57.718	39.8144			209.595	1194.75	98.5554	97.5323		209.795	1060.27	96.5093				208.432	398.351	64.0918	33.4405		208.625	420.395	65.818
210.251	386.076	59.0764	38.6667		210.444	373.688	57.6504	40.0927		210.636	364.611	58.9359	38.8071		210.827	359.753	57.7131	40.0299		211.018	358.642	59.1959	38.5471		211.212	359.427	58.1555	39.5876			211.429	1194.58	98.5408	97.743		211.622	1065.05	96.9452				210.269	399.688	64.3069	33.4361		210.471	418.708	65.5539
212.099	385.593	59.0025	38.8348		212.291	374.782	57.8192	40.0181		212.483	360.621	58.2909	39.5463		212.685	363.902	58.3787	39.4586		212.877	362.938	59.905	37.9323		213.078	356.289	57.6477	40.1895			213.295	1190.43	98.199	97.8373		213.486	1070.88	97.4755				212.13	398.241	64.0741	33.7632		212.329	422.269	66.1114
213.937	387.767	59.3351	38.3904		214.15	373.603	57.6373	40.0883		214.351	364.961	58.9925	38.7331		214.543	362.012	58.0755	39.65		214.745	359.17	59.2831	38.4425		214.937	357.036	57.7686	39.9569			215.111	1194.85	98.5634	97.7255		215.312	1064.42	96.8876				213.955	398.01	64.0369	33.6886		214.157	420.09	65.7703
215.774	381.638	58.3973	40.109		215.966	374.255	57.7378	40.7685		216.158	363.633	58.7778	39.7285		216.36	364.405	58.4594	40.0469		216.574	361.272	59.63	38.8763		216.764	357.022	57.7663	40.74			216.966	1201.69	99.1278	98.5063		217.177	1075.38	97.8848				215.792	398.18	64.0643	34.442		215.985	418.386	65.5035
217.622	384.573	58.8464	39.3414		217.828	374.287	57.7428	40.4451		218.026	370.243	59.8462	38.3416		218.218	363.016	58.2366	39.9513		218.421	362.009	59.7517	38.4362		218.612	355.849	57.5766	40.6113			218.792	1197.8	98.8063	98.1878		218.982	1071.91	97.5694				217.631	395.208	63.5861	34.6017		217.824	420.704	65.8664
219.45	384.512	58.8371	39.4043		219.642	375.617	57.948	40.2934		219.834	365.274	59.0431	39.1983		220.036	360.465	57.8273	40.414		220.228	365.526	60.3322	37.9092		220.419	355.823	57.5723	40.669			220.646	1194.95	98.5718	98.2413		220.839	1075.66	97.9108				219.478	402.714	64.7938	33.4476		219.67	420.439	65.8249
221.299	386.108	59.0813	39.3255		221.502	371.685	57.3414	41.0655		221.702	366.056	59.1695	39.2374		221.894	362.716	58.1885	40.2184		222.097	364.143	60.1039	38.3029		222.297	359.261	58.1286	40.2782			222.472	1199.92	98.9817	98.4068		222.673	1074.8	97.8319				221.317	398.723	64.1516	34.2552		221.52	420.143	65.7786
223.136	384.922	58.8998	39.1499		223.327	374.564	57.7855	40.2642		223.52	368.886	59.6269	38.4228		223.731	364.172	58.422	39.6277		223.923	365.911	60.3957	37.654		224.115	357.379	57.8241	40.2256			224.317	1194.85	98.563	98.0497		224.51	1071.55	97.5364				223.154	398.917	64.1829	33.8669		223.346	423.781	66.3482
224.984	386.294	59.1097	39.1187		225.187	375.687	57.9588	40.2697		225.387	370.816	59.9389	38.2896		225.579	362.176	58.1018	40.1266		225.773	367.727	60.6954	37.533		225.973	357.028	57.7673	40.4611			226.182	1199.29	98.9295	98.2284		226.374	1071.45	97.5273				224.992	400.802	64.4861	33.7423		225.183	423.993	66.3814
226.811	385.209	58.9437	39.4009		227.013	375.51	57.9315	40.4132		227.218	371.122	59.9883	38.3563		227.407	363.773	58.358	39.9866		227.599	362.337	59.8058	38.5388		227.791	360.22	58.2838	40.0608			227.989	1195.2	98.5918	98.3446		228.189	1077.71	98.0974				226.829	399.668	64.3037	34.0409		227.022	424.369	66.4402
228.693	387.142	59.2395	39.3813		228.891	376.558	58.0931	40.5277		229.083	378.071	61.1116	37.5092		229.276	361.874	58.0534	40.5674		229.467	364.426	60.1506	38.4702		229.679	360.584	58.3427	40.2781			229.843	1201.01	99.071	98.6208		230.035	1078.52	98.1706				228.677	399.961	64.3508	34.27		228.869	419.397	65.6618
230.497	385.318	58.9604	39.3822		230.699	374.669	57.8017	40.5409		230.902	372.454	60.2036	38.139		231.093	363.917	58.3811	39.9615		231.284	366.088	60.4249	37.9177		231.478	357.392	57.8262	40.5164			231.69	1199.62	98.9572	98.3426		231.88	1073.65	97.728				230.516	400.934	64.5074	33.8352		230.727	424.613	66.4784
232.344	387.443	59.2856	39.4167		232.537	376.407	58.0698	40.6324		232.728	371.707	60.0829	38.6193		232.921	362.915	58.2204	40.4818		233.112	369.139	60.9285	37.7737		233.304	359.339	58.1412	40.561			233.534	1199.12	98.9153	98.7022		233.736	1082.02	98.4891				232.353	402.889	64.8219	33.8803		232.545	419.489	65.6762
234.183	380.048	58.154	40.4748		234.396	373.539	57.6274	41.0014		234.586	373.785	60.4188	38.21		234.778	364.318	58.4455	40.1834		234.981	365.782	60.3744	38.2544		235.172	357.757	57.8853	40.7435			235.39	1205.11	99.4097	98.6288		235.581	1074.97	97.8479				234.204	408.73	65.7617	32.8671		234.402	422.422	66.1354
236.02	382.87	58.5858	40.5807		236.212	372.701	57.4981	41.6684		236.404	376.81	60.9077	38.2588		236.595	360.856	57.8901	41.2764		236.788	365.222	60.282	38.8845		236.989	357.86	57.9019	41.2646			237.236	1205.16	99.4137	99.1665		237.427	1086.74	98.9194				236.048	401.056	64.527	34.6395		236.241	421.734	66.0277
237.859	383.686	58.7107	40.3044		238.051	374.322	57.7482	41.2669		238.241	375.275	60.6596	38.3555		238.433	361.246	57.9526	41.0625		238.626	367.805	60.7083	38.3068		238.817	359.268	58.1297	40.8853			239.067	1208.33	99.6752	99.0151		239.262	1080.54	98.355				237.898	403.693	64.9513	34.0638		238.098	426.936	66.8421
239.716	385.073	58.9229	39.7346		239.908	374.788	57.8201	40.8374		240.101	379.606	61.3597	37.2978		240.301	359.877	57.733	40.9245		240.493	365.558	60.3374	38.3201		240.696	359.22	58.122	40.5355			240.897	1202.6	99.2022	98.6575		241.097	1077.88	98.1128				239.724	402.101	64.6951	33.9624		239.917	423.433	66.2937
			40.5807					41.6684					41.6376					41.2764					40.2945					41.2646																	41.0326
		1x10-6 M	40.5807	41.6684
		0.5x10-6 M	41.6376	41.2764
		1x10-7 M	40.2945	41.2646
		0.5x10-7 M	41.0326	36.4781
		1x10-8 M	39.007	39.8979
		0.5x10-8 M	38.1488	39.449
		1x10-9 M	22.4719	23.5875
		1x10-10 M	4.61705	5.08047
		1x10-11 M	4.52721	4.77501
		1x10-12 M	2.59302	3.23209
	normalised to 1µM DAMGO		98.6775	101.322
			101.247	100.369
			97.9815	100.34
			99.7765	88.7015
			94.851	97.0173
			92.7641	95.9256
			54.6435	57.3562
			11.227	12.3538
			11.0085	11.6111
			6.3053	7.85927
[truncated: 56 more columns]

## Sheet: DAMGO (5)
				1x10-6 M										0.5x10-6 M										1x10-7 M						V1														0.5x10-7 M
A1T	A1				B1T	B1				C1T	C1				D1T	D1				E1T	E1				F1T	F1				G1T	G1		Mw.		H1T	H1				A2T	A2				B2T	B2
0.7926	476.879	99.7319	0.0021889		0.9838	528.641	99.8419	-0.107841		1.175	454.511	100.927	-1.19323		1.3666	550.026	99.2175	0.516597		1.559	512.992	98.0789	1.65516		1.7618	619.008	100.485	-0.751297		1.942	1211.53	99.9392	99.7341		2.1434	1093.44	99.529			0.7872	577.086	100.971	-1.23699		0.9884	525.707	99.0879	0.646158
2.499	472.01	98.7136	0.941769		2.6994	526.554	99.4478	0.207625		2.8914	453.183	100.632	-0.977035		3.0942	553.313	99.8104	-0.155031		3.2854	509.806	97.4698	2.18559		3.4766	607.623	98.6372	1.01817		3.6262	1211.32	99.9217	99.6554		3.8284	1091.9	99.389			2.4852	574.551	100.528	-0.872143		2.6736	526.787	99.2915	0.363898
4.1838	470.251	98.3457	1.48871		4.3758	528.726	99.858	-0.0235228		4.579	456.453	101.359	-1.52409		4.7794	549.036	99.0389	0.795552		4.9734	514.889	98.4416	1.39284		5.1638	610.494	99.1033	0.731178		5.3216	1212.15	99.9908	99.8345		5.5218	1095.08	99.6781			4.178	570.975	99.9018	-0.0673929		4.37	527.283	99.385	0.449477
5.9922	474.438	99.2214	0.621303		6.195	527.941	99.7097	0.132981		6.395	453.657	100.738	-0.894978		6.587	551.036	99.3997	0.443023		6.7902	517.019	98.8488	0.99385		6.9806	621.232	100.846	-1.00371		7.1356	1212.45	100.015	99.8427		7.3372	1094.99	99.6701			5.9756	567.357	99.2688	0.573883		6.1692	529.555	99.8132	0.0294839
7.8286	473.605	99.0472	0.92315		8.0214	529.374	99.9804	-0.0100247		8.223	454.373	100.897	-0.926333		8.4246	546.835	98.6419	1.32847		8.6166	512.446	97.9745	1.9958		8.8094	612.96	99.5036	0.466747		8.981	1212.85	100.048	99.9703		9.1728	1097.43	99.8924			7.8132	568.925	99.5432	0.427172		8.0048	527.704	99.4643	0.506008
9.6662	469.203	98.1266	1.99119		9.8582	526.742	99.4833	0.634493		10.0502	449.186	99.7449	0.372901		10.2438	550.085	99.2281	0.889633		10.4438	514.545	98.3758	1.74192		10.6358	618.255	100.363	-0.245381		10.8164	1213.88	100.133	100.118		11.0082	1099.74	100.102			9.6708	572.041	100.088	0.0293992		9.8628	529.456	99.7946	0.323206
11.5054	475.26	99.3933	0.325592		11.7162	531.799	100.438	-0.719464		11.9086	451.059	100.161	-0.441877		12.1102	549.553	99.1322	0.586734		12.303	518.139	99.063	0.655914		12.4934	612.4	99.4127	0.306213		12.652	1205.95	99.4787	99.7189		12.8534	1098.16	99.959			11.52	575.831	100.751	-1.03259		11.724	532.464	100.362	-0.642622
13.3518	472.518	98.8199	1.00098		13.5442	529.335	99.973	-0.15216		13.747	451.204	100.193	-0.372135		13.9378	544.653	98.2483	1.57257		14.1294	515.862	98.6276	1.19319		14.3222	614.807	99.8034	0.0174178		14.4982	1211.24	99.9153	99.8208		14.6888	1095.61	99.7264			13.3364	575.399	100.676	-0.855065		13.528	524.441	98.8493	0.971534
15.2014	469.151	98.1157	1.63469		15.4014	524.56	99.0712	0.67923		15.5938	451.387	100.234	-0.483213		15.7962	549.26	99.0793	0.671085		15.9874	520.243	99.4652	0.285149		16.179	614.326	99.7253	0.025058		16.363	1206.3	99.5077	99.7504		16.5556	1098.54	99.9931			15.1844	571.625	100.016	-0.265181		15.386	522.091	98.4064	1.34403
17.0374	475.781	99.5023	0.129521		17.2302	527.763	99.6761	-0.044315		17.4414	453.167	100.629	-0.997084		17.6334	551.991	99.5719	0.0598392		17.825	517.791	98.9964	0.635337		18.0182	618.995	100.483	-0.851484		18.2188	1205.86	99.4717	99.6318		18.4202	1096.33	99.7918			17.0216	573.082	100.27	-0.638718		17.2132	529.989	99.895	-0.263233
18.8754	474.859	99.3094	0.401858		19.087	531.292	100.343	-0.631305		19.2798	452.692	100.523	-0.812092		19.471	548.474	98.9375	0.773775		19.663	517.17	98.8777	0.833581		19.855	620.267	100.69	-0.978456		20.0138	1205.21	99.418	99.7113		20.2262	1098.66	100.005			18.87	572.019	100.085	-0.373213		19.0628	527.212	99.3716	0.339705
20.7138	472.461	98.8079	1.06125		20.9062	529.691	100.04	-0.171041		21.107	452.158	100.405	-0.535623		21.299	550.722	99.343	0.526156		21.4918	515.52	98.5623	1.30694		21.6926	619.733	100.603	-0.73388		21.8692	1204.33	99.3456	99.8692		22.061	1102.93	100.393			20.7068	571.646	100.019	-0.150059		20.91	528.716	99.6551	0.214115
22.551	476.388	99.6292	0.13684		22.7526	529.379	99.9813	-0.215258		22.9462	451.532	100.266	-0.499758		23.1362	550.216	99.2518	0.514289		23.3282	517.492	98.9393	0.826766		23.521	607.858	98.6754	1.09068		23.7054	1206.74	99.5438	99.766		23.8962	1098.48	99.9883			22.5448	569.565	99.6551	0.110904		22.7372	529.664	99.8338	-0.0677123
24.4122	475.283	99.3981	0.412907		24.6106	525.323	99.2153	0.595753		24.8022	453.071	100.608	-0.79653		24.9942	548.704	98.979	0.832008		25.1878	520.139	99.4454	0.36566		25.3878	617.279	100.205	-0.393684		25.5402	1208.91	99.7232	99.811		25.7424	1097.5	99.8989			24.3828	570.976	99.902	-0.0910005		24.586	526.761	99.2866	0.524434
26.2366	473.965	99.1225	0.399606		26.439	528.84	99.8795	-0.357427		26.6318	453.666	100.74	-1.21759		26.8218	549.266	99.0804	0.44169		27.0134	515.998	98.6536	0.868437		27.207	618.012	100.324	-0.801615		27.3768	1207.9	99.6402	99.5221		27.567	1092.07	99.404			26.23	573.459	100.336	-0.814384		26.4224	529.354	99.7753	-0.253249
28.0838	472.581	98.833	0.739446		28.2758	533.787	100.814	-1.24135		28.4678	453.446	100.691	-1.11834		28.6594	551.073	99.4063	0.166128		28.8518	518.431	99.1188	0.453669		29.0534	617.006	100.16	-0.58791		29.231	1208.3	99.6724	99.5725		29.4234	1092.82	99.4725			28.0692	570.718	99.8569	-0.284402		28.2716	529.733	99.8468	-0.274287
29.9126	478.161	100	0		30.1238	529.478	100	0		30.3154	450.335	100	0		30.5078	554.364	100	0		30.7102	523.04	100	0		30.9014	616.018	100	0		31.0766	1212.27	100	100		31.278	1098.61	100			29.9056	571.536	100	0		30.0988	530.546	100	0
31.7594	475.97	99.5418	0.504302		31.9726	531.107	100.308	-0.261574		32.165	458.076	101.719	-1.67285		32.3654	551.756	99.5296	0.516537		32.5574	516.489	98.7475	1.29857		32.7598	619.226	100.521	-0.474676		32.9122	1212.36	100.007	100.046		33.1208	1099.55	100.085			31.7436	571.308	99.9601	0.0859804		31.9452	528.301	99.5769	0.469237
33.599	473.408	99.006	1.28801		33.789	527.07	99.5452	0.748783		33.9806	456.375	101.341	-1.04723		34.1742	550.654	99.3308	0.963231		34.3746	520.036	99.4257	0.86833		34.567	619.021	100.487	-0.19349		34.7372	1209.54	99.775	100.294		34.929	1107.55	100.813			33.5912	571.633	100.017	0.277024		33.7964	527.762	99.4753	0.818738
35.435	471.289	98.5628	1.38006		35.6402	528.371	99.7909	0.151959		35.829	451.317	100.218	-0.275174		36.0306	552.728	99.7049	0.237999		36.2238	516.476	98.745	1.19786		36.4246	619.07	100.495	-0.552554		36.5736	1210.2	99.8292	99.9429		36.7742	1099.23	100.057			35.4292	570.206	99.7673	0.175592		35.6308	527.325	99.3929	0.549996
37.2726	473.543	99.0342	1.07909		37.4646	526.967	99.5258	0.587546		37.6574	452.051	100.381	-0.267744		37.8486	552.539	99.6708	0.442512		38.0502	517.881	99.0137	1.09965		38.2422	617.31	100.21	-0.0964287		38.4384	1218.3	100.497	100.113		38.6298	1095.64	99.7291			37.2764	574.353	100.493	-0.379577		37.4688	530.12	99.9197	0.1936
39.111	475.207	99.3822	0.587077		39.3038	529.246	99.9562	0.0131098		39.4942	452.929	100.576	-0.606723		39.6958	554.594	100.041	-0.072196		39.8894	522.287	99.856	0.113259		40.0798	612.046	99.3552	0.614079		40.2736	1205.54	99.4454	99.9693		40.4654	1104.03	100.493			39.1044	572.276	100.129	-0.160183		39.3196	531.172	100.118	-0.148699
40.9694	475.826	99.5117	0.770751		41.1614	528.1	99.7397	0.542678		41.3634	451.731	100.31	-0.0275701		41.5542	553.564	99.8557	0.426731		41.7458	517.085	98.8615	1.42096		41.939	620.489	100.726	-0.443369		42.119	1210.45	99.85	100.282		42.312	1106.47	100.715			40.9524	573.752	100.388	-0.105306		41.1444	531.944	100.264	0.0189193
42.7958	474.253	99.1827	0.92273		42.9878	528.054	99.7311	0.374377		43.1798	453.437	100.689	-0.583388		43.383	551.638	99.5083	0.597167		43.5734	517.708	98.9806	1.12486		43.7654	616.584	100.092	0.0135521		43.9548	1212.51	100.02	100.105		44.1562	1100.71	100.191			42.79	570.693	99.8525	0.25293		43.0036	532.439	100.357	-0.25137
44.6334	472.492	98.8144	1.16762		44.839	529.713	100.044	-0.0623506		45.0374	452.889	100.567	-0.585101		45.2294	554.131	99.958	0.0240629		45.4214	519.553	99.3333	0.648712		45.6142	620.742	100.767	-0.784828		45.8006	1212.29	100.002	99.982		45.9918	1098.2	99.9625			44.6476	573.615	100.364	-0.381724		44.8396	531.27	100.136	-0.15443
46.4718	475.586	99.4615	0.913415		46.6734	526.514	99.4402	0.934691		46.8654	455.106	101.059	-0.68454		47.0786	548.671	98.9731	1.40184		47.269	517.183	98.8802	1.49469		47.4606	615.068	99.8458	0.52911		47.6454	1215.4	100.258	100.375		47.838	1104.01	100.491			46.4652	566.995	99.2055	1.16942		46.658	533.943	100.64	-0.26539
48.319	476.899	99.7361	0.147562		48.5246	531.531	100.388	-0.504106		48.723	455.515	101.15	-1.26662		48.915	551.271	99.4421	0.441571		49.107	520.43	99.501	0.38264		49.2998	619.687	100.596	-0.711965		49.5012	1213.22	100.079	99.8836		49.7026	1095.19	99.6882			48.3028	572.054	100.091	-0.206998		48.5148	526.014	99.1458	0.737849
50.1574	477.01	99.7593	0.36587		50.359	529.755	100.052	0.0728401		50.5518	456.661	101.405	-1.27958		50.7426	550.9	99.3751	0.750016		50.9342	522.564	99.909	0.216162		51.1262	615.869	99.9758	0.149343		51.3164	1217.14	100.402	100.125		51.5088	1096.95	99.8482			50.1516	568.947	99.547	0.578146		50.3544	529.692	99.839	0.286122
51.9954	476.387	99.629	0.349964		52.1882	529.654	100.033	-0.0542809		52.3886	454.86	101.005	-1.02585		52.5806	549.503	99.1231	0.85582		52.7734	517.349	98.9119	1.06702		52.9742	617.52	100.244	-0.264865		53.1516	1210.94	99.8903	99.979		53.3434	1099.36	100.068			51.9884	566.016	99.0342	0.944778		52.1804	534.101	100.67	-0.691105
53.8326	475.561	99.4563	0.56372		54.0342	533.015	100.668	-0.648047		54.227	455.533	101.154	-1.13428		54.4278	554.223	99.9746	0.0454045		54.6198	520.09	99.436	0.58398		54.8126	616.778	100.123	-0.103403		54.988	1210.97	99.8928	100.02		55.1886	1100.23	100.147			53.8268	570.279	99.7801	0.239904		54.03	526.611	99.2583	0.761659
55.6802	473.396	99.0035	1.36287		55.8726	526.972	99.5267	0.839643		56.0742	457.582	101.609	-1.2429		56.267	553.753	99.8898	0.476563		56.4582	516.683	98.7846	1.58174		56.6598	620.429	100.716	-0.349704		56.8326	1210.44	99.8491	100.366		57.024	1108.32	100.884			55.664	575.359	100.669	-0.302553		55.866	525.914	99.1269	1.23941
57.5182	475.595	99.4634	0.970518		57.711	530.238	100.144	0.290341		57.9018	456.454	101.359	-0.924888		58.0934	555.147	100.141	0.292636		58.2862	518.615	99.154	1.27989		58.4774	618.828	100.456	-0.0222769		58.6678	1216.25	100.329	100.434		58.8596	1104.54	100.539			57.5252	570.74	99.8607	0.573152		57.714	532.277	100.326	0.107611
59.3654	472.854	98.8901	1.49359		59.5578	532.545	100.579	-0.195538		59.7502	456.166	101.295	-0.911102		59.9614	551.522	99.4873	0.896371		60.1534	517.414	98.9244	1.45935		60.355	618.757	100.445	-0.060918		60.514	1214.62	100.194	100.384		60.7056	1104.91	100.573			59.3496	574.526	100.523	-0.13944		59.552	538.567	101.512	-1.12813
61.1942	471.371	98.58	2.37582		61.4054	530.528	100.198	0.757492		61.5974	458.1	101.724	-0.768472		61.7894	551.593	99.5001	1.45565		61.9926	517.845	99.0068	1.94903		62.183	616.722	100.114	0.841518		62.349	1217.47	100.429	100.956		62.5504	1114.9	101.482			61.1972	569.153	99.5831	1.37275		61.3892	532.603	100.388	0.568087
63.041	481.359	100.669	4.11868		63.2342	543.887	102.721	2.06613		63.4366	461.001	102.368	2.41903		63.6366	541.109	97.609	7.17852		63.8286	531.732	101.662	3.12566		64.0318	608.974	98.8565	5.93096		64.1854	1276.46	105.295	104.787		64.3758	1145.63	104.28			63.0252	583.29	102.057	2.73092		63.2404	539.829	101.75	3.03778
64.879	401.537	83.9753	19.2951		65.0706	440.07	83.1139	20.1564		65.2622	380.703	84.5377	18.7326		65.4558	445.285	80.3236	22.9468		65.6562	431.158	82.4331	20.8373		65.8486	498.614	80.9415	22.3289		66.0498	1251.48	103.235	103.27		66.2424	1134.93	103.306			64.8724	505.977	88.5293	14.741		65.0644	462.09	87.0971	16.1733
66.7174	350.256	73.2506	29.2167		66.9182	393.796	74.3744	28.0929		67.1106	336.096	74.6324	27.8349		67.3122	400.284	72.206	30.2613		67.5058	384.667	73.5445	28.9228		67.7062	452.205	73.4078	29.0595		67.8754	1244.14	102.629	102.467		68.0768	1123.94	102.306			66.712	438.16	76.6636	25.8037		66.9124	406.82	76.6795	25.7878
68.5542	329.197	68.8465	32.7875		68.7462	363.212	68.5981	33.0358		68.9714	317.332	70.4658	31.1682		69.1602	381.692	68.8522	32.7817		69.3622	363.966	69.5866	32.0473		69.555	434.216	70.4876	31.1464		69.7114	1235.76	101.938	101.634		69.902	1113.23	101.33			68.558	405.816	71.0045	30.6295		68.7508	376.874	71.0351	30.5988
70.4038	315.946	66.0752	34.7477		70.6038	357.055	67.4353	33.3877		70.7962	307.593	68.3032	32.5198		70.9986	369.39	66.6331	34.1899		71.1898	351.371	67.1786	33.6444		71.3814	416.178	67.5594	33.2636		71.5964	1226.91	101.208	100.823		71.7882	1103.42	100.438			70.386	386.006	67.5384	33.2846		70.5772	368.614	69.4782	31.3447
72.2498	305.763	63.9456	36.4362		72.443	345.847	65.3185	35.0633		72.645	294.132	65.314	35.0678		72.8358	368.658	66.5011	33.8808		73.0274	338.279	64.6756	35.7063		73.2206	407.215	66.1044	34.2774		73.4032	1222.96	100.882	100.382		73.6032	1097.31	99.8816			72.2332	372.535	65.1814	35.2005		72.4268	359.016	67.6692	32.7127
74.0982	303.425	63.4567	36.308		74.2998	337.465	63.7354	36.0293		74.4918	292.168	64.8779	34.8868		74.6934	363.394	65.5515	34.2132		74.8854	332.154	63.5045	36.2602		75.0774	402.665	65.3658	34.3989		75.2372	1215.56	100.271	99.7647		75.4284	1090.46	99.258			74.0712	365.635	63.9741	35.7906		74.2628	353.11	66.556	33.2087
75.955	297.681	62.2554	37.7044		76.1494	334.538	63.1826	36.7771		76.3494	288.24	64.0057	35.9541		76.5414	360.395	65.0105	34.9492		76.7342	325.838	62.297	37.6628		76.955	400.703	65.0473	34.9125		77.0722	1214.37	100.174	99.9598		77.264	1095.82	99.7459			75.9324	359.901	62.9708	36.9889		76.1308	347.316	65.4639	34.4959
77.7734	293.996	61.4847	37.4683		77.975	332.934	62.8797	36.0733		78.1678	282.56	62.7444	36.2086		78.359	354.002	63.8573	35.0957		78.5506	321.573	61.4815	37.4715		78.7422	393.195	63.8285	35.1245		78.9186	1199.55	98.9509	98.953		79.1094	1087.13	98.9551			77.7568	354.893	62.0946	36.8584		77.9484	342.97	64.6447	34.3083
79.6218	289.778	60.6026	37.53		79.8246	328.411	62.0254	36.1072		80.015	282.624	62.7586	35.374		80.207	351.587	63.4217	34.7109		80.3998	318.501	60.8942	37.2384		80.6006	386.645	62.7652	35.3674		80.7534	1196.8	98.7237	98.1326		80.9548	1071.6	97.5414			79.626	350.621	61.3471	36.7854		79.8264	342.308	64.5199	33.6126
81.459	290.952	60.8481	37.4534		81.6606	327.091	61.7761	36.5254		81.8662	279.285	62.0172	36.2843		82.0646	347.242	62.6379	35.6636		82.2566	314.892	60.2042	38.0973		82.4486	380.358	61.7446	36.5569		82.5894	1193.53	98.4541	98.3015		82.7802	1078.28	98.1488			81.432	343.578	60.1148	38.1866		81.6236	337.781	63.6667	34.6348
83.3074	285.079	59.6199	38.3988		83.5086	321.372	60.696	37.3227		83.7006	274.077	60.8607	37.158		83.8922	347.422	62.6704	35.3483		84.0854	309.658	59.2035	38.8152		84.2862	376.62	61.1378	36.8809		84.4542	1195.29	98.5994	98.0187		84.6468	1070.47	97.438			83.2812	347.522	60.8049	37.2138		83.5012	340.702	64.2172	33.8015
85.1446	288.308	60.2952	37.1483		85.3362	321.376	60.6968	36.7467		85.5294	277.871	61.7032	35.7403		85.7198	344.968	62.2277	35.2158		85.9118	311.21	59.5002	37.9432		86.1046	376.099	61.0532	36.3902		86.3012	1188.98	98.079	97.4435		86.4914	1063.55	96.808			85.1172	339.717	59.4393	38.0042		85.3104	332.075	62.5912	34.8523
86.9934	285.694	59.7485	37.7041		87.1842	320.851	60.5976	36.8549		87.3758	274.713	61.0019	36.4506		87.5686	339.27	61.1999	36.2527		87.7598	310.33	59.332	38.1206		87.9614	375.158	60.9005	36.5521		88.1252	1188.37	98.0283	97.4526		88.3176	1064.3	96.8768			86.9548	336.208	58.8253	38.6272		87.1572	331.266	62.4387	35.0139
88.8198	284.853	59.5726	37.4558		89.0126	318.391	60.133	36.8954		89.2134	274.104	60.8667	36.1617		89.4054	345.811	62.3798	34.6486		89.6074	307.342	58.7607	38.2677		89.8006	372.625	60.4893	36.5391		89.9504	1182.35	97.5324	97.0284		90.1424	1060.43	96.5244			88.7928	335.306	58.6675	38.3609		88.998	330.368	62.2694	34.759
90.6678	279.239	58.3985	39.0014		90.8594	318.835	60.2169	37.1831		91.0622	274.45	60.9435	36.4564		91.263	340.144	61.3575	36.0424		91.4554	304.309	58.1808	39.2191		91.657	372.153	60.4127	36.9873		91.7868	1185.42	97.7856	97.3999		91.9874	1065.81	97.0143			90.6408	335.647	58.7272	38.6728		90.8428	327.751	61.7762	35.6238
92.5062	282.761	59.1351	38.1075		92.7086	315.724	59.6293	37.6133		92.9094	272.426	60.4941	36.7486		93.1014	339.95	61.3225	35.9201		93.3046	302.911	57.9135	39.3291		93.495	369.68	60.0112	37.2314		93.6416	1186.05	97.8369	97.2426		93.833	1061.79	96.6483			92.4976	330.79	57.8774	39.3653		92.6924	326.872	61.6105	35.6321
94.343	283.823	59.3572	37.8494		94.535	319.306	60.3058	36.9008		94.7402	272.569	60.5258	36.6807		94.9478	338.346	61.0332	36.1734		95.141	302.757	57.8841	39.3225		95.3326	368.091	59.7533	37.4533		95.4868	1184.63	97.7203	97.2066		95.6786	1062.28	96.6928			94.3164	332.984	58.2612	38.9453		94.518	321.714	60.6383	36.5683
96.1818	281.71	58.9153	38.2046		96.3826	315.502	59.5874	37.5325		96.5846	272.448	60.499	36.6209		96.7774	340.885	61.4912	35.6287		96.9782	301.045	57.5568	39.5631		97.1702	366.751	59.5358	37.5841		97.3322	1182.78	97.5675	97.1199		97.5246	1062.06	96.6723			96.1644	332.154	58.116	39.0038		96.3672	323.721	61.0166	36.1033
98.0182	281.915	58.9582	37.5023		98.211	318.957	60.2399	36.2206		98.4038	272.828	60.5833	35.8772		98.6038	338.371	61.0377	35.4228		98.7962	300.924	57.5336	38.9269		98.9886	367.583	59.6708	36.7897		99.1982	1178.93	97.2502	96.4605		99.3896	1051.05	95.6708			98.002	328.863	57.5402	38.9203		98.2036	326.514	61.543	34.9175
99.8662	283.552	59.3005	37.4071		100.058	317.677	59.9981	36.7094		100.26	270.496	60.0655	36.6421		100.453	339.302	61.2056	35.502		100.644	299.11	57.1868	39.5208		100.836	368.56	59.8294	36.8782		100.993	1177.12	97.1007	96.7076		101.196	1058.12	96.3144			99.8628	328.487	57.4744	39.2332		100.062	322.1	60.711	35.9965
101.705	280.824	58.73	37.2348		101.907	312.032	58.932	37.0328		102.098	270.495	60.0653	35.8995		102.3	332.93	60.0562	35.9086		102.493	301.394	57.6235	38.3413		102.683	363.157	58.9523	37.0125		102.85	1171.4	96.6286	95.9648		103.04	1046.99	95.301			101.688	328.535	57.4828	38.482		101.879	324.093	61.0867	34.8781
103.541	281.522	58.876	37.1683		103.734	318.388	60.1324	35.9119		103.944	270.222	60.0047	36.0396		104.137	337.125	60.8129	35.2314		104.329	301.345	57.6141	38.4301		104.522	363.687	59.0384	37.0059		104.684	1168.63	96.4005	96.0443		104.886	1051.24	95.688			103.525	329.435	57.6403	38.404		103.717	320.047	60.3241	35.7202
105.381	281.915	58.9582	37.0876		105.581	313.427	59.1955	36.8503		105.773	270.807	60.1346	35.9112		105.967	334.375	60.3169	35.7289		106.157	299.682	57.2962	38.7496		106.349	363.179	58.9559	37.0899		106.51	1172.89	96.7518	96.0458		106.701	1047.42	95.3398			105.363	326.612	57.1464	38.8994		105.568	321.909	60.675	35.3707
107.228	285.37	59.6807	36.2365		107.431	317.988	60.0569	35.8604		107.631	268.618	59.6485	36.2688		107.823	332.969	60.0632	35.854		108.016	300.723	57.4952	38.4221		108.217	362.951	58.9189	36.9984		108.385	1170.77	96.5771	95.9173		108.578	1046.51	95.2575			107.21	329.399	57.634	38.2833		107.402	317.895	59.9185	35.9988
109.085	280.601	58.6834	37.6835		109.287	314.224	59.346	37.0209		109.481	272.028	60.4057	35.9612		109.671	333.627	60.1819	36.1849		109.863	299.705	57.3006	39.0663		110.055	362.616	58.8645	37.5024		110.21	1176.25	97.0286	96.3669		110.402	1051.43	95.7051			109.049	332.972	58.2591	38.1077		109.25	316.991	59.7481	36.6188
110.943	283.493	59.2882	36.2812		111.135	316.481	59.7723	35.7971		111.327	266.568	59.1933	36.3761		111.519	337.807	60.936	34.6334		111.711	300.1	57.3761	38.1933		111.913	361.421	58.6705	36.8989		112.027	1164.16	96.0316	95.5694		112.227	1044.86	95.1071			110.876	331.509	58.0032	37.5662		111.068	318.275	59.9901	35.5793
112.771	281.12	58.7919	36.8722		112.963	315.72	59.6285	36.0356		113.165	271.539	60.2971	35.367		113.356	336.687	60.7339	34.9302		113.548	299.059	57.1771	38.4871		113.741	359.976	58.436	37.2282		113.871	1169.23	96.4501	95.6642		114.063	1042.35	94.8782			112.724	329.106	57.5827	38.0814		112.915	319.059	60.1379	35.5263
114.608	283.582	59.3068	36.4066		114.801	317.14	59.8967	35.8166		114.993	269.929	59.9396	35.7738		115.184	337.699	60.9165	34.7969		115.376	300.421	57.4375	38.2759		115.577	361.635	58.7053	37.0081		115.716	1168.42	96.3829	95.7134		115.908	1044.16	95.0438			114.561	328.667	57.5059	38.2075		114.766	318.523	60.0368	35.6765
116.447	282.729	59.1284	36.9772		116.649	315.892	59.661	36.4446		116.85	268.015	59.5146	36.591		117.052	333.48	60.1554	35.9502		117.255	300.959	57.5403	38.5652		117.446	361.51	58.685	37.4206		117.542	1173.09	96.7684	96.1056		117.744	1048.55	95.4428			116.409	329.325	57.621	38.4845		116.601	320.601	60.4285	35.6771
118.294	281.801	58.9343	37.3234		118.486	314.962	59.4854	36.7723		118.691	266.649	59.2113	37.0465		118.889	333.844	60.2211	36.0366		119.082	296.842	56.7532	39.5045		119.283	361.959	58.7579	37.4998		119.418	1168.58	96.3958	96.2577		119.609	1055.98	96.1196			118.25	330.357	57.8016	38.4561		118.448	319.947	60.3052	35.9525
120.133	284.31	59.4591	36.2513		120.333	314.916	59.4767	36.2337		120.525	264.644	58.766	36.9443		120.717	335.282	60.4805	35.2299		120.939	300.517	57.4558	38.2545		121.131	364.799	59.2189	36.4915		121.243	1161.97	95.851	95.7103		121.435	1049.94	95.5697			120.084	327.268	57.2611	38.4492		120.276	316.58	59.6706	36.0397
121.959	284.3	59.457	36.5342		122.151	315.158	59.5224	36.4687		122.344	268.731	59.6736	36.3175		122.546	333.873	60.2263	35.7648		122.737	299.542	57.2694	38.7217		122.939	361.462	58.6772	37.3139		123.078	1173.01	96.7614	95.9911		123.28	1046.11	95.2209			121.922	325.344	56.9245	39.0666		122.124	320.203	60.3535	35.6376
123.807	282.576	59.0964	36.513		123.999	314.108	59.3241	36.2854		124.191	268.919	59.7153	35.8941		124.384	333.883	60.2281	35.3813		124.585	299.84	57.3264	38.283		124.777	362.67	58.8733	36.7362		124.914	1163.38	95.9671	95.6094		125.112	1046.45	95.2517			123.77	329.406	57.6352	37.9742		123.975	317.489	59.8419	35.7675
125.645	282.822	59.1479	36.5484		125.85	318.671	60.1859	35.5104		126.039	268.12	59.5379	36.1583		126.241	333.197	60.1044	35.5919		126.433	302.707	57.8745	37.8217		126.624	361.513	58.6855	37.0108		126.769	1166.67	96.2388	95.6962		126.962	1045.37	95.1537			125.628	331.444	57.9918	37.7044		125.83	315.286	59.4267	36.2695
127.493	285.344	59.6753	36.0879		127.685	313.188	59.1503	36.6128		127.886	265.288	58.909	36.8541		128.078	336.103	60.6286	35.1346		128.27	301.027	57.5533	38.2098		128.463	365.649	59.3569	36.4063		128.605	1164.78	96.0827	95.7632		128.796	1048.56	95.4436			127.484	329.941	57.7288	38.0343		127.689	316.754	59.7034	36.0598
129.33	285.921	59.796	35.8221		129.522	317.189	59.906	35.7121		129.714	268.374	59.5943	36.0238		129.935	334.394	60.3203	35.2978		130.128	300.431	57.4394	38.1787		130.32	363.49	59.0064	36.6117		130.421	1161.51	95.8128	95.6181		130.621	1048.33	95.4233			129.304	330.057	57.7491	37.8689		129.496	320.972	60.4984	35.1196
131.168	284.655	59.5312	36.1553		131.373	316.058	59.6924	35.9941		131.572	264.995	58.844	36.8425		131.764	337.942	60.9603	34.7262		131.957	298.421	57.0551	38.6314		132.147	365.489	59.3309	36.3556		132.265	1167.66	96.3206	95.6865		132.457	1044.26	95.0523			131.151	333.637	58.3755	37.311		131.343	319.457	60.2129	35.4736
133.006	282.726	59.1278	36.6263		133.208	316.218	59.7226	36.0315		133.401	270.703	60.1115	35.6426		133.591	332.762	60.0259	35.7282		133.783	297.429	56.8654	38.8886		133.975	364.067	59.1001	36.654		134.122	1167.53	96.3096	95.7541		134.313	1045.86	95.1985			132.99	332.582	58.1909	37.5632		133.192	317.608	59.8644	35.8897
134.854	286.388	59.8936	36.4179		135.047	320.032	60.4429	35.8686		135.247	265.395	58.9328	37.3787		135.439	336.495	60.6993	35.6123		135.633	299.861	57.3304	38.9811		135.833	363.948	59.0807	37.2308		136.007	1171.79	96.6607	96.3115		136.219	1054.26	95.9624			134.827	331.314	57.9691	38.3425		135.018	319.019	60.1303	36.1812
136.692	285.548	59.718	36.2937		136.893	318.219	60.1005	35.9112		137.098	271.39	60.264	35.7477		137.287	333.798	60.2128	35.7989		137.479	301.806	57.7023	38.3094		137.672	361.781	58.729	37.2827		137.802	1171.41	96.63	96.0117		137.993	1048.01	95.3934			136.665	331.788	58.052	37.9597		136.868	319.992	60.3137	35.698
138.551	285.329	59.6722	36.1456		138.741	319.202	60.2862	35.5316		138.933	269.209	59.7797	36.038		139.125	331.486	59.7957	36.022		139.317	304.512	58.2196	37.5981		139.518	360.345	58.4959	37.3219		139.647	1162.73	95.9135	95.8177		139.84	1051.62	95.722			138.502	333.629	58.3741	37.4436		138.694	320.451	60.4002	35.4175
140.367	284.016	59.3976	36.3388		140.569	318.045	60.0677	35.6688		140.762	268.707	59.6682	36.0682		140.953	336.592	60.7168	35.0196		141.144	303.453	58.0172	37.7192		141.337	363.084	58.9405	36.7959		141.462	1166.83	96.2516	95.7364		141.654	1046.11	95.2213			140.351	333.157	58.2915	37.4449		140.553	319.818	60.2809	35.4555
142.214	285.587	59.7261	36.1235		142.407	321.359	60.6936	35.156		142.598	268.34	59.5868	36.2628		142.79	334.681	60.3721	35.4775		142.982	300.703	57.4914	38.3582		143.184	360.997	58.6017	37.2479		143.319	1169.01	96.4316	95.8496		143.51	1046.62	95.2676			142.188	332.175	58.1197	37.7299		142.38	321.09	60.5207	35.3289
144.073	283.295	59.2468	36.8709		144.274	318.947	60.238	35.8797		144.466	268.562	59.636	36.4816		144.658	335.226	60.4704	35.6473		144.861	303.621	58.0493	38.0684		145.052	361.452	58.6756	37.4421		145.214	1170.23	96.5328	96.1177		145.407	1051.4	95.7026			144.039	334.985	58.6114	37.5063		144.228	322.532	60.7925	35.3252
145.927	286.358	59.8874	35.869		146.122	317.846	60.0301	35.7263		146.316	268.378	59.5952	36.1612		146.516	332.018	59.8917	35.8646		146.708	302.757	57.8841	37.8722		146.901	364.015	59.0916	36.6647		146.989	1170.02	96.5147	95.7563		147.18	1043.66	94.998			145.863	334.774	58.5744	37.1819		146.066	318.739	60.0775	35.6788
147.76	287.623	60.1519	35.969		147.95	322.146	60.8422	35.2787		148.141	269.162	59.7693	36.3516		148.335	336.714	60.7388	35.3821		148.535	302.478	57.8308	38.2901		148.728	363.462	59.0018	37.1191		148.845	1169.67	96.4863	96.1209		149.047	1051.98	95.7555			147.711	333.06	58.2745	37.8464		147.903	321.699	60.6355	35.4854
149.585	286.245	59.8637	36.2634		149.778	320.278	60.4894	35.6377		149.981	269.355	59.8121	36.315		150.181	335.819	60.5773	35.5498		150.373	306.329	58.567	37.5601		150.566	364.713	59.2049	36.9222		150.69	1168.77	96.4122	96.1271		150.882	1052.93	95.842			149.549	333.525	58.3559	37.7712		149.762	317.536	59.8508	36.2763
151.433	291.015	60.8613	35.3584		151.625	319.178	60.2816	35.9381		151.818	273.542	60.7419	35.4778		152.029	333.397	60.1404	36.0793		152.231	302.994	57.9294	38.2903		152.423	366.155	59.439	36.7807		152.526	1173.04	96.7644	96.2197		152.717	1051.1	95.675			151.396	335.52	58.705	37.5147		151.598	319.294	60.1822	36.0376
153.272	287.224	60.0685	36.0862		153.483	317.965	60.0525	36.1021		153.675	270.032	59.9625	36.1922		153.877	333.595	60.1762	35.9785		154.07	302.004	57.7401	38.4145		154.261	365.123	59.2715	36.8832		154.401	1175.02	96.9278	96.1547		154.603	1047.88	95.3815			153.225	335.416	58.6868	37.4679		153.427	318.266	59.9884	36.1663
155.109	291.981	61.0633	35.475		155.301	317.774	60.0165	36.5219		155.504	270.418	60.0482	36.4902		155.695	333.894	60.2301	36.3083		155.886	304.947	58.3028	38.2355		156.079	369.819	60.0338	36.5046		156.207	1176.12	97.0183	96.5384		156.398	1055.31	96.0584			155.072	336.168	58.8183	37.72		155.264	320.519	60.413	36.1253
156.958	288.826	60.4035	35.8514		157.159	320.681	60.5655	35.6894		157.351	266.743	59.2321	37.0227		157.553	334.089	60.2653	35.9896		157.746	307.164	58.7267	37.5282		157.936	369.596	59.9976	36.2573		158.072	1173.32	96.7875	96.2549		158.264	1051.62	95.7222			156.911	335.891	58.7699	37.485		157.112	323.228	60.9237	35.3312
158.794	287.96	60.2224	36.1373		158.987	318.714	60.194	36.1657		159.189	269.5	59.8443	36.5153		159.381	335.055	60.4395	35.9201		159.572	303.616	58.0483	38.3113		159.765	372.066	60.3986	35.9611		159.899	1173.16	96.7741	96.3597		160.099	1054.07	95.9453			158.758	336.389	58.857	37.5026		158.96	321.587	60.6143	35.7453
160.634	288.414	60.3173	36.054		160.834	317.867	60.034	36.3373		161.026	269.135	59.7633	36.608		161.219	333.85	60.2222	36.1491		161.409	306.118	58.5267	37.8446		161.601	369.937	60.053	36.3184		161.733	1171.08	96.6026	96.3713		161.924	1056.21	96.14			160.595	337.33	59.0217	37.3497		160.787	322.69	60.8222	35.5491
162.47	288.867	60.4121	36.1979		162.675	317.951	60.0499	36.5601		162.874	271.2	60.2218	36.3882		163.066	336.802	60.7547	35.8554		163.257	303.166	57.9623	38.6477		163.451	370.693	60.1757	36.4343		163.558	1177.38	97.1223	96.61		163.749	1055.74	96.0977			162.432	336.837	58.9354	37.6746		162.624	321.369	60.5733	36.0368
164.308	288.901	60.4192	36.2074		164.509	319.252	60.2956	36.331		164.702	272.303	60.4668	36.1598		164.893	335.854	60.5837	36.0429		165.085	307.54	58.7986	37.828		165.277	367.519	59.6604	36.9662		165.413	1174.27	96.8652	96.6266		165.606	1058.93	96.388			164.271	336.789	58.927	37.6996		164.49	322.069	60.7052	35.9214
166.156	289.491	60.5426	36.1663		166.359	319.797	60.3985	36.3103		166.549	271.497	60.2878	36.4211		166.741	335.811	60.5759	36.1329		166.934	307.133	58.7207	37.9881		167.135	369.944	60.0541	36.6548		167.289	1181.34	97.4484	96.7089		167.481	1054.33	95.9693			166.108	338.111	59.1583	37.5505		166.3	322.392	60.7661	35.9428
167.993	287.853	60.2	36.2216		168.195	322.257	60.8632	35.5584		168.401	270.105	59.9787	36.4429		168.589	333.741	60.2025	36.2191		168.781	308.04	58.8942	37.5274		168.974	371.8	60.3554	36.0662		169.064	1180.67	97.3936	96.4216		169.257	1048.62	95.4495			167.957	345.72	60.4896	35.932		168.16	322.934	60.8682	35.5534
169.841	293.978	61.481	34.8157		170.033	320.702	60.5695	35.7272		170.225	271.239	60.2305	36.0661		170.418	332.94	60.058	36.2386		170.609	308.218	58.9282	37.3684		170.81	371.738	60.3453	35.9513		170.939	1174.46	96.8813	96.2966		171.131	1051.51	95.712			169.784	341.927	59.826	36.4707		169.975	324.456	61.1551	35.1415
171.669	289.964	60.6415	35.5189		171.884	322.011	60.8167	35.3437		172.083	268.815	59.6922	36.4682		172.275	334.319	60.3068	35.8536		172.477	310.228	59.3125	36.8479		172.669	372.987	60.5481	35.6123		172.786	1171.71	96.6545	96.1604		172.987	1051	95.6663			171.632	345.434	60.4396	35.7208		171.825	323.798	61.0311	35.1293
173.517	293.29	61.3371	35.809		173.709	321.633	60.7453	36.4008		173.917	267.709	59.4466	37.6995		174.112	338.542	61.0685	36.0776		174.305	313.174	59.8757	37.2704		174.506	371.618	60.3258	36.8203		174.61	1182.4	97.5362	97.1461		174.802	1062.97	96.756			173.484	346.907	60.6973	36.4488		173.681	322.978	60.8765	36.2696
175.355	292.159	61.1005	35.6062		175.548	324.595	61.3047	35.4021		175.748	269.924	59.9385	36.7683		175.94	338.462	61.0541	35.6527		176.143	311.321	59.5215	37.1853		176.334	373.904	60.6969	36.0098		176.436	1180.51	97.3803	96.7068		176.628	1055.04	96.0333			175.318	345.845	60.5115	36.1953		175.509	323.849	61.0407	35.6661
177.192	292.215	61.1123	35.5125		177.384	321.338	60.6896	35.9352		177.589	272.058	60.4124	36.2124		177.788	338.574	61.0743	35.5505		177.98	312.423	59.7321	36.8926		178.171	371.17	60.2531	36.3717		178.281	1177.85	97.1608	96.6248		178.474	1055.64	96.0888			177.155	342.91	59.998	36.6268		177.37	321.011	60.5058	36.119
179.053	294.551	61.6008	34.9943		179.242	319.498	60.3421	36.2531		179.444	272.508	60.5123	36.0829		179.637	335.4	60.5018	36.0934		179.827	315.3	60.2822	36.3129		180.019	373.018	60.5531	36.042		180.137	1172.11	96.6877	96.5951		180.328	1060.19	96.5026			178.992	345.592	60.4672	36.1279		179.184	324.269	61.1199	35.4753
180.867	292.811	61.2369	35.8413		181.06	321.062	60.6375	36.4408		181.261	270.218	60.0038	37.0745		181.463	336.767	60.7484	36.3299		181.655	312.167	59.6832	37.395		181.849	377.049	61.2075	35.8708		181.973	1183.13	97.5962	97.0782		182.164	1060.82	96.5602			180.831	343.02	60.0172	37.061		181.033	324.445	61.153	35.9252
182.715	292.093	61.0867	36.2089		182.913	322.621	60.9319	36.3638		183.11	274.012	60.8463	36.4494		183.301	337.333	60.8505	36.4452		183.493	314.577	60.144	37.1517		183.685	374.595	60.8091	36.4866		183.838	1188.64	98.0513	97.2957		184.03	1060.6	96.54			182.678	346.98	60.7101	36.5856		182.87	323.251	60.928	36.3677
184.554	291.104	60.8799	35.6905		184.765	324.026	61.1973	35.3731		184.957	272.201	60.4441	36.1263		185.159	337.487	60.8782	35.6921		185.352	313.282	59.8964	36.674		185.543	371.25	60.2661	36.3043		185.643	1178.72	97.2327	96.5704		185.845	1053.66	95.908			184.537	346.048	60.547	36.0233		184.738	324.735	61.2077	35.3627
186.401	292.135	61.0955	35.7733		186.593	322.968	60.9974	35.8714		186.796	272.744	60.5647	36.3042		186.987	339.074	61.1645	35.7043		187.178	313.634	59.9637	36.9052		187.371	372.255	60.4292	36.4396		187.488	1180.57	97.3856	96.8688		187.68	1058.54	96.352			186.364	343.803	60.1542	36.7146		186.556	326.685	61.5752	35.2936
188.241	292.806	61.2359	35.4743		188.441	320.785	60.5851	36.125		188.633	275.805	61.2444	35.4657		188.825	336.347	60.6726	36.0376		189.016	316.105	60.4361	36.274		189.208	372.569	60.4802	36.2299		189.344	1178.6	97.2227	96.7101		189.536	1056.84	96.1976			188.191	349.979	61.2348	35.4753		188.393	323.61	60.9957	35.7145
190.077	295.667	61.8342	35.3648		190.269	324.435	61.2745	35.9245		190.472	273.021	60.6262	36.5728		190.662	336.895	60.7714	36.4276		190.854	315.429	60.3069	36.8921		191.047	373.955	60.7052	36.4938		191.2	1187.21	97.9334	97.199		191.401	1059.77	96.4646			190.039	351.05	61.4222	35.7768		190.244	327.267	61.6849	35.5141
191.914	292.988	61.2739	35.8826		192.116	322.365	60.8835	36.273		192.308	271.379	60.2616	36.895		192.501	338.989	61.1492	36.0074		192.702	312.909	59.8251	37.3315		192.909	378.014	61.3641	35.7924		193.005	1189.88	98.1533	97.1565		193.197	1056.42	96.1598			191.877	349.231	61.1039	36.0526		192.068	322.59	60.8034	36.3531
193.763	293.841	61.4523	36.0445		193.965	322.535	60.9157	36.5812		194.156	275.029	61.0721	36.4247		194.348	335.247	60.4742	37.0227		194.541	314.639	60.1558	37.341		194.741	379.528	61.6099	35.8869		194.87	1190.58	98.2109	97.4968		195.083	1063.27	96.7828			193.725	352.026	61.593	35.9038		193.928	327.165	61.6657	35.8311
195.59	293.714	61.4258	36.1367		195.792	319.37	60.3179	37.2446		195.984	274.51	60.9568	36.6057		196.175	335.849	60.5828	36.9797		196.367	316.131	60.4411	37.1214		196.56	376.247	61.0773	36.4852		196.687	1193.98	98.4913	97.5625		196.887	1061.63	96.6337			195.552	353.615	61.871	35.6915		195.744	327.3	61.6912	35.8713
197.449	294.603	61.6117	35.7428		197.64	323.865	61.1668	36.1876		197.831	271.33	60.2507	37.1038		198.024	336.748	60.7449	36.6095		198.215	319.107	61.0101	36.3444		198.417	371.555	60.3156	37.0389		198.531	1189.78	98.1447	97.3545		198.723	1060.87	96.5642			197.391	351.452	61.4925	35.8619		197.592	326.306	61.5038	35.8507
199.275	295.697	61.8405	35.463		199.467	324.936	61.3691	35.9344		199.661	275.4	61.1545	36.149		199.851	334.814	60.3961	36.9074		200.043	320.784	61.3307	35.9728		200.235	376.586	61.1323	36.1712		200.398	1188.07	98.0042	97.3035		200.588	1061.29	96.6028			199.238	354.791	62.0768	35.2267		199.429	326.968	61.6286	35.6749
201.135	293.828	61.4496	36.4481		201.325	321.792	60.7753	37.1224		201.517	274.135	60.8736	37.0242		201.709	338.5	61.061	36.8368		201.905	319.032	60.9957	36.902		202.102	373.664	60.658	37.2398		202.242	1195.94	98.6535	97.8977		202.435	1067.21	97.1419			201.075	351.065	61.4248	36.4729		201.267	327.298	61.6908	36.2069
202.971	289.46	60.5361	37.0228		203.163	323.7	61.1357	36.4232		203.366	273.029	60.628	36.9309		203.557	335.419	60.5052	37.0537		203.758	315.531	60.3264	37.2325		203.952	377.081	61.2127	36.3462		204.08	1190.6	98.2124	97.5589		204.269	1064.62	96.9053			202.913	357.067	62.475	35.0839		203.118	330.161	62.2304	35.3284
204.809	290.619	60.7785	36.9558		205.01	325.161	61.4116	36.3227		205.203	274.635	60.9846	36.7497		205.405	340.103	61.3501	36.3842		205.597	323.653	61.8792	35.8551		205.788	375.11	60.8927	36.8416		205.903	1192.82	98.3959	97.7343		206.095	1066.45	97.0728			204.751	351.881	61.5676	36.1667		204.943	329.437	62.094	35.6404
206.647	294.389	61.5669	36.34		206.839	325.871	61.5457	36.3613		207.05	274.786	61.0181	36.8888		207.242	337.786	60.9322	36.9748		207.445	319.919	61.1653	36.7417		207.636	378.871	61.5032	36.4037		207.768	1190.95	98.2417	97.907		207.96	1071.94	97.5722			206.62	355.385	62.1807	35.7263		206.812	329.013	62.014	35.8929
208.484	294.124	61.5115	36.0208		208.676	323.704	61.1364	36.3959		208.869	273.339	60.6968	36.8355		209.069	337.546	60.8889	36.6435		209.262	326.585	62.4398	35.0926		209.453	374.94	60.8651	36.6672		209.595	1194.75	98.5554	97.5323		209.795	1060.27	96.5093			208.468	353.763	61.8969	35.6355		208.668	333.751	62.9071	34.6253
210.345	294.654	61.6223	36.1207		210.534	322.168	60.8463	36.8967		210.736	274.138	60.8742	36.8688		210.929	337.282	60.8413	36.9018		211.119	322.704	61.6978	36.0453		211.311	376.633	61.1399	36.6031		211.429	1194.58	98.5408	97.743		211.622	1065.05	96.9452			210.306	355.172	62.1434	35.5996		210.496	330.095	62.218	35.5251
212.169	291.384	60.9385	36.8988		212.362	325.132	61.4061	36.4311		212.555	271.172	60.2156	37.6217		212.755	340.624	61.4441	36.3932		212.947	326.585	62.4398	35.3975		213.14	376.129	61.0581	36.7792		213.295	1190.43	98.199	97.8373		213.486	1070.88	97.4755			212.132	356.364	62.352	35.4853		212.335	333.311	62.8241	35.0131
214.027	295.524	61.8043	35.9212		214.22	324.818	61.3468	36.3787		214.421	275.653	61.2107	36.5149		214.613	341.389	61.5821	36.1434		214.805	323.759	61.8995	35.8261		215.007	375.405	60.9406	36.7849		215.111	1194.85	98.5634	97.7255		215.312	1064.42	96.8876			213.98	356.427	62.363	35.3625		214.172	329.256	62.0598	35.6657
215.845	296.216	61.949	36.5573		216.049	326.531	61.6704	36.8359		216.239	274.385	60.9291	37.5772		216.431	336.406	60.6832	37.8231		216.624	326.319	62.3889	36.1174		216.814	376.127	61.0578	37.4485		216.966	1201.69	99.1278	98.5063		217.177	1075.38	97.8848			215.818	355.902	62.2711	36.2352		216.031	333.074	62.7795	35.7268
217.693	293.188	61.3157	36.8721		217.898	321.555	60.7306	37.4573		218.097	277.545	61.6308	36.5571		218.289	338.609	61.0806	37.1072		218.481	323.687	61.8857	36.3021		218.673	380.264	61.7294	36.4585		218.792	1197.8	98.8063	98.1878		218.982	1071.91	97.5694			217.655	360.594	63.0921	35.0958		217.847	333.232	62.8093	35.3786
219.532	293.148	61.3074	36.934		219.734	323.711	61.1378	37.1036		219.925	278.552	61.8544	36.3869		220.116	333.868	60.2254	38.0159		220.309	325.828	62.295	35.9463		220.5	376.764	61.1612	37.0801		220.646	1194.95	98.5718	98.2413		220.839	1075.66	97.9108			219.494	356.322	62.3446	35.8967		219.686	334.086	62.9702	35.2711
221.368	290.433	60.7396	37.6672		221.56	324.33	61.2547	37.1522		221.763	277.918	61.7136	36.6932		221.954	341.853	61.6658	36.741		222.146	328.294	62.7665	35.6403		222.338	379.815	61.6565	36.7503		222.472	1199.92	98.9817	98.4068		222.673	1074.8	97.8319			221.34	356.624	62.3975	36.0094		221.532	333.409	62.8426	35.5642
223.219	293.068	61.2907	36.7591		223.418	329.504	62.2319	35.8179		223.61	277.214	61.5573	36.4924		223.803	338.293	61.0236	37.0261		224.004	326.826	62.4859	35.5639		224.196	379.442	61.5959	36.4538		224.317	1194.85	98.563	98.0497		224.51	1071.55	97.5364			223.192	352.339	61.6477	36.402		223.38	340.371	64.1549	33.8949
225.054	294.09	61.5044	36.724		225.247	326.519	61.6681	36.5603		225.448	273.138	60.6522	37.5763		225.639	338.049	60.9796	37.2488		225.832	327.398	62.5952	35.6332		226.035	375.578	60.9687	37.2598		226.182	1199.29	98.9295	98.2284		226.374	1071.45	97.5273			225.016	356.286	62.3383	35.8901		225.208	335.473	63.2317	34.9968
226.895	292.279	61.1256	37.219		227.083	324.911	61.3644	36.9802		227.275	277.868	61.7025	36.6421		227.469	336.062	60.6212	37.7234		227.669	325.198	62.1746	36.17		227.861	380.643	61.7909	36.5537		227.989	1195.2	98.5918	98.3446		228.189	1077.71	98.0974			226.854	359.565	62.912	35.4326		227.045	334.83	63.1105	35.2342
228.739	293.033	61.2833	37.3375		228.933	328.923	62.1221	36.4987		229.123	278.564	61.8571	36.7637		229.315	339.549	61.2502	37.3706		229.508	326.143	62.3553	36.2655		229.709	378.477	61.4393	37.1815		229.843	1201.01	99.071	98.6208		230.035	1078.52	98.1706			228.691	358.922	62.7995	35.8213		228.896	337.444	63.6032	35.0176
230.567	292.209	61.111	37.2316		230.759	328.933	62.124	36.2186		230.951	273.802	60.7996	37.543		231.142	343.331	61.9324	36.4102		231.345	329.795	63.0535	35.2891		231.537	381.11	61.8667	36.4759		231.69	1199.62	98.9572	98.3426		231.88	1073.65	97.728			230.539	357.529	62.5558	35.7868		230.731	337.183	63.554	34.7886
232.428	292.183	61.1056	37.5966		232.627	322.482	60.9056	37.7966		232.819	276.291	61.3523	37.3499		233.021	338.571	61.0738	37.6284		233.213	326.434	62.4109	36.2913		233.404	381.185	61.8789	36.8233		233.534	1199.12	98.9153	98.7022		233.736	1082.02	98.4891			232.39	359.552	62.9098	35.7924		232.589	338.612	63.8233	34.8789
234.253	296.971	62.1069	36.5219		234.445	327.198	61.7963	36.8325		234.648	274.336	60.9182	37.7106		234.838	341.229	61.5532	37.0756		235.04	326.172	62.3608	36.268		235.233	380.998	61.8485	36.7803		235.39	1205.11	99.4097	98.6288		235.581	1074.97	97.8479			234.215	355.97	62.283	36.3458		234.407	338.653	63.831	34.7978
236.09	296.051	61.9145	37.252		236.282	329.028	62.142	37.0246		236.474	278.453	61.8324	37.3341		236.677	344.168	62.0834	37.0831		236.889	324.06	61.957	37.2095		237.08	381.772	61.9742	37.1924		237.236	1205.16	99.4137	99.1665		237.427	1086.74	98.9194			236.066	360.546	63.0837	36.0828		236.264	337.906	63.6902	35.4763
237.929	293.641	61.4105	37.6046		238.121	327.183	61.7935	37.2216		238.321	276.767	61.458	37.5571		238.513	337.604	60.8993	38.1157		238.717	329.924	63.0782	35.9369		238.907	379.754	61.6466	37.3685		239.067	1208.33	99.6752	99.0151		239.262	1080.54	98.355			237.9	356.445	62.3662	36.6489		238.093	339.767	64.041	34.9741
239.765	295.922	61.8875	36.77		239.957	326.735	61.7089	36.9486		240.162	277.87	61.703	36.9546		240.361	340.004	61.3323	37.3253		240.553	328.459	62.7981	35.8595		240.745	379.954	61.679	36.9785		240.897	1202.6	99.2022	98.6575		241.097	1077.88	98.1128			239.738	361.48	63.2471	35.4104		239.94	337.428	63.6001	35.0574
			39.0014					37.7966					37.7106					38.1157					39.5631					37.5841															39.3653					36.6188
		1x10-6 M	39.0014	37.7966
		0.5x10-6 M	37.7106	38.1157
		1x10-7 M	39.5631	37.5841
		0.5x10-7 M	39.3653	36.6188
		1x10-8 M	35.7587	36.4043
		0.5x10-8 M	36.1063	37.5074
		1x10-9 M	27.425	27.1532
		1x10-10 M	4.67124	5.91161
		1x10-11 M	3.20559	3.83383
		1x10-12 M	1.29575	2.31994
	normalised to 1µM DAMGO		101.569	98.4312
			98.2073	99.2624
			103.032	97.8778
			102.516	95.364
			93.1242	94.8055
			94.0293	97.6782
			71.4212	70.7134
			12.165	15.3952
			8.34811	9.98418
			3.37444	6.04167
[truncated: 55 more columns]

## Sheet: DAMGO (6)
				1x10-6 M										0.5x10-6 M										1x10-7 M						V1														0.5x10-7 M
A4T	A4				B4T	B4				C4T	C4				D4T	D4				E4T	E4				F4T	F4				G4T	G4		Mw.		H4T	H4				A5T	A5				B5T	B5
0.7902	543.828	99.3028	0.431244		0.9806	553.106	99.3514	0.382702		1.1826	558.574	99.5204	0.213708		1.3758	556.684	99.402	0.332079		1.5662	560.995	100.112	-0.377634		1.7582	505.702	98.8732	0.860842		1.942	1211.53	99.9392	99.7341		2.1434	1093.44	99.529			0.7876	622.656	99.8989	-0.164844		0.978	585.57	100.392	-0.658013
2.475	538.539	98.3371	1.31832		2.667	551.676	99.0945	0.56087		2.8702	556.227	99.1022	0.553174		3.0606	563.539	100.626	-0.970652		3.2526	560.626	100.046	-0.39048		3.4454	508.59	99.4379	0.217493		3.6262	1211.32	99.9217	99.6554		3.8284	1091.9	99.389			2.4724	623.941	100.105	-0.449706		2.664	585.665	100.408	-0.752995
4.1614	544.318	99.3923	0.442142		4.355	552.514	99.245	0.589412		4.5446	560.271	99.8227	0.0117283		4.737	559.436	99.8934	-0.0589486		4.9294	561.795	100.254	-0.420025		5.1306	505.975	98.9266	0.907838		5.3216	1212.15	99.9908	99.8345		5.5218	1095.08	99.6781			4.1596	625.502	100.356	-0.521085		4.3604	583.409	100.022	-0.187151
5.979	540.228	98.6455	1.19722		6.1806	554.932	99.6794	0.163325		6.3742	559.57	99.6978	0.144869		6.5646	560.333	100.054	-0.210873		6.7562	556.753	99.3547	0.487984		6.949	510.408	99.7933	0.0493565		7.1356	1212.45	100.015	99.8427		7.3372	1094.99	99.6701			5.9756	623.219	99.9893	-0.146555		6.1676	585.964	100.46	-0.616944
7.8166	542.169	98.9999	0.970432		8.0086	550.983	98.97	1.0003		8.2202	560.06	99.7851	0.185205		8.4134	558.557	99.7364	0.233889		8.6038	561.461	100.195	-0.224538		8.7958	506.063	98.9438	1.02652		8.981	1212.85	100.048	99.9703		9.1728	1097.43	99.8924			7.8268	624.057	100.124	-0.153366		8.0156	583.497	100.037	-0.0663556
9.6542	540.463	98.6884	1.42937		9.8678	551.779	99.113	1.00474		10.0582	561.602	100.06	0.0578929		10.2498	557.21	99.4959	0.621835		10.4422	558.643	99.692	0.425769		10.6338	505.246	98.7841	1.33368		10.8164	1213.88	100.133	100.118		11.0082	1099.74	100.102			9.6512	628.745	100.876	-0.758084		9.8436	584.495	100.208	-0.0900318
11.5018	545.857	99.6733	0.0455631		11.6942	550.057	98.8037	0.915191		11.8862	564.019	100.49	-0.771606		12.0774	557.175	99.4897	0.229219		12.2694	563.642	100.584	-0.865187		12.471	510.505	99.8123	-0.0934116		12.652	1205.95	99.4787	99.7189		12.8534	1098.16	99.959			11.4992	623.621	100.054	-0.334855		11.6908	584.881	100.274	-0.555074
13.3406	540.032	98.6097	1.21115		13.533	557.107	100.07	-0.249221		13.7238	564.499	100.576	-0.755187		13.915	556.917	99.4436	0.377228		14.1086	565.703	100.952	-1.13104		14.299	504.464	98.6312	1.18965		14.4982	1211.24	99.9153	99.8208		14.6888	1095.61	99.7264			13.3476	627.219	100.631	-0.810178		13.55	586.512	100.554	-0.732758
15.1874	549.73	100.381	-0.630147		15.3798	556.017	99.8743	-0.123872		15.5726	559.391	99.6659	0.0844569		15.7734	563.567	100.631	-0.880644		15.9654	563.178	100.501	-0.750886		16.1678	504.552	98.6484	1.102		16.363	1206.3	99.5077	99.7504		16.5556	1098.54	99.9931			15.2044	623.415	100.021	-0.270306		15.3964	584.895	100.276	-0.525976
17.0154	543.634	99.2674	0.364371		17.217	551.095	98.9902	0.64163		17.4086	559.051	99.6054	0.0264246		17.6022	561.454	100.254	-0.621954		17.8026	563.619	100.58	-0.948194		17.995	507.327	99.191	0.44083		18.2188	1205.86	99.4717	99.6318		18.4202	1096.33	99.7918			17.0228	625.898	100.419	-0.787288		17.2252	583.323	100.007	-0.375077
18.8638	546.207	99.7372	-0.0259429		19.0662	554.909	99.6752	0.0360572		19.257	560.03	99.7798	-0.0684875		19.4586	561.977	100.347	-0.635826		19.6518	560.302	99.988	-0.276747		19.8526	511.88	100.081	-0.369843		20.0138	1205.21	99.418	99.7113		20.2262	1098.66	100.005			18.87	621.108	99.6506	0.0607344		19.0628	585.824	100.436	-0.724341
20.7006	541.856	98.9427	0.926439		20.8926	555.549	99.7902	0.0789883		21.1046	559.351	99.6588	0.21038		21.2966	561.836	100.322	-0.452758		21.4982	564.377	100.715	-0.846056		21.691	511.314	99.9705	-0.10129		21.8692	1204.33	99.3456	99.8692		22.061	1102.93	100.393			20.7076	624.433	100.184	-0.314838		20.9092	584.749	100.251	-0.382149
22.5402	545.062	99.5282	0.237882		22.7406	550.258	98.8398	0.926238		22.9326	560.773	99.9122	-0.146119		23.135	559.895	99.9754	-0.209315		23.3262	561.134	100.137	-0.370473		23.5178	515.292	100.748	-0.982199		23.7054	1206.74	99.5438	99.766		23.8962	1098.48	99.9883			22.5552	622.482	99.871	-0.104962		22.7488	587.968	100.803	-1.03717
24.3762	546.181	99.7325	0.0785265		24.5694	554.666	99.6316	0.179428		24.7702	565.808	100.809	-0.998224		24.9622	558.85	99.7888	0.0222555		25.1646	560.589	100.039	-0.228242		25.3558	514.78	100.648	-0.83712		25.5402	1208.91	99.7232	99.811		25.7424	1097.5	99.8989			24.3828	626.652	100.54	-0.729023		24.5844	581.436	99.6833	0.127674
26.2342	546.703	99.8278	-0.305731		26.4258	559.421	100.486	-0.963627		26.6194	561.859	100.106	-0.583577		26.8198	556.218	99.3188	0.203287		27.0118	560.654	100.051	-0.528782		27.2142	510.772	99.8645	-0.34243		27.3768	1207.9	99.6402	99.5221		27.567	1092.07	99.404			26.2312	626.745	100.555	-1.03288		26.4324	588.807	100.947	-1.42498
28.0614	544.326	99.3938	0.178706		28.2538	550.496	98.8826	0.689918		28.4554	556.266	99.1092	0.463318		28.6486	560.534	100.089	-0.516984		28.839	562.515	100.383	-0.810487		29.031	509.08	99.5337	0.0387821		29.231	1208.3	99.6724	99.5725		29.4234	1092.82	99.4725			28.0684	621.059	99.6427	-0.0702256		28.2836	580.791	99.5728	-0.000288592
29.8994	547.646	100	0		30.1018	556.717	100	0		30.3038	561.266	100	0		30.5054	560.033	100	0		30.6982	560.369	100	0		30.889	511.465	100	0		31.0766	1212.27	100	100		31.278	1098.61	100			29.916	623.286	100	0		30.108	583.283	100	0
31.747	544.524	99.4299	0.616164		31.9394	558.64	100.345	-0.29933		32.1426	560.944	99.9426	0.103458		32.3334	558.998	99.8152	0.230898		32.5246	556.964	99.3924	0.653723		32.7174	515.934	100.874	-0.827677		32.9122	1212.36	100.007	100.046		33.1208	1099.55	100.085			31.7452	625.445	100.346	-0.300302		31.9452	587.696	100.757	-0.710492
33.5886	541.618	98.8993	1.39471		33.787	556.485	99.9583	0.335669		33.979	563.765	100.445	-0.151248		34.1706	561.823	100.32	-0.0256283		34.3638	564.144	100.674	-0.379668		34.5542	509.161	99.5495	0.744466		34.7372	1209.54	99.775	100.294		34.929	1107.55	100.813			33.5916	624.041	100.121	0.172864		33.7964	583.016	99.9542	0.339771
35.423	547.132	99.9061	0.0367419		35.615	557.476	100.136	-0.193449		35.8182	565.192	100.699	-0.756604		36.0086	559.783	99.9554	-0.0124741		36.2102	560.25	99.9788	-0.0358783		36.403	512.648	100.231	-0.288411		36.5736	1210.2	99.8292	99.9429		36.7742	1099.23	100.057			35.4292	625.719	100.39	-0.447465		35.6208	583.112	99.9707	-0.0277975
37.2606	547.542	99.981	0.132296		37.4622	553.242	99.3758	0.737501		37.6546	562.585	100.235	-0.121699		37.8478	557.518	99.5509	0.562386		38.0478	560.44	100.013	0.100635		38.2402	511.548	100.016	0.0970776		38.4384	1218.3	100.497	100.113		38.6298	1095.64	99.7291			37.2908	622.76	99.9156	0.197697		37.4888	586.99	100.636	-0.522235
39.1094	545.063	99.5283	0.440948		39.3118	557.4	100.123	-0.15339		39.5022	557.837	99.3891	0.580233		39.6942	560.367	100.06	-0.0903463		39.887	560.068	99.9463	0.0230076		40.097	509.33	99.5826	0.386721		40.2736	1205.54	99.4454	99.9693		40.4654	1104.03	100.493			39.1148	626.37	100.495	-0.525504		39.3072	579.109	99.2844	0.684898
40.9366	543.547	99.2515	1.0309		41.1382	556.043	99.8789	0.403488		41.331	563.445	100.388	-0.105808		41.5234	565.186	100.92	-0.637703		41.7238	567.951	101.353	-1.07062		41.9158	515.451	100.779	-0.496909		42.119	1210.45	99.85	100.282		42.312	1106.47	100.715			40.9524	626.52	100.519	-0.236442		41.144	583.214	99.9882	0.294251
42.7974	544.117	99.3556	0.749827		42.9958	553.84	99.4832	0.622212		43.2082	562.783	100.27	-0.164849		43.4098	558.313	99.6929	0.412557		43.6022	565.15	100.853	-0.747755		43.8038	509.494	99.6146	0.490796		43.9548	1212.51	100.02	100.105		44.1562	1100.71	100.191			42.79	631.036	101.243	-1.13798		43.0036	587.997	100.808	-0.702751
44.6222	547.59	99.9898	-0.00774166		44.8134	556.177	99.903	0.07903		45.007	565.44	100.744	-0.761643		45.2074	564.417	100.783	-0.800778		45.4094	559.673	99.8758	0.106237		45.6022	512.664	100.234	-0.252392		45.8006	1212.29	100.002	99.982		45.9918	1098.2	99.9625			44.6276	623.372	100.014	-0.0317651		44.8196	588.8	100.946	-0.96382
46.483	542.165	98.9992	1.37572		46.6814	555.251	99.7367	0.638223		46.8734	564.435	100.565	-0.189723		47.095	560.523	100.087	0.287399		47.2878	562.337	100.351	0.0236967		47.479	509.561	99.6277	0.747158		47.6454	1215.4	100.258	100.375		47.838	1104.01	100.491			46.4884	622.251	99.8339	0.540949		46.6776	588.846	100.954	-0.578846
48.3074	545.005	99.5178	0.36588		48.4998	559.986	100.587	-0.703558		48.6922	567.418	101.096	-1.21246		48.883	564.647	100.824	-0.940245		49.0934	566.589	101.11	-1.22635		49.2886	509.708	99.6565	0.227158		49.5012	1213.22	100.079	99.8836		49.7026	1095.19	99.6882			48.3228	626.145	100.459	-0.575063		48.5156	586.103	100.483	-0.599836
50.145	543.483	99.2398	0.885318		50.3366	557.742	100.184	-0.0589594		50.529	561.872	100.108	0.0171855		50.7306	558.049	99.6457	0.479421		50.9226	563.949	100.639	-0.513709		51.1246	511.834	100.072	0.05301		51.3164	1217.14	100.402	100.125		51.5088	1096.95	99.8482			50.1508	629.09	100.931	-0.806038		50.3428	588.173	100.838	-0.713202
51.9838	546.742	99.8349	0.14403		52.205	559.203	100.447	-0.467587		52.4066	568.883	101.357	-1.37815		52.599	565.905	101.049	-1.06955		52.8022	566.992	101.182	-1.20294		52.9926	510.633	99.8373	0.141629		53.1516	1210.94	99.8903	99.979		53.3434	1099.36	100.068			51.9892	624.225	100.151	-0.171694		52.2004	585.356	100.355	-0.376443
53.8206	549.621	100.361	-0.340665		54.0122	559.829	100.559	-0.539021		54.2054	566.196	100.878	-0.858401		54.4062	562.043	100.359	-0.338938		54.5982	562.708	100.417	-0.397434		54.7894	512.037	100.112	-0.0918657		54.988	1210.97	99.8928	100.02		55.1886	1100.23	100.147			53.836	623.267	99.997	0.0230183		54.0284	593.395	101.734	-1.71367
55.669	543.026	99.1564	1.20996		55.8702	560.145	100.616	-0.249406		56.091	562.527	100.225	0.141676		56.2854	561.073	100.186	0.180643		56.4758	560.125	99.9565	0.409889		56.6678	513.944	100.485	-0.118339		56.8326	1210.44	99.8491	100.366		57.024	1108.32	100.884			55.6648	624.612	100.213	0.153603		55.8668	590.05	101.16	-0.793811
57.4958	544.059	99.345	1.08886		57.6886	554.896	99.6729	0.760975		57.8914	568.545	101.297	-0.863011		58.0918	561.861	100.326	0.107469		58.2838	561.164	100.142	0.292008		58.487	514.221	100.539	-0.104966		58.6678	1216.25	100.329	100.434		58.8596	1104.54	100.539			57.5116	621.943	99.7845	0.64935		57.7036	584.232	100.163	0.271179
59.3438	547.396	99.9544	0.429362		59.5358	559.948	100.58	-0.196655		59.7374	565.292	100.717	-0.333595		59.9294	564.249	100.753	-0.369101		60.1214	562.457	100.373	0.0111003		60.313	508.262	99.3738	1.00995		60.514	1214.62	100.194	100.384		60.7056	1104.91	100.573			59.3508	627.019	100.599	-0.215211		59.5508	589.269	101.026	-0.642548
61.1822	544.385	99.4045	1.55126		61.3846	558.577	100.334	0.621699		61.5754	569.557	101.477	-0.521396		61.767	561.32	100.23	0.725992		61.9598	560.43	100.011	0.944915		62.1506	513.276	100.354	0.601719		62.349	1217.47	100.429	100.956		62.5504	1114.9	101.482			61.1972	626.048	100.443	0.512665		61.402	590.354	101.212	-0.256476
63.0294	554.492	101.25	3.53741		63.2214	565.734	101.62	3.16781		63.4246	553.838	98.6766	6.11092		63.615	536.312	95.7644	9.02313		63.8066	548.632	97.9055	6.882		63.9994	485.64	94.9508	9.83671		64.1854	1276.46	105.295	104.787		64.3758	1145.63	104.28			63.0348	631.129	101.258	3.52916		63.2364	585.662	100.408	4.37962
64.867	454.971	83.0776	20.1928		65.0686	459.393	82.5182	20.7521		65.261	466.526	83.1203	20.1501		65.4542	439.636	78.5018	24.7686		65.6546	464.038	82.8094	20.461		65.8466	410.608	80.2808	22.9896		66.0498	1251.48	103.235	103.27		66.2424	1134.93	103.306			64.8836	556.14	89.2271	14.0433		65.0748	498.735	85.5048	17.7656
66.7054	395.873	72.2863	30.181		66.907	404.274	72.6175	29.8498		67.0982	414.273	73.8105	28.6568		67.2902	400.58	71.5279	30.9394		67.4834	413.36	73.7657	28.7016		67.6838	375.638	73.4435	29.0238		67.8754	1244.14	102.629	102.467		68.0768	1123.94	102.306			66.71	479.686	76.9608	25.5065		66.9124	433.99	74.4047	28.0626
68.5426	370.652	67.6809	33.953		68.7442	378.603	68.0064	33.6276		68.9494	390.255	69.5312	32.1028		69.1382	376.104	67.1575	34.4765		69.3302	391.487	69.8624	31.7716		69.5222	353.878	69.1891	32.4449		69.7114	1235.76	101.938	101.634		69.902	1113.23	101.33			68.558	438.271	70.3162	31.3178		68.75	404.121	69.2839	32.3501
70.391	360.039	65.743	35.08		70.5922	363.606	65.3125	35.5104		70.7838	373.141	66.482	34.341		70.9758	367.837	65.6813	35.1417		71.169	374.061	66.7526	34.0704		71.3694	344.025	67.2627	33.5603		71.5964	1226.91	101.208	100.823		71.7882	1103.42	100.438			70.3956	418.642	67.1669	33.6561		70.6092	383.812	65.802	35.021
72.2382	352.908	64.4409	35.9409		72.4298	350.939	63.0372	37.3446		72.623	367.496	65.4763	34.9056		72.8134	358.068	63.9369	36.4449		73.0054	363.129	64.8018	35.5801		73.1982	334.121	65.3263	35.0556		73.4032	1222.96	100.882	100.382		73.6032	1097.31	99.8816			72.2332	406.671	65.2463	35.1355		72.4252	372.191	63.8097	36.5721
74.095	342.746	62.5853	37.1794		74.2878	348.576	62.6128	37.1519		74.4794	359.051	63.9716	35.7931		74.6718	351.389	62.7443	37.0203		74.8634	356.864	63.6838	36.0809		75.065	323.529	63.2554	36.5093		75.2372	1215.56	100.271	99.7647		75.4284	1090.46	99.258			74.0716	396.164	63.5605	36.2041		74.3028	361.205	61.9262	37.8385
75.9134	339.041	61.9088	38.051		76.1062	342.296	61.4847	38.475		76.307	352.955	62.8855	37.0742		76.499	351.286	62.7259	37.2338		76.7006	353.73	63.1245	36.8353		76.8942	322.372	63.0291	36.9306		77.0722	1214.37	100.174	99.9598		77.264	1095.82	99.7459			75.9184	389.711	62.5252	37.4345		76.1104	356.417	61.1053	38.8544
77.761	335.668	61.2929	37.6601		77.953	338.784	60.8539	38.0991		78.1458	346.218	61.6852	37.2678		78.347	342.851	61.2198	37.7332		78.539	348.175	62.1332	36.8198		78.7406	315.225	61.6318	37.3212		78.9186	1199.55	98.9509	98.953		79.1094	1087.13	98.9551			77.7572	388.466	62.3255	36.6275		77.9596	349.506	59.9205	39.0325
79.5998	335.469	61.2565	36.876		79.8022	333.349	59.8776	38.2549		80.0026	343.533	61.2068	36.9258		80.195	345.855	61.7562	36.3764		80.3978	343.318	61.2664	36.8662		80.5886	312.022	61.0055	37.127		80.7534	1196.8	98.7237	98.1326		80.9548	1071.6	97.5414			79.594	378.225	60.6824	37.4502		79.7864	348.258	59.7065	38.4261
81.4366	329.067	60.0875	38.214		81.6286	332.154	59.663	38.6385		81.8214	336.459	59.9464	38.3551		82.0238	335.831	59.9663	38.3352		82.2142	338.422	60.3927	37.9088		82.4066	306.292	59.8852	38.4163		82.5894	1193.53	98.4541	98.3015		82.7802	1078.28	98.1488			81.4316	374.151	60.0288	38.2727		81.6236	337.311	57.8297	40.4718
83.2758	326.529	59.6241	38.3946		83.4662	330.419	59.3513	38.6674		83.6578	335.751	59.8203	38.1984		83.851	334.359	59.7034	38.3153		84.0518	335.183	59.8147	38.204		84.2438	306.937	60.0113	38.0074		84.4542	1195.29	98.5994	98.0187		84.6468	1070.47	97.438			83.2692	371.067	59.534	38.4847		83.4624	335.235	57.4738	40.5449
85.1118	323.901	59.1442	38.2992		85.3038	330.259	59.3226	38.1209		85.4974	335.917	59.8499	37.5936		85.6974	333.024	59.4651	37.9784		85.8894	332.3	59.3002	38.1433		86.0894	303.114	59.2639	38.1796		86.3012	1188.98	98.079	97.4435		86.4914	1063.55	96.808			85.1172	371.235	59.5609	37.8825		85.3092	328.479	56.3155	41.1279
86.973	321.462	58.6989	38.7537		87.1618	327.229	58.7783	38.6742		87.3638	329.943	58.7855	38.6671		87.5566	336.581	60.1002	37.3523		87.747	326.995	58.3535	39.099		87.939	302.77	59.1966	38.2559		88.1252	1188.37	98.0283	97.4526		88.3176	1064.3	96.8768			86.9684	368.793	59.1691	38.2834		87.186	328.854	56.3798	41.0727
88.7974	325.59	59.4526	37.5758		89.0002	325.876	58.5353	38.4931		89.2014	327.037	58.2677	38.7607		89.403	330.967	59.0978	37.9306		89.5958	326.699	58.3007	38.7277		89.787	302.443	59.1327	37.8957		89.9504	1182.35	97.5324	97.0284		90.1424	1060.43	96.5244			88.7924	366.032	58.7262	38.3022		88.9852	331.833	56.8906	40.1378
90.635	323.061	58.9908	38.4091		90.8274	323.193	58.0534	39.3466		91.0302	324.143	57.7521	39.6478		91.2214	329.05	58.7555	38.6445		91.4126	329.094	58.7281	38.6719		91.6054	299.26	58.5104	38.8896		91.7868	1185.42	97.7856	97.3999		91.9874	1065.81	97.0143			90.63	364.265	58.4427	38.9573		90.822	327.065	56.0731	41.3268
92.4862	316.984	57.8812	39.3614		92.685	322.67	57.9594	39.2832		92.877	321.658	57.3094	39.9333		93.0866	329.615	58.8564	38.3863		93.2806	327.691	58.4777	38.7649		93.4726	298.117	58.2869	38.9558		93.6416	1186.05	97.8369	97.2426		93.833	1061.79	96.6483			92.4784	362.204	58.112	39.1306		92.6812	322.068	55.2164	42.0262
94.3206	316.416	57.7775	39.4291		94.5138	323.205	58.0555	39.151		94.7158	323.48	57.634	39.5726		94.9066	328.441	58.6467	38.5598		95.0982	324.403	57.891	39.3156		95.291	299.156	58.49	38.7165		95.4868	1184.63	97.7203	97.2066		95.6786	1062.28	96.6928			94.3256	361.329	57.9716	39.2349		94.5284	324.142	55.572	41.6346
96.1586	316.898	57.8655	39.2544		96.3606	321.468	57.7435	39.3763		96.5526	321.439	57.2703	39.8495		96.7458	328.588	58.673	38.4469		96.9462	328.343	58.5941	38.5258		97.1382	297.172	58.1021	39.0177		97.3322	1182.78	97.5675	97.1199		97.5246	1062.06	96.6723			96.1824	358.06	57.4471	39.6727		96.3756	325.59	55.8202	41.2996
98.0062	319.241	58.2933	38.1672		98.2118	320.129	57.503	38.9575		98.3998	320.529	57.1082	39.3523		98.5918	329.052	58.7558	37.7047		98.7846	321.233	57.3253	39.1352		98.9858	299.768	58.6097	37.8508		99.1982	1178.93	97.2502	96.4605		99.3896	1051.05	95.6708			98.0012	358.477	57.514	38.9465		98.214	320.723	54.9858	41.4747
99.8342	316.569	57.8054	38.9022		100.036	322.129	57.8623	38.8453		100.229	320.437	57.0918	39.6158		100.419	327.239	58.4321	38.2755		100.611	325.298	58.0507	38.6569		100.803	295.297	57.7355	38.9721		100.993	1177.12	97.1007	96.7076		101.196	1058.12	96.3144			99.8484	356.614	57.2151	39.4924		100.04	321.217	55.0705	41.6371
101.695	314.352	57.4006	38.5642		101.894	320.668	57.5998	38.365		102.085	322.466	57.4533	38.5115		102.277	323.342	57.7362	38.2286		102.471	320.059	57.1158	38.8491		102.671	296.923	58.0534	37.9114		102.85	1171.4	96.6286	95.9648		103.04	1046.99	95.301			101.686	357.851	57.4136	38.5512		101.89	321.161	55.0609	40.9039
103.52	315.103	57.5377	38.5066		103.711	321.416	57.7342	38.3101		103.905	318.323	56.7152	39.3291		104.095	322.05	57.5055	38.5387		104.287	320.197	57.1404	38.9039		104.48	290.97	56.8895	39.1548		104.684	1168.63	96.4005	96.0443		104.886	1051.24	95.688			103.534	356.133	57.138	38.9063		103.726	324.009	55.5492	40.4951
105.379	309.387	56.494	39.5518		105.569	320.68	57.602	38.4438		105.761	320.151	57.0409	39.0049		105.953	322.3	57.5502	38.4956		106.145	320.859	57.2585	38.7873		106.347	294.901	57.6581	38.3877		106.51	1172.89	96.7518	96.0458		106.701	1047.42	95.3398			105.375	351.09	56.3289	39.7169		105.564	321.738	55.1598	40.8859
107.205	310.944	56.7783	39.139		107.397	320.763	57.6169	38.3004		107.59	317.932	56.6455	39.2718		107.781	321.032	57.3238	38.5935		107.982	318.91	56.9107	39.0066		108.186	291.936	57.0784	38.8389		108.385	1170.77	96.5771	95.9173		108.578	1046.51	95.2575			107.209	358.37	57.4969	38.4204		107.402	319.78	54.8242	41.0931
109.043	313.384	57.2238	39.1431		109.234	320.034	57.4859	38.8809		109.426	318.334	56.7171	39.6497		109.619	323.133	57.6989	38.668		109.81	314.513	56.1261	40.2408		110.012	292.192	57.1284	39.2384		110.21	1176.25	97.0286	96.3669		110.402	1051.43	95.7051			109.048	355.384	57.0178	39.3491		109.239	320.123	54.883	41.4839
110.881	314	57.3363	38.2331		111.092	316.901	56.9232	38.6462		111.284	316.431	56.3781	39.1913		111.476	319.467	57.0443	38.5251		111.679	316.073	56.4044	39.1649		111.87	290.909	56.8776	38.6918		112.027	1164.16	96.0316	95.5694		112.227	1044.86	95.1071			110.896	359.25	57.6381	37.9313		111.098	323.553	55.471	40.0984
112.718	310.502	56.6976	38.9666		112.91	322.611	57.9488	37.7153		113.103	319.527	56.9297	38.7345		113.304	320.439	57.2179	38.4463		113.496	319.673	57.0469	38.6173		113.697	292.63	57.2141	38.4501		113.871	1169.23	96.4501	95.6642		114.063	1042.35	94.8782			112.723	360.11	57.776	37.8881		112.914	320.544	54.9551	40.709
114.567	311.296	56.8426	38.8708		114.769	318.755	57.2562	38.4572		114.969	316.728	56.431	39.2824		115.182	317.616	56.7138	38.9996		115.375	316.437	56.4694	39.244		115.565	292.165	57.1232	38.5902		115.716	1168.42	96.3829	95.7134		115.908	1044.16	95.0438			114.572	358.218	57.4725	38.2409		114.772	324.121	55.5684	40.145
116.393	310.669	56.7281	39.3775		116.585	319.153	57.3277	38.7779		116.778	319.228	56.8764	39.2292		116.981	317.208	56.6409	39.4646		117.181	313.527	55.9501	40.1555		117.373	291.855	57.0626	39.043		117.542	1173.09	96.7684	96.1056		117.744	1048.55	95.4428			116.408	355.783	57.0818	39.0238		116.601	321.561	55.1295	40.9761
118.242	310.686	56.7312	39.5265		118.435	322.032	57.8448	38.4129		118.635	317.776	56.6177	39.64		118.827	319.524	57.0545	39.2032		119.03	316.209	56.4287	39.829		119.221	292.205	57.131	39.1267		119.418	1168.58	96.3958	96.2577		119.609	1055.98	96.1196			118.256	358.007	57.4386	38.8191		118.448	323.605	55.4799	40.7778
120.079	313.38	57.2231	38.4872		120.271	318.784	57.2614	38.4489		120.477	319.283	56.8862	38.8241		120.675	319.383	57.0293	38.681		120.867	316.159	56.4198	39.2906		121.075	291.13	56.9208	38.7895		121.243	1161.97	95.851	95.7103		121.435	1049.94	95.5697			120.093	360.059	57.7679	37.9425		120.297	321.34	55.0916	40.6187
121.928	312.859	57.128	38.8632		122.121	319.871	57.4567	38.5345		122.321	317.828	56.627	39.3641		122.513	319.97	57.1341	38.857		122.716	313.306	55.9107	40.0805		122.917	293.337	57.3523	38.6388		123.078	1173.01	96.7614	95.9911		123.28	1046.11	95.2209			121.921	361.431	57.988	38.0031		122.113	319.167	54.7191	41.2721
123.755	313.531	57.2507	38.3588		123.957	320.4	57.5517	38.0578		124.149	316.878	56.4577	39.1517		124.36	317.791	56.745	38.8644		124.552	310.839	55.4704	40.139		124.745	293.325	57.35	38.2595		124.914	1163.38	95.9671	95.6094		125.112	1046.45	95.2517			123.769	362.696	58.1909	37.4185		123.972	320.293	54.9121	40.6973
125.604	311.348	56.8521	38.8442		125.794	324.579	58.3023	37.3939		125.996	314.869	56.0998	39.5965		126.189	317.702	56.7292	38.9671		126.38	313.755	55.9908	39.7055		126.572	293.659	57.4153	38.281		126.769	1166.67	96.2388	95.6962		126.962	1045.37	95.1537			125.607	362.642	58.1823	37.514		125.809	318.596	54.6212	41.0751
127.44	314.172	57.3677	38.3955		127.643	319.646	57.4162	38.3469		127.834	316.779	56.4401	39.3231		128.025	319.228	57.0016	38.7615		128.218	314.791	56.1757	39.5875		128.409	289.919	56.684	39.0791		128.605	1164.78	96.0827	95.7632		128.796	1048.56	95.4436			127.454	360.941	57.9094	37.8538		127.646	321.263	55.0784	40.6848
129.288	311.289	56.8413	38.7768		129.48	321.571	57.762	37.856		129.673	319.908	56.9976	38.6205		129.863	320.124	57.1616	38.4564		130.071	316.449	56.4715	39.1465		130.267	292.093	57.1091	38.509		130.421	1161.51	95.8128	95.6181		130.621	1048.33	95.4233			129.302	361.927	58.0676	37.5505		129.505	318.503	54.6052	41.0128
131.127	311.416	56.8645	38.822		131.329	321.113	57.6798	38.0067		131.52	319.334	56.8953	38.7912		131.711	316.865	56.5797	39.1068		131.904	318.075	56.7617	38.9248		132.095	294.049	57.4915	38.1949		132.265	1167.66	96.3206	95.6865		132.457	1044.26	95.0523			131.129	364.045	58.4074	37.2791		131.322	323	55.3762	40.3103
132.963	311.329	56.8486	38.9055		133.175	319.692	57.4245	38.3296		133.369	321.392	57.262	38.4921		133.569	317.453	56.6847	39.0694		133.761	318.37	56.8143	38.9397		133.964	292.64	57.216	38.538		134.122	1167.53	96.3096	95.7541		134.313	1045.86	95.1985			132.968	363.494	58.319	37.4351		133.179	321.312	55.0868	40.6673
134.802	312.43	57.0496	39.2619		134.994	321.264	57.7069	38.6047		135.185	319.23	56.8768	39.4348		135.377	317.651	56.7201	39.5915		135.578	313.352	55.9189	40.3927		135.771	291.169	56.9284	39.3831		136.007	1171.79	96.6607	96.3115		136.219	1054.26	95.9624			134.815	362.662	58.1855	38.1261		135.008	324.058	55.5576	40.7539
136.649	309.277	56.4739	39.5378		136.841	321.609	57.7688	38.2429		137.043	320.228	57.0546	38.9571		137.234	319.632	57.0738	38.9379		137.427	315.275	56.262	39.7497		137.629	291.131	56.921	39.0907		137.802	1171.41	96.63	96.0117		137.993	1048.01	95.3934			136.653	364.859	58.538	37.4737		136.854	321.727	55.158	40.8537
138.487	313.736	57.2881	38.5296		138.678	320.058	57.4903	38.3275		138.87	322.211	57.4079	38.4099		139.069	317.033	56.6097	39.208		139.264	317.927	56.7353	39.0825		139.456	293.923	57.4669	38.3509		139.647	1162.73	95.9135	95.8177		139.84	1051.62	95.722			138.49	367.572	58.9732	36.8445		138.696	322.637	55.314	40.5038
140.324	315.491	57.6086	38.1278		140.517	320.641	57.595	38.1414		140.708	320.781	57.1531	38.5833		140.9	315.771	56.3844	39.3521		141.093	316.593	56.4972	39.2392		141.293	290.002	56.7003	39.0361		141.462	1166.83	96.2516	95.7364		141.654	1046.11	95.2213			140.328	365.897	58.7045	37.0319		140.53	323.283	55.4247	40.3117
142.172	314.988	57.5167	38.3329		142.364	322.889	57.9988	37.8508		142.557	320.747	57.1471	38.7025		142.748	321.222	57.3577	38.4919		142.949	316.698	56.516	39.3336		143.142	293.067	57.2995	38.5501		143.319	1169.01	96.4316	95.8496		143.51	1046.62	95.2676			142.187	362.737	58.1975	37.6521		142.378	322.085	55.2193	40.6302
144.021	314.067	57.3485	38.7691		144.221	321.14	57.6846	38.4331		144.414	320.693	57.1374	38.9802		144.617	317.843	56.7543	39.3633		144.808	320.912	57.268	38.8497		144.999	292.871	57.2612	38.8565		145.214	1170.23	96.5328	96.1177		145.407	1051.4	95.7026			144.014	368.177	59.0703	37.0474		144.206	323.352	55.4366	40.6811
145.847	315.406	57.593	38.1633		146.039	319.567	57.4021	38.3543		146.233	318.986	56.8333	38.923		146.423	315.724	56.376	39.3804		146.625	320.193	57.1397	38.6167		146.817	292.882	57.2634	38.493		146.989	1170.02	96.5147	95.7563		147.18	1043.66	94.998			145.851	367.131	58.9025	36.8538		146.043	322.247	55.2471	40.5092
147.685	311.851	56.9439	39.177		147.877	322.37	57.9055	38.2154		148.069	321.191	57.2262	38.8947		148.272	316.553	56.524	39.5969		148.463	320.109	57.1247	38.9962		148.654	295.484	57.7721	38.3488		148.845	1169.67	96.4863	96.1209		149.047	1051.98	95.7555			147.689	369.085	59.216	36.9049		147.882	325.053	55.7282	40.3927
149.523	315.175	57.5509	38.5762		149.726	318.947	57.2907	38.8364		149.927	320.932	57.18	38.9471		150.119	315.667	56.3658	39.7613		150.311	320.077	57.119	39.0081		150.502	295.446	57.7647	38.3624		150.69	1168.77	96.4122	96.1271		150.882	1052.93	95.842			149.526	367.906	59.0268	37.1003		149.718	326.224	55.9289	40.1982
151.361	315.343	57.5815	38.6382		151.552	322.62	57.9504	38.2693		151.745	322.891	57.5291	38.6907		151.946	316.932	56.5917	39.628		152.138	320.193	57.1397	39.08		152.33	294.519	57.5834	38.6363		152.526	1173.04	96.7644	96.2197		152.717	1051.1	95.675			151.388	365.05	58.5686	37.6511		151.576	324.785	55.6822	40.5375
153.219	316.125	57.7243	38.4304		153.422	321.618	57.7705	38.3842		153.622	324.01	57.7284	38.4263		153.814	318.526	56.8763	39.2784		154.016	321	57.2837	38.871		154.208	297.177	58.1031	38.0516		154.401	1175.02	96.9278	96.1547		154.603	1047.88	95.3815			153.202	373.098	59.8598	36.2948		153.394	327.63	56.17	39.9847
155.067	312.041	56.9786	39.5598		155.268	322.04	57.8463	38.6921		155.473	321.056	57.2021	39.3362		155.662	315.896	56.4067	40.1317		155.853	320.42	57.1802	39.3582		156.069	293.738	57.4307	39.1076		156.207	1176.12	97.0183	96.5384		156.398	1055.31	96.0584			155.051	369.438	59.2726	37.2657		155.242	323.726	55.5007	41.0377
156.907	315.896	57.6825	38.5724		157.096	319.522	57.394	38.8609		157.297	322.401	57.4417	38.8131		157.49	319.041	56.9683	39.2866		157.681	318.374	56.8151	39.4398		157.873	293.56	57.3959	38.859		158.072	1173.32	96.7875	96.2549		158.264	1051.62	95.7222			156.887	373.977	60.0009	36.254		157.08	325.839	55.8629	40.3919
158.732	318.269	58.1158	38.2438		158.934	324.473	58.2833	38.0764		159.136	322.275	57.4193	38.9404		159.327	315.824	56.3938	39.9658		159.519	323.696	57.7648	38.5949		159.712	297.197	58.107	38.2527		159.899	1173.16	96.7741	96.3597		160.099	1054.07	95.9453			158.735	374.248	60.0443	36.3153		158.927	327.278	56.1096	40.25
160.579	315.779	57.6612	38.7102		160.771	328.077	58.9307	37.4406		160.963	323.959	57.7193	38.652		161.177	317.345	56.6654	39.7059		161.367	319.906	57.0885	39.2829		161.569	292.755	57.2385	39.1328		161.733	1171.08	96.6026	96.3713		161.924	1056.21	96.14			160.584	373.077	59.8565	36.5148		160.785	325.883	55.8705	40.5008
162.417	314.87	57.4952	39.1149		162.621	326.298	58.6111	37.9989		162.811	322.441	57.4489	39.1612		163.003	322.293	57.5489	39.0611		163.195	325.76	58.1331	38.4769		163.387	293.989	57.4798	39.1302		163.558	1177.38	97.1223	96.61		163.749	1055.74	96.0977			162.41	371.989	59.6819	36.9281		162.603	327.665	56.176	40.434
164.255	311.667	56.9103	39.7163		164.447	323.084	58.0338	38.5928		164.639	324.93	57.8923	38.7343		164.83	319.933	57.1275	39.4991		165.022	321.731	57.4141	39.2125		165.224	293.461	57.3766	39.25		165.413	1174.27	96.8652	96.6266		165.606	1058.93	96.388			164.248	374.764	60.1271	36.4995		164.45	329.359	56.4664	40.1602
166.093	313.866	57.3118	39.397		166.285	323.013	58.021	38.6878		166.476	325.691	58.0279	38.6809		166.668	318.408	56.8552	39.8536		166.861	324.53	57.9136	38.7952		167.066	293.626	57.4088	39.3		167.289	1181.34	97.4484	96.7089		167.481	1054.33	95.9693			166.096	373.853	59.981	36.7279		166.3	329.562	56.5012	40.2076
167.94	313.497	57.2445	39.1771		168.133	323.889	58.1784	38.2432		168.325	326.014	58.0855	38.3361		168.526	320.637	57.2532	39.1684		168.718	324.976	57.9932	38.4284		168.92	297.306	58.1283	38.2933		169.064	1180.67	97.3936	96.4216		169.257	1048.62	95.4495			167.934	376.1	60.3415	36.0801		168.136	325.458	55.7976	40.624
169.791	315.378	57.5879	38.7087		169.98	322.544	57.9368	38.3598		170.172	324.501	57.8159	38.4807		170.364	320.861	57.2932	39.0034		170.567	327.209	58.3917	37.9049		170.758	294.683	57.6155	38.6812		170.939	1174.46	96.8813	96.2966		171.131	1051.51	95.712			169.772	374.408	60.07	36.2266		169.964	331.082	56.7618	39.5348
171.616	314.755	57.4742	38.6862		171.808	321.627	57.7721	38.3883		172.013	325.641	58.019	38.1414		172.211	320.854	57.292	38.8684		172.404	322.92	57.6263	38.5341		172.605	292.147	57.1196	39.0408		172.786	1171.71	96.6545	96.1604		172.987	1051	95.6663			171.609	371.837	59.6575	36.5029		171.811	330.305	56.6286	39.5318
173.455	315.567	57.6224	39.5237		173.657	322.624	57.9512	39.1949		173.857	328.174	58.4703	38.6758		174.063	318.572	56.8845	40.2616		174.263	323.653	57.7571	39.389		174.453	291.396	56.9728	40.1733		174.61	1182.4	97.5362	97.1461		174.802	1062.97	96.756			173.468	379.61	60.9046	36.2415		173.659	330.017	56.5792	40.5669
175.291	316.555	57.8029	38.9039		175.483	324.914	58.3625	38.3443		175.676	324.642	57.841	38.8658		175.887	323.517	57.7675	38.9393		176.079	326.307	58.2307	38.476		176.271	295.019	57.6812	39.0256		176.436	1180.51	97.3803	96.7068		176.628	1055.04	96.0333			175.304	378.562	60.7365	35.9703		175.497	330.34	56.6346	40.0722
177.14	317.341	57.9464	38.6784		177.343	321.084	57.6745	38.9502		177.543	324.245	57.7703	38.8545		177.736	319.856	57.1138	39.511		177.927	326.058	58.1863	38.4385		178.119	296.617	57.9936	38.6312		178.281	1177.85	97.1608	96.6248		178.474	1055.64	96.0888			177.16	379.83	60.9399	35.6849		177.354	329.961	56.5696	40.0552
178.977	315.324	57.5781	39.0171		179.169	323.369	58.085	38.5102		179.372	331.562	59.074	37.5212		179.573	321.614	57.4277	39.1675		179.765	325.281	58.0476	38.5475		179.958	292.974	57.2813	39.3138		180.137	1172.11	96.6877	96.5951		180.328	1060.19	96.5026			178.98	379.426	60.8751	35.72		179.195	329.359	56.4664	40.1287
180.814	318.654	58.1861	38.8921		181.006	323.616	58.1294	38.9489		181.209	328.549	58.5371	38.5411		181.4	323.426	57.7512	39.327		181.592	323.38	57.7084	39.3698		181.784	294.693	57.6174	39.4608		181.973	1183.13	97.5962	97.0782		182.164	1060.82	96.5602			180.828	381.849	61.2638	35.8144		181.02	332.281	56.9674	40.1109
182.653	315.771	57.6597	39.636		182.864	324.245	58.2423	39.0533		183.059	327.219	58.3002	38.9955		183.248	321.855	57.4707	39.8249		183.441	329.309	58.7665	38.5292		183.632	297.221	58.1117	39.184		183.838	1188.64	98.0513	97.2957		184.03	1060.6	96.54			182.679	385.756	61.8907	35.405		182.867	334.572	57.3601	39.9355
184.5	318.848	58.2216	38.3488		184.692	329.324	59.1547	37.4157		184.895	330.012	58.7978	37.7726		185.086	321.905	57.4796	39.0907		185.277	329.574	58.8137	37.7566		185.47	296.731	58.0159	38.5545		185.643	1178.72	97.2327	96.5704		185.845	1053.66	95.908			184.503	381.936	61.2778	35.2926		184.696	332.079	56.9327	39.6376
186.351	317.828	58.0353	38.8335		186.549	325.007	58.3792	38.4896		186.742	329.009	58.6191	38.2498		186.934	323.712	57.8023	39.0665		187.125	331.086	59.0836	37.7853		187.317	296.608	57.9918	38.877		187.488	1180.57	97.3856	96.8688		187.68	1058.54	96.352			186.34	382.006	61.289	35.5798		186.532	335.472	57.5144	39.3544
188.185	315.818	57.6683	39.0419		188.378	328.476	59.0023	37.7078		188.589	328.802	58.5822	38.1279		188.781	322.278	57.5463	39.1639		188.974	327.837	58.5038	38.2064		189.175	297.119	58.0918	38.6184		189.344	1178.6	97.2227	96.7101		189.536	1056.84	96.1976			188.179	381.411	61.1936	35.5166		188.382	336.267	57.6507	39.0594
190.013	316.341	57.7638	39.4352		190.215	327.313	58.7934	38.4056		190.408	329.313	58.6732	38.5258		190.599	323.293	57.7275	39.4715		190.79	324.676	57.9397	39.2593		190.983	294.927	57.6632	39.5358		191.2	1187.21	97.9334	97.199		191.401	1059.77	96.4646			190.026	383.852	61.5852	35.6138		190.218	335.808	57.5721	39.627
191.874	317.713	58.0143	39.1422		192.073	325.564	58.4793	38.6773		192.265	325.998	58.0826	39.0739		192.457	322.738	57.6284	39.5282		192.65	331.361	59.1326	38.0239		192.85	295.477	57.7707	39.3858		193.005	1189.88	98.1533	97.1565		193.197	1056.42	96.1598			191.877	386.848	62.0659	35.0907		192.076	333.99	57.2604	39.8962
193.699	319.308	58.3055	39.1913		193.901	332.191	59.6696	37.8272		194.106	324.838	57.8759	39.6209		194.294	321.31	57.3734	40.1234		194.486	331.171	59.0987	38.3981		194.678	296.441	57.9592	39.5376		194.87	1190.58	98.2109	97.4968		195.083	1063.27	96.7828			193.701	385.842	61.9045	35.5923		193.894	336.978	57.7726	39.7242
195.547	320.656	58.5517	39.0108		195.749	330.1	59.294	38.2685		195.94	329.849	58.7687	38.7938		196.132	323.659	57.7928	39.7697		196.325	327.531	58.4492	39.1133		196.526	298.696	58.4001	39.1624		196.687	1193.98	98.4913	97.5625		196.887	1061.63	96.6337			195.541	385.862	61.9077	35.6548		195.741	337.263	57.8215	39.741
197.374	317.974	58.062	39.2925		197.566	325.712	58.5058	38.8486		197.771	326.79	58.2237	39.1307		197.959	326.277	58.2603	39.0941		198.161	329.961	58.8828	38.4717		198.354	293.556	57.3951	39.9593		198.531	1189.78	98.1447	97.3545		198.723	1060.87	96.5642			197.388	387.426	62.1586	35.1958		197.589	337.015	57.779	39.5755
199.221	320.752	58.5692	38.7343		199.414	327.741	58.8703	38.4332		199.605	330.927	58.9608	38.3427		199.798	322.747	57.63	39.6735		199.989	330.943	59.058	38.2454		200.191	294.192	57.5195	39.784		200.398	1188.07	98.0042	97.3035		200.588	1061.29	96.6028			199.224	390.187	62.6016	34.7019		199.426	336.817	57.745	39.5584
201.06	317.598	57.9933	39.9044		201.265	328.887	59.0762	38.8216		201.463	331.346	59.0355	38.8623		201.655	327.472	58.4737	39.424		201.857	331.908	59.2303	38.6675		202.053	296.269	57.9256	39.9722		202.242	1195.94	98.6535	97.8977		202.435	1067.21	97.1419			201.084	390.781	62.6969	35.2008		201.274	341.385	58.5282	39.3695
202.907	315.519	57.6137	39.9452		203.099	328.827	59.0654	38.4935		203.291	333.075	59.3435	38.2153		203.483	326.997	58.3889	39.17		203.675	328.811	58.6776	38.8813		203.877	296.516	57.9739	39.585		204.08	1190.6	98.2124	97.5589		204.269	1064.62	96.9053			202.9	388.954	62.4038	35.1551		203.102	337.783	57.9107	39.6482
204.736	320.636	58.548	39.1863		204.937	331.071	59.4685	38.2659		205.129	327.264	58.3082	39.4262		205.321	327.17	58.4198	39.3146		205.524	330.205	58.9264	38.808		205.714	296.629	57.996	39.7384		205.903	1192.82	98.3959	97.7343		206.095	1066.45	97.0728			204.748	392.996	63.0523	34.6821		204.94	341.259	58.5066	39.2277
206.573	319.575	58.3543	39.5527		206.764	329.68	59.2186	38.6884		206.969	333.17	59.3604	38.5465		207.168	323.035	57.6814	40.2255		207.36	331.995	59.2458	38.6612		207.553	295.969	57.8669	40.0401		207.768	1190.95	98.2417	97.907		207.96	1071.94	97.5722			206.586	391.359	62.7896	35.1173		206.797	339.99	58.289	39.6179
208.421	318.985	58.2466	39.2858		208.612	329.713	59.2245	38.3078		208.804	334.841	59.6582	37.8742		208.997	326.124	58.233	39.2993		209.197	332.325	59.3047	38.2277		209.389	299.933	58.6419	38.8904		209.595	1194.75	98.5554	97.5323		209.795	1060.27	96.5093			208.433	390.108	62.5889	34.9434		208.625	342.916	58.7907	38.7417
210.258	319.674	58.3724	39.3707		210.463	331.276	59.5053	38.2378		210.652	329.232	58.6588	39.0842		210.853	328.507	58.6585	39.0845		211.049	332.183	59.2793	38.4637		211.237	296.789	58.0272	39.7158		211.429	1194.58	98.5408	97.743		211.622	1065.05	96.9452			210.284	395.497	63.4535	34.2895		210.472	340.399	58.3591	39.3839
212.105	317.346	57.9473	39.89		212.298	325.78	58.5181	39.3192		212.501	329.419	58.6921	39.1451		212.692	326.832	58.3594	39.4779		212.883	327.658	58.4718	39.3654		213.076	294.399	57.56	40.2773		213.295	1190.43	98.199	97.8373		213.486	1070.88	97.4755			212.108	397.177	63.7231	34.1142		212.301	338.862	58.0956	39.7416
213.955	319.619	58.3623	39.3632		214.155	330.329	59.3352	38.3904		214.348	334.635	59.6215	38.1041		214.55	326.385	58.2796	39.4459		214.741	332.534	59.342	38.3836		214.933	300.059	58.6666	39.059		215.111	1194.85	98.5634	97.7255		215.312	1064.42	96.8876			213.946	399.579	64.1085	33.6171		214.145	347.034	59.4967	38.2289
215.781	319.955	58.4237	40.0826		215.974	330.755	59.4117	39.0946		216.176	333.619	59.4404	39.0659		216.367	326.427	58.2871	40.2192		216.559	333.704	59.5508	38.9556		216.752	298.262	58.3152	40.1911		216.966	1201.69	99.1278	98.5063		217.177	1075.38	97.8848			215.794	396.77	63.6578	34.8485		215.987	347.131	59.5133	38.993
217.619	318.885	58.2283	39.9595		217.821	328.765	59.0542	39.1336		218.013	331.76	59.1092	39.0786		218.206	325.285	58.0832	40.1047		218.397	332.392	59.3166	38.8712		218.588	300.992	58.849	39.3388		218.792	1197.8	98.8063	98.1878		218.982	1071.91	97.5694			217.632	398.901	63.9997	34.1882		217.823	342.538	58.7259	39.462
219.467	321.205	58.6519	39.5894		219.67	331.314	59.5121	38.7292		219.87	333.27	59.3783	38.8631		220.062	328.835	58.7171	39.5243		220.255	330.47	58.9736	39.2677		220.456	299.725	58.6013	39.6401		220.646	1194.95	98.5718	98.2413		220.839	1075.66	97.9108			219.48	402.363	64.5551	33.6862		219.681	344.183	59.0079	39.2334
221.294	321.652	58.7336	39.6733		221.496	330.346	59.3382	39.0686		221.689	334.319	59.5652	38.8417		221.88	328.447	58.6478	39.759		222.072	332.314	59.3027	39.1041		222.263	298.332	58.3289	40.0779		222.472	1199.92	98.9817	98.4068		222.673	1074.8	97.8319			221.307	400.551	64.2644	34.1424		221.499	343.095	58.8214	39.5855
223.153	318.986	58.2468	39.803		223.345	331.102	59.474	38.5757		223.536	334.035	59.5146	38.5352		223.728	330.45	59.0055	39.0443		223.921	331.473	59.1526	38.8971		224.121	299.21	58.5006	39.5492		224.317	1194.85	98.563	98.0497		224.51	1071.55	97.5364			223.144	397.798	63.8227	34.227		223.336	348.749	59.7907	38.259
224.98	319.943	58.4215	39.8069		225.181	331.414	59.5301	38.6984		225.387	330.046	58.8038	39.4246		225.575	328.564	58.6687	39.5597		225.767	333.732	59.5558	38.6727		225.96	303.239	59.2883	38.9401		226.182	1199.29	98.9295	98.2284		226.374	1071.45	97.5273			224.993	400.407	64.2413	33.9871		225.196	344.892	59.1294	39.099
226.827	319.783	58.3923	39.9523		227.041	331.685	59.5787	38.7659		227.231	333.446	59.4096	38.935		227.423	328.656	58.6851	39.6595		227.615	333.953	59.5952	38.7494		227.817	301.372	58.9233	39.4213		227.989	1195.2	98.5918	98.3446		228.189	1077.71	98.0974			226.82	394.41	63.2791	35.0655		227.012	347.552	59.5855	38.7591
228.665	319.092	58.2661	40.3547		228.881	330.332	59.3357	39.2851		229.079	330.364	58.8605	39.7603		229.271	330.082	58.9397	39.6811		229.473	332.242	59.2899	39.3309		229.665	298.875	58.4351	40.1857		229.843	1201.01	99.071	98.6208		230.035	1078.52	98.1706			228.668	402.141	64.5195	34.1013		228.86	345.851	59.2939	39.3269
230.503	318.655	58.1863	40.1563		230.695	331.556	59.5556	38.787		230.898	332.287	59.2031	39.1395		231.098	330.196	58.9601	39.3825		231.29	331.871	59.2237	39.1189		231.493	298.652	58.3915	39.9511		231.69	1199.62	98.9572	98.3426		231.88	1073.65	97.728			230.505	399.823	64.1476	34.195		230.698	350.596	60.1074	38.2352
232.354	318.282	58.1182	40.584		232.542	331.046	59.464	39.2383		232.734	333.858	59.483	39.2192		232.926	330.2	58.9608	39.7414		233.119	331.87	59.2235	39.4787		233.31	298.926	58.4451	40.2572		233.534	1199.12	98.9153	98.7022		233.736	1082.02	98.4891			232.353	401.604	64.4333	34.2689		232.545	350.63	60.1132	38.589
234.188	318.596	58.1755	40.4533		234.381	333.683	59.9376	38.6912		234.584	334.209	59.5456	39.0832		234.784	331.262	59.1504	39.4784		234.976	334.047	59.612	39.0168		235.178	299.929	58.6412	39.9877		235.39	1205.11	99.4097	98.6288		235.581	1074.97	97.8479			234.192	404.642	64.9208	33.7081		234.394	352.071	60.3602	38.2686
236.052	318.526	58.1628	41.0038		236.238	335.441	60.2534	38.9131		236.43	332.717	59.2797	39.8868		236.623	329.268	58.7944	40.3721		236.824	335.126	59.8045	39.362		237.037	302.218	59.0887	40.0778		237.236	1205.16	99.4137	99.1665		237.427	1086.74	98.9194			236.028	402.966	64.6519	34.5147		236.24	351.911	60.3328	38.8337
237.863	317.24	57.9279	41.0872		238.056	333.083	59.8299	39.1852		238.259	336.71	59.9912	39.0239		238.459	329.943	58.9149	40.1002		238.651	336.663	60.0788	38.9363		238.854	302.314	59.1075	39.9076		239.067	1208.33	99.6752	99.0151		239.262	1080.54	98.355			237.867	402.454	64.5697	34.4454		238.069	347.604	59.5944	39.4207
239.701	321.233	58.6571	40.0005		239.893	332.392	59.7057	38.9518		240.085	334.268	59.5561	39.1014		240.278	333.104	59.4794	39.1782		240.479	333.828	59.5729	39.0846		240.671	300.081	58.6709	39.9866		240.897	1202.6	99.2022	98.6575		241.097	1077.88	98.1128			239.714	404.476	64.8941	33.7634		239.907	351.098	60.1934	38.4641
			41.0872					39.3763					39.9333					40.3721					40.3927					40.2773															39.7169					42.0262
		1x10-6 M	41.0872	39.3763
		0.5x10-6 M	39.9333	40.3721
		1x10-7 M	40.3927	40.2773
		0.5x10-7 M	39.7169	42.0262
		1x10-8 M	40.1415	38.4405
		0.5x10-8 M	39.4892	39.8443
		1x10-9 M	23.0044	25.1428
		1x10-10 M	6.79793	7.36653
		1x10-11 M	6.23189	7.32495
		1x10-12 M	2.24998	1.95102
	normalised to 1µM DAMGO		102.126	97.8738
			99.2581	100.349
			100.4	100.113
			98.7203	104.46
			99.7757	95.5477
			98.1543	99.0369
			57.1798	62.495
			16.8969	18.3102
			15.49	18.2069
			5.59255	4.84944
[truncated: 55 more columns]

## Sheet: DAMGO (7)
				1x10-6 M										0.5x10-6 M										1x10-7 M						V1														0.5x10-7 M
A1T	A1				B1T	B1				C1T	C1				D1T	D1				E1T	E1				F1T	F1				G1T	G1		mw.		H1T	H1				A2T	A2				B2T	B2
0.7922	1057.54	103.772	-4.37579		0.9834	1414.39	99.3738	0.0219264		1.1746	1269.95	99.6404	-0.244641		1.3666	1457.96	99.2337	0.162099		1.5594	1263.06	99.0485	0.347241		1.7602	1397.69	99.4472	-0.0514509		1.9526	1595.83	99.2068	99.3958		2.1442	2078.5	99.5848			0.7834	1001.96	100.411	-1.0152		0.9738	1471.33	100.078	-0.682718
2.4674	1024.28	100.508	-1.33128		2.6594	1419.89	99.7604	-0.583602		2.851	1267.09	99.4158	-0.238972		3.0442	1458.36	99.2602	-0.0834075		3.235	1260.2	98.8247	0.352088		3.4366	1406.45	100.07	-0.893341		3.6298	1594.34	99.1146	99.1768		3.8202	2071.29	99.2391			2.4582	986.204	98.8316	0.345211		2.6498	1465.55	99.685	-0.50819
4.1434	1021.43	100.229	-0.857454		4.3362	1417.9	99.6203	-0.248649		4.5474	1267.65	99.4604	-0.0886811		4.7494	1457.28	99.1873	0.184412		4.9414	1264.09	99.129	0.242676		5.1442	1407.94	100.177	-0.804856		5.335	1598.39	99.3663	99.3717		5.527	2074.17	99.377			4.1442	994.625	99.6755	-0.303836		4.337	1465.55	99.685	-0.313334
5.9714	1024.36	100.516	-0.833884		6.163	1420.53	99.805	-0.122674		6.3546	1271.91	99.7939	-0.111529		6.5482	1465.61	99.7542	-0.0718676		6.7486	1259.89	98.7998	0.882568		6.9406	1402.83	99.813	-0.130659		7.133	1598.19	99.354	99.6824		7.3242	2087.39	100.011			5.9722	997.613	99.9749	-0.29259		6.1642	1474.75	100.311	-0.628831
7.809	1026.28	100.704	-0.785459		8.0022	1419.3	99.7187	0.200207		8.193	1276.78	100.177	-0.257647		8.4138	1465.25	99.7298	0.189099		8.6074	1262.8	99.0283	0.890586		8.7986	1398.04	99.4718	0.447043		8.9902	1608	99.9639	99.9189		9.1826	2084.54	99.8739			7.8222	997.326	99.9462	-0.0272963		8.0322	1471.34	100.079	-0.160013
9.6466	1024.67	100.547	-0.691118		9.8386	1415.74	99.4688	0.387262		10.031	1270.58	99.6899	0.166106		10.2226	1460.34	99.3954	0.460637		10.4242	1268.22	99.4534	0.402616		10.6162	1398.59	99.511	0.345053		10.8194	1609.48	100.056	99.856		11.0198	2080	99.6564			9.6474	991.932	99.4056	0.450402		9.8406	1474.17	100.271	-0.415432
11.485	1023.71	100.452	-0.831276		11.6962	1417.26	99.5756	0.045422		11.8882	1269.89	99.6354	-0.0144098		12.0902	1464.36	99.6689	-0.0478867		12.2838	1257.08	98.5798	1.04116		12.4738	1397.77	99.4525	0.168494		12.6658	1599.69	99.4468	99.621		12.8586	2082.89	99.7951			11.4858	997.902	100.004	-0.382922		11.6874	1467.98	99.8506	-0.229576
13.3322	1015.93	99.6889	-0.0397437		13.5242	1412.55	99.2444	0.404765		13.7374	1276.31	100.14	-0.49054		13.9282	1465.21	99.7269	-0.0777334		14.1194	1269.16	99.5274	0.121832		14.3122	1410.83	100.382	-0.732884		14.5238	1599.96	99.4637	99.6492		14.7258	2083.72	99.8347			13.333	996.471	99.8605	-0.211305		13.5394	1468.52	99.8871	-0.237891
15.1842	1017.77	99.8694	0.194975		15.3818	1419.16	99.7088	0.355594		15.5738	1271.5	99.7618	0.302575		15.7762	1468.58	99.9562	0.108202		15.9678	1265.14	99.2121	0.852251		16.1594	1394.48	99.2187	0.84568		16.3514	1611.93	100.208	100.064		16.545	2085.52	99.921			15.1714	995.333	99.7465	0.317912		15.373	1472.99	100.191	-0.126696
17.0178	1021.08	100.194	-0.0252547		17.2106	1415.93	99.4823	0.686578		17.413	1269.19	99.5806	0.588286		17.6034	1464.02	99.6455	0.523311		17.7954	1266.16	99.2915	0.877359		17.9882	1401.74	99.735	0.433805		18.179	1604.76	99.7624	100.169		18.381	2099.18	100.575			17.0094	991.295	99.3418	0.827045		17.2022	1465.01	99.6485	0.520293
18.8458	1023.65	100.447	-0.493673		19.0474	1422.67	99.9554	-0.00209463		19.2394	1270.99	99.722	0.231275		19.4322	1466.83	99.837	0.116302		19.623	1262.31	98.9896	0.963727		19.8146	1395.65	99.302	0.651283		20.0074	1604.23	99.7295	99.9533		20.1986	2090.87	100.177			18.8466	990.48	99.2601	0.693172		19.0482	1463.19	99.525	0.428268
20.693	1022.95	100.378	-0.195255		20.897	1419.12	99.7066	0.47603		21.097	1271.95	99.797	0.385604		21.289	1466.51	99.8155	0.367079		21.4818	1265.9	99.2715	0.911146		21.6826	1400.41	99.6405	0.542154		21.8746	1610.48	100.118	100.183		22.0762	2092.34	100.248			20.7086	993.992	99.6121	0.570557		20.9266	1463.23	99.5272	0.655428
22.5514	1021.38	100.224	-0.421283		22.753	1420.69	99.8166	-0.013815		22.9458	1269.65	99.617	0.18578		23.1366	1462	99.5082	0.294562		23.3286	1264.71	99.1783	0.624418		23.5206	1414.87	100.67	-0.866936		23.7238	1604.95	99.7738	99.8027		23.9146	2083.66	99.8316			22.5322	1000.12	100.226	-0.423646		22.7246	1474.34	100.283	-0.480289
24.4078	1019.45	100.034	-0.137406		24.6026	1431.48	100.574	-0.677725		24.7926	1270.06	99.6493	0.24736		24.9854	1470.4	100.08	-0.183671		25.1766	1272.39	99.78	0.116689		25.3786	1407.8	100.166	-0.269494		25.5706	1604.61	99.7531	99.8966		25.763	2088.01	100.04			24.3698	996.398	99.8532	0.0434573		24.5618	1478.77	100.585	-0.688116
26.2266	1022.46	100.33	-0.0243166		26.4194	1421.85	99.898	0.407599		26.6306	1269.72	99.6227	0.682897		26.8226	1465.89	99.7731	0.532437		27.0242	1260.35	98.8362	1.46941		27.2178	1404.96	99.9644	0.341158		27.4178	1615.41	100.425	100.306		27.6098	2091.06	100.187			26.2078	995.783	99.7916	0.514028		26.4238	1469.78	99.9733	0.332314
28.0746	1014.35	99.5335	0.651043		28.2666	1420.66	99.8147	0.369896		28.4578	1273.07	99.885	0.299575		28.6498	1464.68	99.6905	0.494036		28.8418	1264.43	99.1562	1.02835		29.0438	1407.92	100.175	0.00937865		29.2366	1609.25	100.041	100.185		29.4274	2094.01	100.328			28.0554	999.173	100.131	0.0532721		28.2474	1470.57	100.027	0.157753
29.9122	1019.1	100	0		30.1182	1423.3	100	0		30.3162	1274.53	100	0		30.5082	1469.22	100	0		30.7106	1275.19	100	0		30.9018	1405.46	100	0		31.0934	1608.59	100	100		31.2854	2087.17	100			29.8946	997.863	100	0		30.105	1470.18	100	0
31.7602	1015.67	99.6634	0.713682		31.9518	1421.65	99.8837	0.493389		32.1446	1266.36	99.3589	1.01821		32.3458	1479.02	100.667	-0.289432		32.5378	1269.92	99.587	0.790146		32.7394	1411.08	100.4	-0.0227591		32.933	1607.4	99.9262	100.377		33.123	2104.45	100.828			31.731	996.344	99.8478	0.529335		31.933	1468.4	99.8791	0.49798
33.5886	1017.35	99.8279	0.560244		33.7994	1429.33	100.424	-0.0356022		33.9914	1275.79	100.098	0.289664		34.1834	1470.99	100.12	0.267864		34.3866	1270.48	99.6306	0.757566		34.577	1406.99	100.109	0.279057		34.769	1618.66	100.626	100.388		34.9618	2090.3	100.15			33.569	993.855	99.5983	0.789789		33.7606	1463.21	99.5264	0.861748
35.425	1017.57	99.8495	0.868741		35.617	1434.24	100.768	-0.0502791		35.8098	1278.43	100.306	0.412457		36.021	1485.89	101.135	-0.416396		36.213	1270.16	99.6053	1.1129		36.4122	1416.69	100.799	-0.0811663		36.6082	1616.82	100.512	100.718		36.7986	2106.47	100.925			35.4066	995.685	99.7817	0.936483		35.5994	1471.02	100.058	0.660604
37.2738	1015.66	99.663	1.05771		37.4854	1429.2	100.414	0.306502		37.687	1276.07	100.12	0.600314		37.8794	1474.39	100.352	0.368932		38.0722	1269.36	99.5423	1.17848		38.2626	1409.47	100.285	0.435505		38.4546	1617.23	100.538	100.721		38.6474	2106.03	100.904			37.2546	997.081	99.9216	0.799117		37.4466	1467.98	99.8506	0.870188
39.1106	1022.21	100.305	0.408676		39.3026	1428.07	100.335	0.378809		39.529	1281.56	100.551	0.162842		39.7266	1470.78	100.106	0.607971		39.9186	1271.75	99.7303	0.98363		40.1114	1408.95	100.248	0.465486		40.3122	1618.62	100.624	100.714		40.5146	2103.95	100.804			39.0922	995.842	99.7975	0.916478		39.3058	1466.11	99.7231	0.990851
40.9498	1019.33	100.023	0.591297		41.1406	1430.59	100.512	0.102167		41.3426	1278.86	100.339	0.274938		41.5354	1478.46	100.629	-0.0145472		41.7258	1267.25	99.3772	1.23716		41.9178	1416.45	100.782	-0.167665		42.1098	1620.95	100.769	100.614		42.3018	2096.76	100.46			40.9498	995.44	99.7572	0.857175		41.1422	1466.22	99.731	0.883371
42.7862	1020.45	100.132	0.657842		42.9786	1428.09	100.336	0.453617		43.1714	1270.1	99.6522	1.13783		43.3722	1483.67	100.983	-0.193291		43.565	1275.21	100.002	0.788449		43.7554	1411.72	100.445	0.344825		43.9474	1624.98	101.019	100.79		44.1394	2098.87	100.561			42.7686	997.377	99.9513	0.838722		42.971	1474.6	100.301	0.489238
44.6342	1020.3	100.118	0.548129		44.8262	1431.18	100.553	0.112392		45.0294	1276.68	100.169	0.497151		45.2202	1487	101.21	-0.544003		45.4114	1285.9	100.84	-0.174347		45.6042	1414.27	100.627	0.038985		45.7954	1619.43	100.674	100.666		45.997	2100.88	100.657			44.6154	999.146	100.129	0.537109		44.829	1476.06	100.4	0.2658
46.4858	1017.72	99.865	0.995782		46.6842	1434.15	100.762	0.0986588		46.8762	1271.07	99.7284	1.13239		47.0682	1474.45	100.356	0.505062		47.2594	1270.6	99.6397	1.22102		47.4514	1419.73	101.016	-0.154921		47.6534	1625.89	101.076	100.861		47.8466	2100.64	100.645			46.455	999.67	100.181	0.679673		46.6554	1474.36	100.285	0.576101
48.3198	1023.86	100.467	0.204667		48.5126	1434.3	100.772	-0.10039		48.7234	1278.26	100.293	0.379462		48.9154	1479.47	100.698	-0.0255389		49.1074	1279.05	100.303	0.369341		49.3106	1413.68	100.585	0.0874629		49.5114	1617.2	100.535	100.672		49.7034	2104.05	100.809			48.291	997.12	99.9255	0.746499		48.4838	1462.61	99.4853	1.18674
50.1478	1024.8	100.559	0.161134		50.3494	1425.65	100.165	0.55523		50.5418	1279.83	100.415	0.305103		50.745	1477.41	100.557	0.163385		50.945	1285.48	100.807	-0.0865445		51.137	1412.95	100.533	0.187486		51.3394	1623.3	100.915	100.721		51.531	2098.15	100.526			50.129	996.007	99.814	0.906547		50.3306	1474.97	100.326	0.394739
51.9962	1017.77	99.8699	1.06791		52.1886	1426.65	100.236	0.702217		52.379	1279.04	100.354	0.584255		52.5706	1485.12	101.082	-0.143863		52.7642	1275.33	100.011	0.926661		52.9646	1412.93	100.531	0.40644		53.157	1622.69	100.877	100.938		53.3594	2108.01	100.999			51.9774	1000.9	100.304	0.633446		52.189	1457.82	99.1597	1.7781
53.833	1014.66	99.564	1.3212		54.025	1425.92	100.184	0.701426		54.231	1275.39	100.067	0.818297		54.4186	1478.22	100.612	0.272928		54.6106	1279.61	100.347	0.538688		54.8034	1417.84	100.881	0.00451572		55.0042	1623.56	100.931	100.885		55.1962	2104.69	100.839			53.8266	1000.05	100.219	0.666256		54.0162	1468.29	99.8717	1.01351
55.681	1025.83	100.66	0.293248		55.873	1429.84	100.46	0.494168		56.0646	1282.45	100.621	0.3328		56.2578	1489.64	101.39	-0.435844		56.4482	1275.75	100.043	0.910289		56.6502	1412.96	100.534	0.419958		56.843	1622.75	100.881	100.954		57.0338	2108.6	101.027			55.6538	999.642	100.178	0.775452		55.8442	1465.35	99.6719	1.28186
57.529	1020.58	100.145	1.15821		57.7426	1433.18	100.694	0.609626		57.9426	1276.13	100.125	1.17814		58.1346	1491.39	101.509	-0.205115		58.337	1284.13	100.701	0.6026		58.5282	1420.21	101.049	0.254242		58.7202	1629.05	101.272	101.303		58.9122	2115.03	101.335			57.4902	999.137	100.128	1.17576		57.7034	1461.78	99.4286	1.8748
59.3562	1018.97	99.9873	0.912679		59.5482	1436.99	100.962	-0.0618979		59.7402	1282.22	100.603	0.297055		59.9318	1493.59	101.659	-0.758542		60.1242	1282.46	100.57	0.330303		60.3258	1418.35	100.917	-0.0171876		60.5186	1621.15	100.781	100.9		60.7098	2108.43	101.019			59.3274	997.155	99.929	0.970973		59.5194	1466.61	99.7576	1.14237
61.195	1017.44	99.8369	3.91704		61.4034	1427.72	100.311	3.44334		61.5978	1284.08	100.749	3.00489		61.7898	1489.99	101.414	2.34042		61.993	1281.2	100.471	3.28296		62.1838	1465.71	104.287	-0.532758		62.3754	1715.8	106.665	103.754		62.5674	2104.75	100.842			61.1762	1036.21	103.843	-0.089361		61.3878	1473.05	100.196	3.55833
63.0318	1029.16	100.988	2.97495		63.2234	1436.86	100.953	3.00966		63.417	1274.92	100.03	3.93222		63.6174	1509.8	102.762	1.20079		63.8094	1320.92	103.586	0.376303		64.0122	1326.16	94.3576	9.60494		64.2034	1696.78	105.483	103.963		64.401	2138.15	102.443			63.013	1035.1	103.732	0.230511		63.2058	1468.83	99.9086	4.054
64.8794	1038.2	101.874	3.39286		65.0714	1302.08	91.4833	13.7835		65.2634	1097.21	86.0875	19.1794		65.4566	1318.95	89.7719	15.495		65.657	1189.81	93.3041	11.9628		65.849	1149.69	81.802	23.4648		66.041	1726.1	107.305	105.267		66.2338	2154.55	103.228			64.851	939.366	94.1378	11.1291		65.0434	1371.19	93.2672	11.9997
66.7074	1019.36	100.025	5.7849		66.8998	1163.98	81.7805	24.0295		67.1114	998.439	78.3376	27.4724		67.313	1172.57	79.8087	26.0014		67.5058	1060.26	83.1453	22.6647		67.697	1072.26	76.2922	29.5178		67.8886	1730.82	107.599	105.81		68.081	2171.09	104.021			66.689	811.885	81.3624	24.4476		66.8922	1208.21	82.1815	23.6285
68.555	984.065	96.5623	9.80831		68.7474	1081.5	75.9855	30.3851		68.9502	944.022	74.0681	32.3025		69.141	1088.91	74.1146	32.2559		69.3326	981.5	76.9688	29.4018		69.5254	1021.43	72.6762	33.6944		69.7162	1747.93	108.662	106.371		69.9082	2172.3	104.079			68.5366	741.79	74.3379	32.0327		68.729	1108.72	75.4138	30.9568
70.4046	953.889	93.6012	12.7347		70.605	1039.52	73.0355	33.3004		70.797	911.647	71.5279	34.808		70.9994	1034.22	70.3921	35.9439		71.1906	922.486	72.3409	33.995		71.3978	996.111	70.8744	35.4616		71.5946	1750.28	108.809	106.336		71.7874	2167.8	103.863			70.3754	693.795	69.5281	36.8079		70.5866	1051.22	71.5029	34.8331
72.2406	924.074	90.6756	15.6258		72.4338	1003.15	70.4804	35.821		72.6362	891.117	69.9171	36.3843		72.8266	998.595	67.9675	38.3339		73.0182	890.47	69.8303	36.4711		73.2114	967.493	68.8382	37.4632		73.4018	1738.89	108.101	106.301		73.6038	2181.13	104.502			72.2222	666.314	66.7741	39.5273		72.4146	1010.93	68.7628	37.5386
74.0686	892.747	87.6016	18.8632		74.2702	985.746	69.2577	37.207		74.4626	873.245	68.5149	37.9499		74.6642	967.079	65.8224	40.6423		74.8562	861.992	67.597	38.8677		75.0478	948.838	67.5109	38.9539		75.2402	1745.93	108.538	106.465		75.4318	2178.83	104.391			74.0514	643.947	64.5326	41.9321		74.2518	975.813	66.3738	40.0909
75.9162	864.63	84.8426	21.6395		76.1198	969.907	68.1449	38.3372		76.3202	861.68	67.6075	38.8746		76.5122	953.114	64.8719	41.6102		76.7046	851.639	66.7852	39.697		76.9058	933.747	66.4371	40.045		77.0978	1747.19	108.617	106.482		77.2994	2177.91	104.348			75.8978	634.206	63.5564	42.9257		76.1034	952.098	64.7608	41.7214
77.7538	835.177	81.9525	24.2941		77.9558	950.772	66.8005	39.4461		78.149	849.39	66.6432	39.6033		78.3394	940.626	64.022	42.2246		78.5314	836.278	65.5806	40.666		78.7234	924.489	65.7784	40.4682		78.925	1736.6	107.958	106.247		79.117	2181.82	104.535			77.7358	624.651	62.5989	43.6477		77.9378	937.385	63.76	42.4866
79.6154	816.027	80.0734	25.7493		79.8138	943.178	66.2669	39.5557		80.0054	852.128	66.8581	38.9646		80.1974	931.095	63.3733	42.4494		80.4058	817.171	64.0822	41.7404		80.601	916.496	65.2097	40.6129		80.7934	1729.36	107.508	105.823		80.9858	2173.52	104.137			79.595	615.27	61.6588	44.1639		79.7854	926.544	63.0226	42.8
81.4298	800.58	78.5576	27.7084		81.6314	931.477	65.4448	40.8212		81.825	842.595	66.1101	40.1559		82.015	923.261	62.84	43.4259		82.2066	815.066	63.9171	42.3489		82.4042	906.521	64.5	41.766		82.6006	1737.69	108.026	106.266		82.7926	2181.22	104.506			81.4114	599.931	60.1216	46.1444		81.6034	917.864	62.4322	43.8338
83.277	776.601	76.2047	30.2096		83.469	930.114	65.3491	41.0652		83.661	835.532	65.5559	40.8583		83.8538	918.818	62.5376	43.8766		84.0446	811.257	63.6184	42.7958		84.2466	897.293	63.8434	42.5709		84.4386	1740.36	108.192	106.414		84.6402	2183.94	104.637			83.2586	598.589	59.9871	46.4272		83.4506	905.313	61.5785	44.8358
85.1154	758.004	74.3798	31.7038		85.3306	915.557	64.3263	41.7573		85.529	828.569	65.0096	41.074		85.721	906.691	61.7122	44.3714		85.9226	797.608	62.5481	43.5356		86.1146	890.909	63.3891	42.6945		86.3062	1733.46	107.763	106.084		86.5082	2179.1	104.404			85.097	599.199	60.0482	46.0354		85.3002	897.419	61.0416	45.0421
86.9626	746.079	73.2097	32.4507		87.1546	916.907	64.4212	41.2392		87.3466	830.406	65.1537	40.5066		87.5382	902.553	61.4306	44.2298		87.7306	792.659	62.16	43.5004		87.9322	882.745	62.8083	42.8521		88.125	1718.35	106.824	105.66		88.3154	2181.03	104.497			86.9546	588.721	58.9982	46.6622		87.1466	888.055	60.4046	45.2557
88.8006	724.173	71.0601	34.6759		89.0142	907.347	63.7495	41.9866		89.2146	824.543	64.6937	41.0423		89.4066	907.244	61.7499	43.9862		89.609	793.201	62.2025	43.5336		89.8002	887.026	63.1129	42.6232		89.9918	1722.43	107.078	105.736		90.1834	2178.89	104.394			88.783	586.795	58.8052	46.9309		88.9946	881.535	59.9611	45.7749
90.6378	710.799	69.7478	35.8906		90.8298	908.19	63.8087	41.8296		91.0226	822.488	64.5325	41.1059		91.2238	897.339	61.0757	44.5626		91.4158	791.281	62.0519	43.5864		91.6178	883.028	62.8284	42.81		91.8106	1720.19	106.938	105.638		92.001	2177.73	104.339			90.6098	586.726	58.7983	46.8401		90.8018	875.482	59.5494	46.0889
92.477	702.844	68.9672	36.8902		92.6794	898.002	63.0929	42.7645		92.8794	822.365	64.5228	41.3345		93.0718	892.928	60.7755	45.0819		93.2746	777.478	60.9695	44.8879		93.4658	876.16	62.3397	43.5177		93.657	1719.45	106.892	105.857		93.8498	2187.83	104.823			92.4578	583.408	58.4657	47.3916		92.6498	876.21	59.5989	46.2584
94.3138	690.399	67.746	37.7861		94.5054	902.042	63.3768	42.1554		94.711	822.169	64.5075	41.0246		94.909	885.875	60.2954	45.2367		95.1014	777.037	60.9349	44.5972		95.293	874.089	62.1924	43.3397		95.5066	1716.46	106.706	105.532		95.697	2178.13	104.358			94.2954	585.158	58.6411	46.891		94.4986	867.616	59.0144	46.5177
96.1622	686.226	67.3365	37.7896		96.3546	898.518	63.1292	41.997		96.555	820.782	64.3986	40.7275		96.7474	898.618	61.1628	43.9634		96.9502	781.897	61.316	43.8101		97.141	879.93	62.608	42.5182		97.3326	1710.89	106.36	105.126		97.525	2168.41	103.893			96.1434	584.101	58.5352	46.591		96.3354	869.172	59.1202	46.0059
97.989	675.673	66.301	39.3258		98.181	897.77	63.0766	42.5502		98.4078	820.216	64.3542	41.2726		98.605	884.382	60.1938	45.433		98.797	772.902	60.6106	45.0162		98.9886	873.47	62.1483	43.4785		99.1802	1722.06	107.054	105.627		99.3722	2174.82	104.2			97.9722	584.435	58.5687	47.0582		98.1826	866.474	58.9367	46.6901
99.8374	670.651	65.8082	39.8539		100.039	899.856	63.2232	42.4389		100.241	820.891	64.4072	41.2549		100.433	889.838	60.5652	45.0969		100.636	779.877	61.1576	44.5045		100.836	869.91	61.895	43.767		101.028	1715.68	106.658	105.662		101.231	2184.57	104.667			99.8282	578.089	57.9327	47.7294		100.021	864.617	58.8104	46.8517
101.675	661.502	64.9105	40.2918		101.866	896.229	62.9683	42.2339		102.059	818.169	64.1936	41.0086		102.261	886.689	60.3508	44.8514		102.452	778.01	61.0112	44.191		102.644	867.569	61.7285	43.4738		102.836	1710.76	106.352	105.202		103.028	2171.75	104.052			101.67	584.552	58.5804	46.6218		101.868	862.478	58.6649	46.5373
103.533	658.211	64.5875	40.8924		103.736	898.187	63.1059	42.374		103.936	818.315	64.2051	41.2749		104.128	889.509	60.5428	44.9372		104.322	773.293	60.6413	44.8386		104.522	865.719	61.5968	43.8831		104.714	1716.02	106.679	105.48		104.916	2176.53	104.281			103.504	586.954	58.8211	46.6588		103.697	859.264	58.4463	47.0336
105.36	653.996	64.1739	41.4103		105.563	902.17	63.3857	42.1985		105.755	812.904	63.7805	41.8037		105.946	891.173	60.656	44.9282		106.137	770.261	60.4035	45.1807		106.331	865.819	61.604	43.9803		106.531	1713.95	106.55	105.584		106.723	2183.57	104.619			105.332	584.382	58.5633	47.0209		105.534	858.105	58.3675	47.2168
107.211	651.185	63.8981	41.7013		107.403	896.679	63	42.5995		107.591	809.85	63.5409	42.0585		107.784	891.307	60.6652	44.9343		107.975	779.491	61.1273	44.4721		108.167	868.956	61.8272	43.7723		108.359	1710.6	106.342	105.599		108.562	2188.54	104.857			107.18	587.572	58.883	46.7164		107.383	857.368	58.3173	47.2821
109.036	646.279	63.4167	41.8516		109.251	890.233	62.5471	42.7212		109.45	815.176	63.9588	41.3095		109.641	886.076	60.3091	44.9592		109.833	770.611	60.431	44.8373		110.025	866.578	61.658	43.6103		110.227	1705.3	106.013	105.268		110.419	2181.59	104.524			109.018	589.502	59.0764	46.1918		109.209	857.542	58.3292	46.9391
110.883	648.21	63.6062	41.7524		111.075	894.194	62.8254	42.5333		111.268	810.359	63.5809	41.7778		111.459	878.556	59.7973	45.5614		111.651	767.719	60.2042	45.1544		111.843	864.72	61.5258	43.8329		112.035	1709.06	106.246	105.359		112.236	2180.48	104.471			110.867	588.064	58.9323	46.4263		111.057	861.977	58.6308	46.7278
112.721	654.319	64.2056	41.3305		112.924	897.01	63.0232	42.5129		113.115	813.875	63.8567	41.6794		113.307	885.084	60.2416	45.2945		113.509	768.066	60.2314	45.3047		113.701	875.328	62.2805	43.2556		113.903	1713.42	106.517	105.536		114.095	2182.24	104.555			112.703	592.6	59.3869	46.1492		112.909	860.241	58.5128	47.0234
114.559	646.137	63.4028	42.3452		114.751	901.176	63.3159	42.4321		114.943	818.173	64.1939	41.554		115.135	886.044	60.3069	45.441		115.327	770.429	60.4167	45.3313		115.528	865.545	61.5845	44.1635		115.721	1715.56	106.65	105.748		115.922	2188.31	104.846			114.531	584.067	58.5318	47.2162		114.723	855.744	58.2069	47.5411
116.4	643.367	63.131	42.1198		116.59	898.646	63.1382	42.1126		116.78	815.457	63.9808	41.2699		116.972	876.527	59.6592	45.5916		117.165	776.951	60.9282	44.3226		117.356	871.011	61.9734	43.2774		117.558	1701.64	105.785	105.251		117.751	2185.61	104.716			116.379	588.219	58.9479	46.3029		116.584	865.384	58.8626	46.3882
118.244	643.005	63.0954	42.427		118.436	904.191	63.5277	41.9947		118.64	820.342	64.3641	41.1583		118.84	886.511	60.3387	45.1837		119.032	778.457	61.0463	44.4762		119.235	867.178	61.7007	43.8218		119.426	1713.17	106.502	105.522		119.618	2181.99	104.543			118.216	592.625	59.3894	46.1331		118.408	860.544	58.5334	46.9891
120.095	640.692	62.8685	42.6633		120.284	909.152	63.8763	41.6555		120.476	815.319	63.97	41.5618		120.669	880.703	59.9434	45.5884		120.87	778.655	61.0618	44.47		121.062	874.174	62.1984	43.3334		121.253	1706.34	106.077	105.532		121.446	2191.25	104.987			120.065	589.882	59.1145	46.4173		120.276	868.973	59.1067	46.4251
121.92	647.649	63.5511	42.0645		122.112	900.694	63.282	42.3336		122.305	817.008	64.1025	41.5131		122.505	887.505	60.4064	45.2092		122.698	777.627	60.9812	44.6344		122.901	872.393	62.0717	43.5439		123.091	1713.33	106.512	105.616		123.283	2185.67	104.719			121.892	591.34	59.2606	46.355		122.083	863.012	58.7012	46.9144
123.758	643.962	63.1893	42.3902		123.949	899.419	63.1925	42.3871		124.142	816.447	64.0585	41.5211		124.333	883.788	60.1534	45.4262		124.535	775.425	60.8085	44.7711		124.727	870.041	61.9044	43.6752		124.931	1706.03	106.058	105.58		125.131	2193.64	105.101			123.751	594.219	59.5492	46.0304		123.942	865.598	58.8771	46.7025
125.596	640.229	62.823	42.8889		125.797	899.791	63.2186	42.4933		125.989	814.034	63.8692	41.8427		126.191	891.922	60.707	45.0049		126.397	771.882	60.5306	45.1813		126.585	871.274	61.9921	43.7198		126.777	1713.11	106.498	105.712		126.969	2189.98	104.926			125.578	597.779	59.9059	45.806		125.78	868.808	59.0955	46.6164
127.443	646.679	63.456	41.7124		127.635	899.775	63.2175	41.9508		127.837	815.092	63.9522	41.2161		128.029	892.217	60.7271	44.4412		128.231	784.071	61.4865	43.6818		128.423	871.396	62.0008	43.1675		128.615	1692.04	105.188	105.168		128.806	2194.63	105.149			127.425	600.367	60.1653	45.003		127.617	864.675	58.8143	46.354
129.295	642.558	63.0516	42.6998		129.503	909.459	63.8979	41.8535		129.695	818.312	64.2048	41.5465		129.897	892.913	60.7745	44.9769		130.089	783.097	61.4101	44.3412		130.28	874.933	62.2524	43.4989		130.472	1715.29	106.634	105.751		130.665	2188.8	104.869			129.263	596.622	59.79	45.9614		129.476	872.187	59.3253	46.426
131.119	646.745	63.4624	41.8383		131.311	908.758	63.8486	41.4522		131.524	818.955	64.2553	41.0455		131.715	885.741	60.2863	45.0145		131.906	784.633	61.5306	43.7702		132.099	871.418	62.0023	43.2984		132.29	1700.81	105.733	105.301		132.502	2188.78	104.868			131.101	601.094	60.2381	45.0626		131.293	871.916	59.3069	45.9939
132.97	652.468	64.024	41.0911		133.168	907.391	63.7526	41.3625		133.36	818.616	64.2287	40.8864		133.552	894.793	60.9024	44.2127		133.745	786.522	61.6787	43.4364		133.935	877.218	62.415	42.7001		134.127	1700.01	105.683	105.115		134.32	2182.07	104.547			132.959	601.464	60.2752	44.8399		133.152	868.692	59.0876	46.0275
134.804	642.907	63.0858	42.673		134.996	905.397	63.6125	42.1463		135.209	816.715	64.0795	41.6792		135.4	894.436	60.8781	44.8807		135.591	788.054	61.7989	43.9599		135.784	877.892	62.463	43.2958		135.975	1711.52	106.399	105.759		136.177	2194.01	105.119			134.787	611.253	61.2562	44.5026		134.979	878.088	59.7267	46.0321
136.655	651.479	63.927	41.4504		136.854	913.412	64.1756	41.2018		137.046	822.611	64.5421	40.8352		137.237	893.312	60.8016	44.5757		137.431	788.092	61.8018	43.5755		137.621	872.775	62.0989	43.2785		137.823	1695.17	105.383	105.377		138.016	2199.29	105.372			136.624	603.173	60.4465	44.9309		136.834	877.235	59.6687	45.7087
138.5	650.895	63.8697	41.5826		138.692	916.849	64.4171	41.0352		138.885	823.171	64.5861	40.8662		139.075	891.619	60.6864	44.7659		139.267	783.889	61.4722	43.98		139.46	872.304	62.0654	43.3869		139.651	1699.94	105.679	105.452		139.853	2196.23	105.225			138.462	609.615	61.0921	44.3602		138.654	886.729	60.3144	45.1378
140.331	648.683	63.6526	41.9777		140.529	913.117	64.1549	41.4754		140.721	822.483	64.5321	41.0981		140.914	901.176	61.3369	44.2934		141.115	798.389	62.6093	43.0209		141.307	875.224	62.2731	43.3571		141.509	1704.79	105.981	105.63		141.701	2197.37	105.28			140.301	610.448	61.1755	44.4547		140.493	880.506	59.8912	45.7391
142.165	651.678	63.9465	41.3115		142.392	912.773	64.1307	41.1272		142.579	818.152	64.1923	41.0657		142.771	903.173	61.4728	43.7852		142.963	787.492	61.7548	43.5032		143.165	875.064	62.2618	42.9962		143.357	1696.29	105.452	105.258		143.548	2192.85	105.063			142.137	611.681	61.2991	43.9589		142.329	883.22	60.0758	45.1822
144.003	653.254	64.1011	41.3913		144.205	917.351	64.4524	41.0401		144.397	826.442	64.8427	40.6497		144.588	898.171	61.1323	44.3601		144.78	793.54	62.2291	43.2634		144.972	878.357	62.4961	42.9964		145.175	1706.63	106.095	105.492		145.387	2189.22	104.889			143.985	617.911	61.9234	43.569		144.177	885.795	60.2509	45.2415
145.851	653.415	64.1169	41.709		146.044	920.658	64.6847	41.1412		146.234	828.962	65.0405	40.7855		146.426	898.462	61.1521	44.6738		146.619	796.096	62.4295	43.3964		146.81	886.093	63.0465	42.7795		147.002	1702.98	105.868	105.826		147.194	2207.88	105.784			145.829	620.122	62.145	43.6809		146.026	881.687	59.9715	45.8544
147.679	655.463	64.3179	41.551		147.87	920.105	64.6458	41.2231		148.063	826.249	64.8276	41.0413		148.254	901.806	61.3797	44.4892		148.446	795.022	62.3453	43.5236		148.638	876.804	62.3856	43.4834		148.84	1706.87	106.11	105.869		149.031	2204.64	105.628			147.661	617.682	61.9005	43.9684		147.853	891.064	60.6093	45.2596
149.537	656.827	64.4517	41.2008		149.739	917.398	64.4557	41.1968		149.93	824.154	64.6632	40.9893		150.132	909.487	61.9025	43.7499		150.325	801.45	62.8494	42.8031		150.526	883.543	62.865	42.7874		150.718	1696.76	105.482	105.652		150.909	2208.71	105.823			149.499	622.114	62.3446	43.3079		149.702	886.748	60.3157	45.3368
151.395	657.585	64.5261	41.3305		151.586	916.581	64.3983	41.4584		151.788	821.731	64.4731	41.3835		151.98	901.552	61.3625	44.4942		152.182	799.085	62.6639	43.1927		152.395	885.079	62.9743	42.8823		152.586	1703.04	105.872	105.857		152.787	2209.08	105.841			151.346	621.068	62.2398	43.6168		151.539	887.786	60.3863	45.4703
153.213	660.561	64.8181	40.9349		153.413	923.202	64.8634	40.8896		153.606	823.308	64.5968	41.1562		153.808	904.648	61.5732	44.1798		153.999	802.067	62.8977	42.8553		154.191	882.887	62.8184	42.9347		154.395	1706.03	106.058	105.753		154.587	2200.89	105.448			153.198	623.406	62.4741	43.2789		153.396	891.946	60.6693	45.0837
155.059	660.823	64.8438	41.0141		155.252	928.271	65.2196	40.6384		155.455	825.85	64.7963	41.0617		155.645	905.727	61.6466	44.2113		155.848	803.238	62.9896	42.8684		156.039	887.539	63.1494	42.7086		156.231	1701.66	105.786	105.858		156.423	2210.94	105.93			155.022	623.943	62.5279	43.33		155.215	897.814	61.0684	44.7895
156.897	662.536	65.0119	40.5614		157.089	929.318	65.2931	40.2802		157.282	827.408	64.9185	40.6548		157.503	913.625	62.1842	43.3892		157.695	804.048	63.0531	42.5203		157.887	887.987	63.1812	42.3921		158.089	1701.5	105.776	105.573		158.281	2199.26	105.371			156.859	629.159	63.0506	42.5227		157.061	903.1	61.428	44.1454
158.756	660.735	64.8352	40.9062		158.947	930.849	65.4007	40.3407		159.149	831.046	65.204	40.5374		159.342	909.483	61.9023	43.8391		159.532	810.409	63.5519	42.1895		159.724	884.821	62.956	42.7854		159.916	1700.84	105.735	105.741		160.119	2207.14	105.748			158.708	628.52	62.9866	42.7548		158.93	902.619	61.3953	44.3461
160.573	664.303	65.1853	40.5821		160.775	930.02	65.3425	40.425		160.977	827.177	64.9004	40.8671		161.179	908.792	61.8552	43.9122		161.391	805.787	63.1895	42.578		161.584	891.195	63.4095	42.358		161.784	1706.96	106.116	105.767		161.976	2200.28	105.419			160.545	630.662	63.2013	42.5662		160.747	899.826	61.2053	44.5622
162.42	663.144	65.0716	40.9807		162.612	929.539	65.3087	40.7436		162.815	829.112	65.0522	41		163.006	913.052	62.1452	43.9071		163.198	811.058	63.6028	42.4494		163.391	890.723	63.3759	42.6764		163.583	1705.25	106.01	106.052		163.783	2214.38	106.095			162.394	632.727	63.4082	42.6441		162.585	906.411	61.6532	44.3991
164.259	667.849	65.5333	40.6268		164.461	929.302	65.292	40.868		164.652	829.051	65.0474	41.1126		164.844	918.807	62.5369	43.6232		165.036	814.631	63.883	42.2771		165.227	892.621	63.511	42.6491		165.419	1713.21	106.504	106.16		165.611	2208.56	105.816			164.221	630.595	63.1945	42.9655		164.413	915.97	62.3034	43.8567
166.106	670.274	65.7712	40.5124		166.298	930.477	65.3746	40.909		166.5	831.902	65.2711	41.0125		166.692	919.842	62.6073	43.6763		166.883	813.562	63.7992	42.4844		167.075	894.56	63.6489	42.6347		167.268	1708.62	106.219	106.284		167.469	2219.66	106.348			166.068	630.439	63.1789	43.1047		166.26	915.531	62.2735	44.0101
167.935	665.581	65.3107	40.6794		168.146	937.26	65.8511	40.139		168.338	835.843	65.5803	40.4098		168.529	919.605	62.5912	43.399		168.722	812.917	63.7486	42.2416		168.913	897.729	63.8744	42.1158		169.115	1699.19	105.633	105.99		169.307	2219.66	106.348			167.907	638.406	63.9773	42.0129		168.118	918.068	62.4461	43.5441
169.781	668.449	65.5922	40.6909		169.973	937.464	65.8655	40.4176		170.177	830.14	65.1329	41.1502		170.398	919.611	62.5916	43.6915		170.589	808.072	63.3687	42.9145		170.792	899.814	64.0227	42.2604		170.983	1709.98	106.303	106.283		171.175	2217.89	106.263			169.754	642.624	64.4	41.8831		169.946	920.302	62.598	43.6851
171.621	672.981	66.0369	40.2028		171.821	934.738	65.674	40.5658		172.013	831.101	65.2083	41.0314		172.206	923.344	62.8457	43.394		172.407	813.749	63.8138	42.4259		172.599	903.252	64.2674	41.9723		172.801	1706.85	106.109	106.24		172.993	2220.14	106.371			171.583	641.19	64.2563	41.9834		171.793	920.883	62.6376	43.6021
173.467	670.799	65.8228	40.7651		173.66	936.206	65.7771	40.8108		173.861	829.815	65.1074	41.4805		174.053	918.675	62.5279	44.06		174.245	817.06	64.0735	42.5144		174.447	909.12	64.6849	41.903		174.639	1714.97	106.614	106.588		174.83	2224.13	106.562			173.419	641.998	64.3373	42.2506		173.612	920.93	62.6408	43.9471
175.305	671.486	65.8902	40.4065		175.507	931.487	65.4455	40.8511		175.699	831.232	65.2186	41.0781		175.891	922.716	62.8029	43.4937		176.092	815.649	63.9628	42.3338		176.284	907.847	64.5943	41.7024		176.506	1708.72	106.225	106.297		176.698	2220.08	106.368			175.267	641.749	64.3123	41.9843		175.459	924.684	62.8961	43.4006
177.143	676.568	66.3888	39.6937		177.336	936.845	65.822	40.2606		177.526	838.721	65.8061	40.2764		177.718	923.7	62.8699	43.2126		177.911	817.985	64.146	41.9365		178.111	911.741	64.8714	41.2112		178.304	1704.49	105.962	106.083		178.506	2216.64	106.203			177.105	643.67	64.5048	41.5777		177.298	932.137	63.403	42.6795
178.98	673.014	66.0401	40.8123		179.172	935.497	65.7273	41.1251		179.365	834.616	65.4841	41.3684		179.556	926.76	63.0782	43.7742		179.758	827.733	64.9105	41.942		179.951	912.259	64.9082	41.9442		180.141	1707.72	106.163	106.852		180.333	2244.58	107.542			178.973	644.803	64.6184	42.234		179.165	928.224	63.1369	43.7155
180.83	672.596	65.9991	40.6743		181.03	939.422	66.003	40.6704		181.222	835.682	65.5677	41.1057		181.424	928.445	63.1929	43.4805		181.615	825.794	64.7584	41.915		181.807	914.278	65.0519	41.6216		181.999	1711.8	106.417	106.673		182.192	2231.81	106.93			180.781	642.944	64.4321	42.2413		180.983	933.467	63.4935	43.1799
182.666	676.242	66.3569	40.5648		182.857	939.588	66.0147	40.9069		183.051	837.113	65.68	41.2416		183.241	933.759	63.5546	43.367		183.443	826.674	64.8274	42.0942		183.636	913.01	64.9616	41.96		183.827	1710.54	106.338	106.922		184.019	2243.81	107.505			182.628	644.129	64.5508	42.3708		182.835	942.16	64.0848	42.8368
184.535	676.022	66.3353	40.5868		184.735	942.562	66.2237	40.6984		184.927	842.77	66.1238	40.7983		185.13	928.367	63.1876	43.7345		185.321	831.813	65.2304	41.6917		185.513	926.788	65.942	40.9801		185.705	1715.4	106.64	106.922		185.898	2237.53	107.204			184.466	646.161	64.7545	42.1676		184.668	937.226	63.7492	43.1729
186.341	677.502	66.4805	40.4994		186.533	938.86	65.9636	41.0164		186.746	837.981	65.7481	41.2318		186.937	933.302	63.5235	43.4564		187.129	833.332	65.3495	41.6304		187.321	920.993	65.5296	41.4503		187.512	1711.34	106.388	106.98		187.704	2245.21	107.572			186.314	645.219	64.6601	42.3198		186.519	941.789	64.0596	42.9203
188.192	676.782	66.4098	40.8114		188.4	936.183	65.7755	41.4458		188.593	837.803	65.7341	41.4871		188.795	931.891	63.4274	43.7938		188.987	832.907	65.3162	41.905		189.179	923.69	65.7215	41.4997		189.37	1717.63	106.779	107.221		189.563	2247.12	107.663			188.142	654.616	65.6018	41.6194		188.343	947.659	64.4588	42.7624
190.027	684.303	67.1478	39.8942		190.219	938.129	65.9122	41.1298		190.432	844.423	66.2535	40.7885		190.623	931.212	63.3812	43.6608		190.814	829.339	65.0364	42.0056		191.007	925.172	65.827	41.215		191.198	1714.1	106.559	107.042		191.4	2244.22	107.525			189.99	651.577	65.2972	41.7448		190.202	946.568	64.3846	42.6574
191.878	675.558	66.2897	40.6026		192.076	941.284	66.1339	40.7585		192.268	834.735	65.4934	41.399		192.46	935.004	63.6393	43.2531		192.653	834.013	65.4029	41.4894		192.843	924.476	65.7775	41.1149		193.035	1702.65	105.847	106.892		193.228	2252.83	107.937			191.831	655.335	65.6738	41.2185		192.019	949	64.5501	42.3423
193.702	680.137	66.7391	40.4995		193.894	943.867	66.3153	40.9232		194.107	840.865	65.9744	41.2642		194.298	934.422	63.5997	43.6389		194.51	839.143	65.8052	41.4333		194.703	936.418	66.6272	40.6114		194.894	1714.24	106.568	107.239		195.095	2252.24	107.909			193.687	651.68	65.3076	41.931		193.877	954.743	64.9407	42.2979
195.541	680.182	66.7435	40.4204		195.751	945.005	66.3953	40.7686		195.944	845.574	66.3438	40.8201		196.135	938.491	63.8766	43.2872		196.329	837.258	65.6574	41.5065		196.519	930.078	66.1761	40.9878		196.721	1717.64	106.78	107.164		196.914	2244.71	107.548			195.503	662.397	66.3816	40.7823		195.695	952.236	64.7702	42.3937
197.396	680.202	66.7454	40.4843		197.59	945.954	66.462	40.7678		197.783	844.772	66.2809	40.9489		197.973	938.659	63.8881	43.3417		198.165	844.704	66.2413	40.9885		198.358	933.005	66.3843	40.8455		198.549	1714.98	106.614	107.23		198.751	2250.92	107.845			197.351	654.378	65.5779	41.6518		197.543	957.054	65.0979	42.1319
199.247	686.607	67.3739	39.3715		199.437	948.55	66.6444	40.101		199.629	846.633	66.4269	40.3185		199.822	932.328	63.4572	43.2882		200.023	841.824	66.0155	40.7299		200.215	935.242	66.5435	40.2019		200.417	1702.49	105.838	106.745		200.609	2246.9	107.653			199.189	660.854	66.2269	40.5184		199.394	959.49	65.2636	41.4818
201.063	682.17	66.9385	40.7272		201.256	943.206	66.2689	41.3968		201.467	843.895	66.2121	41.4536		201.659	939.134	63.9204	43.7453		201.851	840.3	65.896	41.7698		202.054	937.123	66.6773	40.9884		202.244	1723.42	107.139	107.666		202.436	2258.16	108.193			201.026	656.407	65.7813	41.8844		201.218	960.158	65.309	42.3567
202.901	687.388	67.4506	39.8438		203.103	952.792	66.9424	40.3519		203.295	842.486	66.1015	41.1928		203.507	938.643	63.887	43.4073		203.708	840.224	65.89	41.4043		203.9	941.45	66.9852	40.3091		204.103	1715.66	106.656	107.294		204.294	2252.73	107.932			202.875	659.048	66.0459	41.2484		203.086	965.024	65.64	41.6543
204.749	683.729	67.0915	40.4691		204.942	949.263	66.6945	40.8661		205.132	842.43	66.0972	41.4635		205.324	932.283	63.4541	44.1065		205.517	842.127	66.0392	41.5214		205.718	935.562	66.5662	40.9944		205.91	1718.23	106.816	107.561		206.101	2260.51	108.305			204.702	658.823	66.0234	41.5372		204.894	961.425	65.3952	42.1654
206.586	687.304	67.4423	40.2659		206.778	949.687	66.7243	40.984		206.97	847.283	66.4779	41.2303		207.162	933.969	63.5689	44.1394		207.353	841.32	65.9759	41.7323		207.547	945.237	67.2546	40.4536		207.747	1726.7	107.343	107.708		207.939	2255.67	108.073			206.561	662.629	66.4048	41.3034		206.752	962.651	65.4786	42.2297
208.424	688.141	67.5245	39.6588		208.616	948.328	66.6288	40.5544		208.807	845.12	66.3082	40.875		209	944.14	64.2611	42.9221		209.191	843.056	66.1121	41.0711		209.393	945.412	67.2671	39.9161		209.585	1711.32	106.387	107.183		209.778	2253.72	107.98			208.398	662.981	66.4401	40.7431		208.6	973.033	66.1848	40.9985
210.262	686.85	67.3978	40.0917		210.475	951.639	66.8614	40.6281		210.675	847.146	66.4672	41.0223		210.867	939.783	63.9646	43.5249		211.07	846.602	66.3902	41.0993		211.261	957.748	68.1448	39.3447		211.453	1722.27	107.067	107.49		211.645	2252.3	107.912			210.235	662.165	66.3583	41.1312		210.427	969.871	65.9697	41.5198
212.099	691.305	67.8349	39.4446		212.291	950.397	66.7741	40.5054		212.494	853.827	66.9914	40.2882		212.695	943.921	64.2462	43.0333		212.887	842.577	66.0745	41.205		213.089	957.463	68.1245	39.155		213.282	1712.93	106.487	107.28		213.493	2255.65	108.072			212.073	663.73	66.5151	40.7644		212.289	977.967	66.5204	40.7592
213.948	686.456	67.3591	40.5829		214.141	951.927	66.8816	41.0604		214.341	848.338	66.5607	41.3813		214.533	943.582	64.2232	43.7188		214.736	847.791	66.4834	41.4586		214.927	952.821	67.7942	40.1478		215.119	1722.32	107.07	107.942		215.311	2271.13	108.814			213.931	667.953	66.9383	41.0037		214.123	982.155	66.8052	41.1368
215.785	687.255	67.4375	40.2198		215.977	952.246	66.904	40.7532		216.182	851.376	66.7991	40.8582		216.389	941.614	64.0892	43.5681		216.583	844.465	66.2226	41.4347		216.775	951.966	67.7334	39.9239		216.966	1712.88	106.484	107.657		217.158	2271.49	108.831			215.76	666.456	66.7883	40.8689		215.951	976.111	66.3941	41.2632
217.636	688.68	67.5773	40.1136		217.825	950.831	66.8046	40.8863		218.027	851.975	66.8461	40.8449		218.219	939.594	63.9517	43.7393		218.42	846.967	66.4188	41.2722		218.612	959.481	68.2681	39.4229		218.804	1719.59	106.901	107.691		218.997	2264.18	108.481			217.607	669.402	67.0836	40.6074		217.834	979.81	66.6457	41.0453
219.46	688.537	67.5633	40.3338		219.652	949.744	66.7283	41.1689		219.845	847.212	66.4723	41.4248		220.047	939.062	63.9155	43.9816		220.238	847.521	66.4622	41.4349		220.431	964.995	68.6604	39.2367		220.621	1718.31	106.821	107.897		220.814	2274.46	108.973			219.435	672.041	67.348	40.5491		219.626	983.827	66.9189	40.9782
221.308	685.557	67.2709	40.7372		221.5	951.889	66.879	41.1291		221.702	849.923	66.6851	41.3231		221.895	939.925	63.9742	44.0339		222.086	845.226	66.2823	41.7259		222.277	965.446	68.6925	39.3156		222.491	1718.05	106.805	108.008		222.691	2279.42	109.211			221.283	668.653	67.0085	40.9996		221.475	981.308	66.7476	41.2605
223.146	686.054	67.3197	40.641		223.349	949.206	66.6905	41.2702		223.54	846.85	66.4439	41.5167		223.731	936.459	63.7383	44.2223		223.924	851.392	66.7658	41.1949		224.115	972.267	69.1778	38.7828		224.307	1720.12	106.934	107.961		224.499	2274.75	108.987			223.12	671.741	67.318	40.6427		223.311	989.461	67.3022	40.6585
224.983	694.802	68.1781	40.0078		225.175	944.321	66.3472	41.8386		225.387	847.229	66.4737	41.7122		225.579	935.949	63.7036	44.4823		225.771	848.736	66.5575	41.6284		225.963	971.456	69.1201	39.0657		226.157	1725.25	107.253	108.186		226.357	2277.5	109.119			224.967	676.423	67.7872	40.3987		225.159	994.508	67.6455	40.5404
226.823	694.485	68.147	39.9034		227.033	946.321	66.4878	41.5626		227.225	843.109	66.1504	41.8999		227.418	941.903	64.1089	43.9415		227.609	856.169	67.1404	40.9099		227.801	978.02	69.5872	38.4632		228.003	1727.09	107.367	108.05		228.195	2269.45	108.733			226.826	676.73	67.8179	40.2324		227.029	993.941	67.6069	40.4435
228.669	691.68	67.8717	40.5564		228.862	948.188	66.6189	41.8092		229.063	847.585	66.5016	41.9265		229.255	935.864	63.6978	44.7303		229.447	856.904	67.198	41.2301		229.639	982.641	69.916	38.5122		229.831	1718.02	106.803	108.428		230.032	2296.99	110.053			228.643	676.757	67.8206	40.6075		228.835	990.8	67.3932	41.0349
230.527	693.193	68.0202	40.2619		230.719	945.929	66.4602	41.8218		230.912	851.113	66.7784	41.5036		231.103	941.837	64.1044	44.1777		231.295	850.639	66.7067	41.5753		231.487	984.89	70.076	38.2061		231.689	1718.51	106.834	108.282		231.88	2290.26	109.731			230.491	675.711	67.7158	40.5663		230.697	998.417	67.9113	40.3707
232.383	696.083	68.3038	39.8195		232.587	956.137	67.1774	40.9458		232.779	844.744	66.2787	41.8446		232.971	937.387	63.8015	44.3218		233.164	856.345	67.1542	40.9691		233.382	984.225	70.0287	38.0946		233.577	1718.92	106.859	108.123		233.769	2283.09	109.387			232.329	676.246	67.7694	40.3539		232.531	997.96	67.8803	40.243
234.203	693.287	68.0294	40.2056		234.395	955.328	67.1206	41.1144		234.587	846.158	66.3897	41.8453		234.79	937.674	63.821	44.4139		234.99	860.85	67.5075	40.7275		235.182	985.753	70.1374	38.0976		235.385	1721.52	107.021	108.235		235.576	2284.39	109.449			234.188	677.113	67.8563	40.3787		234.379	1003.95	68.2875	39.9475
236.051	692.945	67.9958	40.2811		236.252	957.593	67.2797	40.9972		236.444	846.169	66.3905	41.8864		236.646	940.776	64.0322	44.2448		236.839	856.07	67.1326	41.1443		237.04	989.116	70.3767	37.9003		237.232	1722.19	107.063	108.277		237.425	2285.26	109.491			236.005	676.481	67.793	40.484		236.207	1000.93	68.082	40.1949
237.888	702.589	68.9422	39.3442		238.08	959.528	67.4157	40.8707		238.273	843.89	66.2117	42.0747		238.484	937.2	63.7888	44.4976		238.686	867.914	68.0614	40.225		238.879	987.255	70.2443	38.0421		239.069	1719.43	106.891	108.286		239.261	2289.25	109.682			237.852	683.744	68.5208	39.7656		238.044	1007.65	68.5396	39.7468
239.727	698.13	68.5046	40.0404		239.927	951.521	66.8531	41.6919		240.12	852.366	66.8767	41.6683		240.323	943.659	64.2284	44.3166		240.514	863.382	67.706	40.839		240.705	992.665	70.6292	37.9158		240.898	1727.15	107.371	108.545		241.089	2290.03	109.719			239.691	686.428	68.7898	39.7552		239.893	1007.38	68.5211	40.0239
			42.8889					42.7645					42.0747					45.5916					45.3313					44.1635															47.7294					47.5411
		1x10-6 M	42.8889	42.7645
		0.5x10-6 M	42.0747	45.5916
		1x10-7 M	45.3313	44.1635
		0.5x10-7 M	47.7294	47.5411
		1x10-8 M	23.0431	44.9073
		0.5x10-8 M	26.7003	28.2649
		1x10-9 M	11.618	15.2851
		1x10-10 M	1.64376	2.07527
		1x10-11 M	1.50991	0.209497
		1x10-12 M	0.0232724	-0.148255
	normalised to 1µM DAMGO		100.145	99.8548
			98.2442	106.456
			105.848	103.121
			111.448	111.008
			53.8054	104.858
			62.345	65.9984
			27.1278	35.6907
			3.83816	4.84575
			3.52562	0.489175
			0.0543408	-0.346175
[truncated: 55 more columns]

## Sheet: DAMGO (8)
				1x10-6 M										0.5x10-6 M										1x10-7 M						V1														0.5x10-7 M
A4T	A4				B4T	B4				C4T	C4				D4T	D4				E4T	E4				F4T	F4				G4T	G4		Mw.		H4T	H4				A5T	A5				B5T	B5
0.7856	1335.44	100.592	-1.15135		0.986	1445.86	99.7549	-0.314609		1.1788	1558.71	99.7198	-0.279524		1.3696	1626.97	99.8948	-0.454497		1.5616	1563.22	101.206	-1.76595		1.7532	1547.33	100.13	-0.689939		1.9464	1536.61	99.5047	99.4403		2.1372	1611.27	99.3759			0.7842	1420.21	101.528	-2.08766		0.9846	1652.9	99.5681	-0.127764
2.4604	1337.58	100.753	-0.64		2.6636	1446.55	99.8029	0.309911		2.854	1550.48	99.1934	0.919404		3.046	1619.27	99.4216	0.691238		3.2384	1557.84	100.858	-0.745103		3.4292	1536.59	99.4355	0.677341		3.6316	1550.82	100.425	100.113		3.8236	1618.16	99.8007			2.4798	1398.5	99.9757	0.137102		2.691	1654.57	99.6688	0.443987
4.158	1322.22	99.5962	0.221467		4.3584	1457.08	100.529	-0.711254		4.5504	1564.81	100.11	-0.292643		4.7432	1623.51	99.6819	0.13576		4.944	1552.37	100.504	-0.685914		5.1364	1538.26	99.5435	0.274127		5.338	1552.32	100.522	99.8177		5.5308	1607.01	99.1131			4.1754	1399.29	100.033	-0.214947		4.3774	1658.31	99.8943	-0.0766304
5.964	1329.39	100.136	0.131084		6.1572	1451.43	100.139	0.127747		6.3592	1566.32	100.207	0.0601469		6.55	1613.85	99.0893	1.17778		6.7412	1564.06	101.261	-0.993809		6.934	1538.15	99.5365	0.730575		7.1252	1554.84	100.685	100.267		7.3272	1618.94	99.8487			5.9834	1393.27	99.602	0.665019		6.195	1655.08	99.6992	0.567876
7.802	1321.91	99.5728	0.214896		8.0036	1451.21	100.124	-0.336598		8.1956	1566.2	100.199	-0.411108		8.3888	1623.9	99.7061	0.0815849		8.5892	1558.42	100.895	-1.10753		8.7812	1544.44	99.9435	-0.155778		8.984	1544.4	100.01	99.7877		9.1756	1614.35	99.5657			7.8206	1399.11	100.02	-0.231788		8.023	1647.47	99.2413	0.546432
9.6496	1324.22	99.7469	0.405025		9.8556	1448.08	99.908	0.243902		10.0436	1573.15	100.643	-0.491472		10.2352	1621.94	99.5857	0.566255		10.4276	1556.05	100.742	-0.590335		10.6304	1543.72	99.8965	0.255408		10.8212	1556.08	100.766	100.152		11.0128	1613.9	99.5379			9.6682	1390.95	99.4363	0.715617		9.8602	1659.33	99.9554	0.19651
11.4876	1325.01	99.8059	-0.0434451		11.6792	1453.38	100.274	-0.511117		11.8712	1559.71	99.784	-0.0215745		12.0644	1627.59	99.9328	-0.170325		12.2648	1550.97	100.413	-0.650936		12.4572	1538.26	99.5437	0.21879		12.6596	1545.71	100.094	99.7624		12.8508	1612.16	99.4309			11.519	1401.5	100.191	-0.428287		11.7094	1658.12	99.8825	-0.120092
13.326	1328.64	100.08	0.158327		13.5372	1451.06	100.114	0.124105		13.7396	1568.14	100.323	-0.0853253		13.9412	1624.51	99.7437	0.494225		14.1344	1558	100.868	-0.630183		14.3348	1546.45	100.074	0.164238		14.5268	1554.9	100.69	100.238		14.7396	1617.93	99.7862			13.3438	1395.9	99.7899	0.448048		13.5358	1668.84	100.528	-0.290467
15.1632	1323.35	99.6808	0.401131		15.3548	1446.34	99.7881	0.293859		15.548	1565.17	100.133	-0.0511538		15.7388	1624.27	99.729	0.352996		15.9404	1556.02	100.74	-0.658023		16.1332	1544.34	99.937	0.144944		16.334	1551.89	100.494	100.082		16.526	1616.03	99.6695			15.1822	1394.99	99.7251	0.356923		15.3934	1667.45	100.444	-0.362399
17.0228	1329.13	100.116	-0.258774		17.2228	1446.85	99.8233	0.0342952		17.4148	1572.95	100.631	-0.773264		17.626	1620.22	99.48	0.377592		17.8188	1560.76	101.047	-1.1896		18.0104	1549.55	100.274	-0.416516		18.2024	1547.22	100.192	99.8576		18.396	1613.66	99.5229			17.0294	1399.78	100.067	-0.209811		17.2214	1656.57	99.7892	0.0684372
18.8488	1330.64	100.23	0.340588		19.0416	1450.74	100.091	0.47922		19.2524	1570.47	100.472	0.0986911		19.4444	1622.74	99.6348	0.935907		19.6464	1563.23	101.207	-0.636024		19.8396	1551.44	100.396	0.174411		20.03	1555.84	100.75	100.571		20.222	1627.73	100.391			18.8678	1405.69	100.49	0.0809408		19.079	1657.83	99.8648	0.70588
20.6764	1328.49	100.068	-0.171562		20.8684	1450.03	100.043	-0.146395		21.0612	1564.85	100.113	-0.216472		21.262	1623.91	99.7069	0.189501		21.454	1550.46	100.38	-0.483979		21.646	1536.6	99.4358	0.460538		21.8392	1551.24	100.452	99.8964		22.0292	1610.7	99.3405			20.7046	1402.38	100.253	-0.356758		20.8966	1650.53	99.4253	0.471116
22.538	1315.51	99.0907	0.760177		22.7364	1452.3	100.2	-0.348673		22.938	1566.99	100.249	-0.398458		23.1308	1620.77	99.5141	0.336769		23.322	1563.62	101.232	-1.38138		23.5136	1538.3	99.5462	0.304615		23.726	1548.59	100.281	99.8509		23.9276	1612	99.4209			22.5434	1401.66	100.202	-0.350883		22.7546	1661.25	100.071	-0.220165
24.362	1329.71	100.16	0.248446		24.5548	1449.58	100.012	0.396556		24.7476	1563.32	100.014	0.393827		24.9476	1618.28	99.361	1.04727		25.1396	1558.91	100.927	-0.519017		25.3432	1544.81	99.9673	0.440965		25.5436	1549.13	100.316	100.408		25.7356	1629.51	100.5			24.3798	1402.13	100.236	0.172518		24.5718	1650.67	99.4337	0.974587
26.21	1326.16	99.893	-0.158315		26.402	1447.91	99.8966	-0.16193		26.6228	1570.67	100.485	-0.750481		26.8156	1623.07	99.6548	0.0798346		27.0076	1559.64	100.975	-1.24011		27.1996	1542.3	99.8046	-0.0699222		27.3924	1548.02	100.244	99.7346		27.5932	1608.83	99.2253			26.2286	1393.26	99.6012	0.133409		26.4402	1659.24	99.9502	-0.215594
28.0388	1326.56	99.9229	0.348371		28.2408	1447.08	99.8393	0.431924		28.4316	1574.06	100.702	-0.430449		28.6332	1625.25	99.7888	0.48239		28.8264	1563.99	101.256	-0.985084		29.0168	1542.4	99.8112	0.460067		29.2088	1557.48	100.856	100.271		29.4008	1616.3	99.686			28.0654	1401.04	100.158	0.113464		28.2582	1657.93	99.8713	0.399907
29.8852	1327.58	100	0		30.0772	1449.41	100	0		30.2804	1563.09	100	0		30.4712	1628.69	100	0		30.6628	1544.59	100	0		30.8556	1545.32	100	0		31.0468	1544.25	100	100		31.2484	1621.39	100			29.9034	1398.84	100	0		30.0954	1660.07	100	0
31.7652	1322.73	99.6344	0.171042		31.9556	1445.95	99.7611	0.044416		32.1476	1560.34	99.8243	-0.018767		32.34	1628.13	99.9659	-0.160432		32.5412	1557.9	100.862	-1.05636		32.7332	1547.98	100.172	-0.366965		32.9348	1545.38	100.073	99.8055		33.1284	1613.9	99.5377			31.7414	1403.05	100.301	-0.495616		31.9438	1656.97	99.8136	-0.008131
33.5708	1326.57	99.9235	0.00982076		33.7636	1445.42	99.7249	0.208368		33.956	1565.77	100.172	-0.238293		34.1468	1629.65	100.059	-0.125898		34.3384	1557.68	100.847	-0.914184		34.5316	1547.44	100.137	-0.203898		34.7324	1546.09	100.119	99.9333		34.934	1617.3	99.7476			33.589	1399.69	100.061	-0.127546		33.781	1661.17	100.066	-0.133092
35.4092	1327.7	100.009	0.402166		35.6284	1455.26	100.404	0.00724136		35.8228	1565.39	100.147	0.263857		36.0148	1624.29	99.73	0.681163		36.2164	1563.86	101.248	-0.836582		36.4084	1542.89	99.8433	0.567797		36.6284	1554.51	100.664	100.411		36.8224	1623.96	100.158			35.427	1402.58	100.268	0.143622		35.6302	1663.47	100.205	0.206138
37.2472	1333.63	100.455	-0.565487		37.44	1447.55	99.8713	0.0185245		37.63	1566.1	100.193	-0.302908		37.822	1624.82	99.7623	0.127589		38.0148	1559.34	100.955	-1.06535		38.2156	1539.84	99.6455	0.244342		38.4076	1549.1	100.314	99.8899		38.6268	1612.73	99.4658			37.2646	1394.32	99.6773	0.212548		37.4566	1651.68	99.4949	0.394951
39.0844	1331.77	100.315	-0.257812		39.276	1449.48	100.005	0.0520157		39.4688	1568.25	100.33	-0.272866		39.6596	1621.64	99.5672	0.489924		39.8516	1559.88	100.99	-0.932657		40.0436	1545.6	100.019	0.0385489		40.246	1554.35	100.654	100.057		40.4376	1612.64	99.4605			39.1022	1401.69	100.204	-0.147192		39.3042	1651.67	99.4944	0.562763
40.9332	1330.47	100.218	0.0155458		41.1256	1443.38	99.5843	0.648921		41.3156	1564.04	100.061	0.172202		41.5076	1625.25	99.7889	0.444325		41.7012	1557.29	100.822	-0.589056		41.9012	1545.98	100.043	0.189942		42.0936	1559.01	100.956	100.233		42.286	1613.46	99.5107			40.9502	1395.42	99.7557	0.477581		41.143	1638.37	98.6929	1.54035
42.77	1325.4	99.8359	0.298263		42.962	1449.31	99.993	0.141099		43.1544	1575.62	100.802	-0.667551		43.3472	1622.92	99.6458	0.488342		43.5476	1555.88	100.731	-0.596615		43.7404	1545.49	100.011	0.122806		43.9312	1549.25	100.324	100.134		44.1228	1620.5	99.9447			42.7878	1398.71	99.9913	0.14278		42.9798	1654.05	99.6372	0.496886
44.5988	1323.73	99.7096	0.88218		44.7892	1456.51	100.49	0.10188		44.9812	1560.96	99.8638	0.728008		45.174	1629.16	100.029	0.562823		45.3652	1565.37	101.345	-0.753604		45.5668	1543.45	99.8793	0.71249		45.7588	1564.01	101.279	100.592		45.9508	1619.84	99.9042			44.6574	1403.75	100.351	0.240797		44.8478	1662.62	100.154	0.438014
46.4456	1315.8	99.1121	0.675717		46.6516	1450.78	100.095	-0.307009		46.8492	1573.62	100.674	-0.886134		47.0412	1619.38	99.4289	0.358923		47.244	1558.84	100.923	-1.13472		47.4352	1546.45	100.073	-0.285401		47.6268	1547.77	100.227	99.7878		47.8188	1610.82	99.3482			46.4634	1401.65	100.201	-0.413164		46.6558	1656.83	99.8048	-0.017039
48.2832	1326.93	99.9506	-0.49463		48.4748	1446.36	99.7896	-0.333612		48.6676	1567.72	100.297	-0.840571		48.8688	1625.78	99.8215	-0.365555		49.0608	1555.45	100.704	-1.2476		49.2524	1538.79	99.5776	-0.121605		49.4452	1540.93	99.7846	99.456		49.6364	1607.24	99.1273			48.311	1402.81	100.284	-0.827922		48.5142	1656.58	99.7895	-0.33357
50.1316	1328.74	100.087	-0.267817		50.3244	1453.54	100.285	-0.465698		50.5248	1568.11	100.321	-0.502243		50.7268	1629.18	100.03	-0.211162		50.9304	1561.13	101.071	-1.25212		51.1308	1549.71	100.285	-0.465559		51.3228	1547.44	100.206	99.8191		51.5252	1612.18	99.432			50.1498	1403.54	100.337	-0.517458		50.3606	1664.56	100.271	-0.451544
51.9684	1324.69	99.782	0.548345		52.1604	1442.59	99.5291	0.801237		52.3532	1559.05	99.7417	0.588626		52.5644	1627.58	99.9322	0.398202		52.7564	1560.19	101.01	-0.680011		52.9492	1545.75	100.028	0.302271		53.15	1557.44	100.854	100.33		53.342	1618.26	99.8068			51.9862	1398.81	99.9979	0.3325		52.179	1656.19	99.7662	0.564141
53.808	1326.03	99.8828	-0.0226012		53.9988	1450.75	100.092	-0.231982		54.2004	1571.67	100.549	-0.688912		54.394	1626.48	99.8646	-0.00442147		54.584	1557.46	100.834	-0.973427		54.7756	1547.82	100.162	-0.301651		54.9684	1545.9	100.107	99.8602		55.1696	1615.13	99.6136			53.8358	1394.52	99.6912	0.169022		54.0262	1650.83	99.4434	0.416797
55.6444	1331.83	100.32	-0.399252		55.8476	1455.45	100.417	-0.49637		56.038	1564.84	100.112	-0.191415		56.23	1618.91	99.3998	0.520528		56.4228	1557.05	100.807	-0.88666		56.6292	1556.27	100.709	-0.78876		56.8256	1552.57	100.538	99.9204		57.018	1610.08	99.3025			55.6618	1395.93	99.7921	0.128238		55.8546	1652.1	99.5201	0.400271
57.492	1324.48	99.766	0.285572		57.6844	1454.78	100.371	-0.319164		57.8868	1571.76	100.555	-0.503261		58.078	1628.04	99.9603	0.0912634		58.2696	1567.37	101.475	-1.42329		58.4612	1557.34	100.778	-0.72649		58.6548	1550.07	100.376	100.052		58.8552	1616.96	99.7268			57.5106	1400.13	100.093	-0.0411103		57.7018	1651.18	99.4648	0.586757
59.3308	1326.76	99.9378	0.296693		59.5332	1451.7	100.158	0.0767559		59.734	1577.14	100.899	-0.664642		59.9264	1625.59	99.8097	0.424751		60.1172	1562.7	101.172	-0.937876		60.3096	1552.98	100.496	-0.26141		60.5112	1550.97	100.435	100.234		60.7052	1621.94	100.034			59.3474	1398.9	100.005	0.229757		59.5534	1663.01	100.177	0.0571934
61.1676	1332.58	100.376	-0.3215		61.3604	1449.85	100.03	0.0246159		61.5524	1573.16	100.644	-0.589072		61.7432	1622.27	99.6057	0.449278		61.9348	1556.97	100.801	-0.74647		62.1276	1554.72	100.608	-0.553381		62.3188	1549.29	100.326	100.055		62.5204	1617.89	99.7837			61.195	1404.84	100.429	-0.374384		61.3874	1650.37	99.4155	0.639467
63.0052	1338.94	100.856	-1.38349		63.2072	1464.07	101.012	-1.53931		63.3996	1544.51	98.8111	0.661135		63.5908	1563.71	96.0105	3.46174		63.7828	1534.28	99.3328	0.139439		63.9748	1520.74	98.41	1.0623		64.1772	1538.27	99.6122	99.4723		64.3684	1610.57	99.3323			63.0238	1420.96	101.582	-2.10933		63.235	1631.63	98.2868	1.18551
64.854	1186.38	89.3638	10.5978		65.0652	1269.71	87.6022	12.3593		65.2568	1382.38	88.4392	11.5223		65.4488	1379.02	84.6708	15.2908		65.642	1423.35	92.1509	7.81062		65.8428	1350.2	87.3738	12.5878		66.0348	1551.82	100.49	99.9615		66.226	1612.2	99.4333			64.8706	1325.65	94.7678	5.19375		65.0626	1546.53	93.1608	6.80077
66.6908	1044.61	78.6853	21.4916		66.8828	1122.64	77.455	22.722		67.0748	1232.56	78.8541	21.3229		67.2664	1237.72	75.9951	24.1818		67.458	1263.21	81.7829	18.3941		67.6508	1202.91	77.8423	22.3347		67.852	1548.39	100.268	100.177		68.044	1622.79	100.086			66.7222	1183.29	84.5911	15.5859		66.9206	1375.74	82.8724	17.3046
68.55	982.546	74.0101	25.9286		68.7404	1047.6	72.2779	27.6608		68.9324	1152.98	73.7631	26.1755		69.1252	1159.19	71.1732	28.7655		69.3164	1158.87	75.0277	24.9109		69.518	1124.73	72.7833	27.1554		69.7304	1547.73	100.225	99.9387		69.9236	1615.75	99.6522			68.5558	1096.43	78.3815	21.5571		68.749	1265.75	76.247	23.6916
70.3668	943.659	71.0809	28.8493		70.5588	1007.95	69.542	30.3883		70.7516	1095.87	70.1095	29.8207		70.942	1106.8	67.9568	31.9734		71.1436	1101.53	71.3151	28.6151		71.3372	1058.46	68.4948	31.4354		71.5376	1550.35	100.395	99.9302		71.7296	1612.73	99.4659			70.3838	1037.8	74.1902	25.74		70.5854	1191.22	71.757	28.1732
72.214	916.397	69.0274	30.8213		72.406	977.84	67.4647	32.384		72.598	1061.54	67.9131	31.9356		72.82	1078.91	66.2443	33.6043		73.0124	1046.68	67.7647	32.084		73.2036	1026.81	66.4466	33.4021		73.3964	1547.96	100.24	99.8487		73.5876	1612.6	99.4574			72.2314	1001.78	71.6154	28.2333		72.4246	1151.73	69.3783	30.4704
74.0532	907.856	68.3841	31.465		74.2644	959.65	66.2097	33.6393		74.466	1034.94	66.2113	33.6378		74.658	1060.49	65.1135	34.7355		74.8612	1024.01	66.2967	33.5523		75.0516	994.062	64.3274	35.5216		75.2436	1547.12	100.186	99.849		75.436	1613.48	99.5121			74.0694	975.06	69.7051	30.1439		74.271	1114.67	67.1461	32.703
75.8896	893.531	67.305	32.233		76.0812	944.323	65.1522	34.3858		76.2744	1023.78	65.4974	34.0407		76.4768	1037.77	63.7184	35.8196		76.6676	993.971	64.3519	35.1862		76.8588	982.635	63.588	35.9501		77.0516	1552.44	100.53	99.538		77.2436	1597.82	98.5461			75.9178	958.759	68.5398	30.9983		76.129	1087.99	65.5386	33.9994
77.7484	881.55	66.4026	32.6724		77.95	927.09	63.9633	35.1117		78.1516	1006.34	64.3813	34.6936		78.3436	1022.18	62.761	36.3139		78.5468	971.655	62.9071	36.1679		78.7476	960.826	62.1767	36.8983		78.9396	1537.05	99.5332	99.0749		79.1412	1598.96	98.6167			77.755	952.221	68.0724	31.0025		77.9466	1068.43	64.3604	34.7145
79.5652	879.268	66.2307	33.1156		79.7572	918.932	63.4004	35.9459		79.95	991.706	63.4453	35.901		80.1508	1000.8	61.4482	37.8981		80.3428	955.161	61.8392	37.5071		80.5348	947.717	61.3284	38.0179		80.7276	1547.46	100.207	99.3463		80.9184	1596.83	98.4851			79.6126	938.756	67.1098	32.2365		79.8046	1056.02	63.6131	35.7332
81.414	869.24	65.4753	33.4897		81.6208	914.244	63.077	35.888		81.8172	983.538	62.9227	36.0423		82.01	997.516	61.2466	37.7184		82.2008	936.894	60.6566	38.3084		82.3924	940.211	60.8426	38.1224		82.5844	1539.22	99.6738	98.965		82.7872	1593.12	98.2562			81.431	932.6	66.6697	32.2953		81.6238	1047.94	63.1266	35.8384
83.2508	861.28	64.8757	33.9934		83.4536	898.924	62.02	36.8492		83.6564	975.308	62.3962	36.473		83.8468	980.402	60.1959	38.6733		84.0384	933.494	60.4364	38.4327		84.2316	922.679	59.7081	39.161		84.4324	1536.51	99.4986	98.8692		84.6244	1592.85	98.2397			83.2678	921.905	65.9052	32.964		83.4598	1029.06	61.9889	36.8803
85.0988	859.954	64.7759	33.6748		85.2908	898.638	62.0003	36.4504		85.4924	962.935	61.6046	36.846		85.686	972.394	59.7042	38.7465		85.8764	918.095	59.4395	39.0112		86.0684	918.405	59.4315	39.0191		86.2612	1526.59	98.8561	98.4506		86.462	1589.7	98.0452			85.1166	910.198	65.0682	33.3824		85.3278	1014.33	61.1014	37.3493
86.9268	861.973	64.9279	33.258		87.13	892.882	61.6031	36.5828		87.3204	958.827	61.3418	36.8441		87.512	963.38	59.1507	39.0352		87.7252	912.859	59.1005	39.0855		87.9164	916.567	59.3126	38.8733		88.118	1521.85	98.5493	98.1859		88.31	1586.09	97.8226			86.943	913.744	65.3217	32.8642		87.135	1016.63	61.2403	36.9456
88.774	856.729	64.5329	33.3308		88.9664	891.821	61.5299	36.3338		89.1692	946.157	60.5312	37.3325		89.3596	962.715	59.1099	38.7538		89.5516	908.581	58.8235	39.0402		89.7436	912.516	59.0504	38.8133		89.9356	1522.16	98.5695	97.8637		90.1372	1575.31	97.1579			88.7918	907.204	64.8542	33.0095		88.9846	1004.26	60.4952	37.3685
90.6164	851.001	64.1015	34.1325		90.824	886.365	61.1535	37.0805		91.016	937.968	60.0073	38.2267		91.2088	950.331	58.3495	39.8845		91.41	902.376	58.4218	39.8122		91.6156	902.195	58.3826	39.8515		91.8136	1527.62	98.9225	98.234		92.0068	1581.6	97.5455			90.639	907.562	64.8798	33.3542		90.8306	1001.22	60.312	37.922
92.4596	855.777	64.4612	33.6737		92.6524	890.452	61.4355	36.6995		92.8556	932.866	59.6809	38.454		93.0556	954.658	58.6152	39.5198		93.2476	904.695	58.5719	39.563		93.4508	906.099	58.6352	39.4998		93.6412	1535.49	99.4326	98.1349		93.8332	1570.11	96.8373			92.4982	899.589	64.3098	33.8251		92.6886	999.324	60.1977	37.9372
94.2876	848.65	63.9244	33.7734		94.4796	889.39	61.3622	36.3356		94.6716	922.45	59.0146	38.6833		94.8648	944.975	58.0207	39.6772		95.0652	892.695	57.795	39.9028		95.2572	899.137	58.1847	39.5132		95.4596	1520.37	98.4534	97.6978		95.6508	1571.82	96.9423			94.3146	903.325	64.5769	33.1209		94.5174	996.324	60.017	37.6808
96.1356	851.606	64.1471	33.1928		96.3288	891.166	61.4847	35.8551		96.5188	916.915	58.6604	38.6794		96.7212	939.779	57.7016	39.6382		96.914	894.022	57.8809	39.4589		97.1148	888.789	57.515	39.8248		97.3068	1513.53	98.0106	97.3399		97.4988	1567.39	96.6691			96.1622	900.749	64.3928	32.9471		96.3542	996.4	60.0216	37.3183
97.9732	850.36	64.0532	33.1593		98.1652	880.766	60.7672	36.4452		98.358	907.613	58.0653	39.1471		98.5488	942.979	57.8981	39.3143		98.7508	897.504	58.1064	39.1061		98.9436	897.516	58.0798	39.1327		99.134	1513.18	97.9878	97.2125		99.3264	1563.62	96.4371			98.0006	898.257	64.2146	32.9978		98.203	992.655	59.796	37.4164
99.8228	851.913	64.1702	32.7545		100.023	887.017	61.1985	35.7262		100.215	904.662	57.8766	39.0481		100.418	934.981	57.407	39.5176		100.612	898.235	58.1537	38.771		100.8	893.148	57.7971	39.1276		100.992	1510.96	97.8443	96.9247		101.185	1556.62	96.005			99.8474	904.423	64.6554	32.2693		100.04	988.383	59.5387	37.386
101.659	853.047	64.2556	32.7006		101.851	886.773	61.1817	35.7745		102.044	909.223	58.1683	38.7878		102.235	936.637	57.5087	39.4474		102.436	894.183	57.8914	39.0648		102.629	891.38	57.6827	39.2735		102.82	1502.49	97.2958	96.9562		103.012	1566.53	96.6166			101.676	900.699	64.3892	32.567		101.878	990.79	59.6837	37.2725
103.508	851.133	64.1114	32.5214		103.719	887.866	61.2571	35.3758		103.911	901.207	57.6555	38.9773		104.113	934.07	57.3511	39.2817		104.304	891.937	57.7459	38.8869		104.496	891.154	57.6681	38.9648		104.688	1503.91	97.3875	96.6328		104.882	1554.56	95.8781			103.523	903.023	64.5553	32.0775		103.715	989.694	59.6176	37.0152
105.334	850.955	64.098	32.764		105.527	880.382	60.7407	36.1213		105.73	897.368	57.4099	39.4521		105.92	930.337	57.1219	39.7401		106.122	886.824	57.4149	39.4471		106.315	881.106	57.0179	39.8442		106.506	1513.08	97.981	96.862		106.718	1552.37	95.743			105.373	899.122	64.2764	32.5856		105.563	988.565	59.5496	37.3124
107.172	858.265	64.6486	31.8002		107.364	886.224	61.1438	35.3051		107.556	892.497	57.0983	39.3506		107.759	926.019	56.8568	39.5921		107.95	886.715	57.4079	39.041		108.141	890.466	57.6236	38.8253		108.334	1499.72	97.1164	96.4488		108.525	1552.99	95.7813			107.209	904.531	64.6631	31.7857		107.401	987.395	59.4792	36.9697
109.02	859.223	64.7208	31.3116		109.214	891.623	61.5163	34.5161		109.414	894.184	57.2062	38.8261		109.608	923.436	56.6982	39.3342		109.798	894.544	57.9147	38.1176		109.989	892.487	57.7543	38.278		110.181	1488.04	96.3596	96.0324		110.383	1551.76	95.7051			109.037	907.597	64.8823	31.1501		109.228	990.148	59.645	36.3874
110.848	854.497	64.3648	31.8693		111.05	888.043	61.2693	34.9649		111.242	889.034	56.8767	39.3574		111.435	933.772	57.3328	38.9013		111.625	889.624	57.5962	38.6379		111.817	889.056	57.5323	38.7018		112.01	1493.74	96.729	96.2341		112.201	1552.31	95.7393			110.884	906.165	64.7799	31.4542		111.09	985.583	59.37	36.8641
112.696	856.471	64.5135	31.638		112.901	889.229	61.3511	34.8004		113.089	887.459	56.776	39.3755		113.281	931.142	57.1713	38.9801		113.474	893.033	57.8169	38.3346		113.675	895.184	57.9289	38.2226		113.867	1489.61	96.4613	96.1515		114.069	1553.97	95.8416			112.722	906.449	64.8002	31.3512		112.913	989.084	59.5809	36.5706
114.534	856.251	64.4969	31.3302		114.735	896.115	61.8262	34.001		114.929	889.586	56.9121	38.9151		115.119	920.891	56.5419	39.2852		115.311	892.515	57.7834	38.0438		115.504	887.777	57.4495	38.3776		115.715	1482.37	95.9927	95.8272		115.907	1551.05	95.6616			114.56	905.226	64.7128	31.1144		114.753	989.072	59.5802	36.247
116.393	859.535	64.7443	31.1353		116.605	897.247	61.9043	33.9753		116.795	881.744	56.4104	39.4692		116.988	924.567	56.7676	39.1119		117.179	892.244	57.7658	38.1137		117.381	883.221	57.1547	38.7249		117.573	1484.46	96.1283	95.8796		117.765	1550.55	95.6309			116.407	912.096	65.2039	30.6756		116.599	993.052	59.8199	36.0597
118.219	856.743	64.534	30.9428		118.422	898.49	61.9901	33.4868		118.624	883.36	56.5137	38.9631		118.815	932.18	57.2351	38.2418		119.016	898.214	58.1523	37.3245		119.21	887.416	57.4262	38.0507		119.41	1482.41	95.9952	95.4768		119.604	1539.65	94.9585			118.237	907.422	64.8698	30.6071		118.437	993.939	59.8734	35.6035
120.057	868.179	65.3954	30.4387		120.249	892.866	61.602	34.2321		120.44	895.33	57.2795	38.5546		120.632	937.093	57.5367	38.2974		120.824	886.19	57.3739	38.4603		121.026	887.332	57.4207	38.4134		121.219	1486.17	96.2388	95.8342		121.41	1547.29	95.4295			120.082	913.792	65.3252	30.509		120.288	996.158	60.007	35.8271
121.896	858.737	64.6842	31.072		122.107	899.602	62.0668	33.6895		122.298	888.384	56.8352	38.9211		122.491	931.604	57.1997	38.5565		122.714	890.728	57.6677	38.0886		122.904	892.359	57.7461	38.0102		123.096	1482.37	95.9925	95.7562		123.289	1548.75	95.52			121.92	922.938	65.979	29.7772		122.112	991.26	59.712	36.0443
123.752	865.519	65.195	30.65		123.944	916.326	63.2206	32.6244		124.148	884.026	56.5563	39.2887		124.348	932.501	57.2548	38.5903		124.54	895.55	57.9799	37.8652		124.732	891.757	57.7071	38.1379		124.924	1481.71	95.9497	95.845		125.116	1552.33	95.7404			123.768	914.751	65.3937	30.4513		123.961	993.449	59.8438	36.0012
125.615	868.394	65.4116	30.3104		125.802	903.656	62.3465	33.3755		126.004	892.781	57.1165	38.6055		126.197	932.225	57.2378	38.4842		126.398	893.916	57.8741	37.8479		126.611	891.617	57.698	38.0239		126.803	1485.22	96.1771	95.722		127.004	1544.65	95.2669			125.606	916.072	65.4882	30.2338		125.807	999.158	60.1877	35.5342
127.418	865.617	65.2024	30.2367		127.612	903.145	62.3112	33.1279		127.803	889.672	56.9176	38.5216		128.004	929.459	57.068	38.3711		128.196	900.645	58.3097	37.1294		128.399	897.432	58.0743	37.3648		128.61	1480.57	95.8759	95.4391		128.802	1540.36	95.0024			127.444	915.914	65.4769	29.9623		127.655	1000.24	60.2528	35.1863
129.266	871.729	65.6628	30.0482		129.458	906.508	62.5432	33.1678		129.66	895.507	57.2909	38.4201		129.852	938.119	57.5997	38.1113		130.053	902.473	58.4281	37.2829		130.245	898.452	58.1403	37.5707		130.438	1482.89	96.0263	95.711		130.639	1546.74	95.3957			129.281	925.59	66.1686	29.5424		129.492	999.135	60.1864	35.5246
131.104	877.207	66.0754	29.0983		131.307	911.817	62.9095	32.2643		131.498	888.464	56.8403	38.3335		131.72	937.679	57.5727	37.6011		131.913	898.975	58.2016	36.9722		132.103	896.275	57.9995	37.1743		132.295	1482.62	96.0089	95.1738		132.488	1529.6	94.3387			131.129	927.37	66.2958	28.878		131.321	1005.56	60.5733	34.6005
132.952	874.609	65.8797	29.9415		133.144	916.508	63.2332	32.5881		133.359	893.783	57.1806	38.6407		133.557	937.844	57.5828	38.2385		133.749	900.643	58.3096	37.5117		133.941	902.643	58.4115	37.4097		134.134	1491.69	96.5964	95.8213		134.335	1541.07	95.0462			132.957	930.268	66.503	29.3183		133.17	1011.63	60.9389	34.8824
134.78	875.569	65.9521	29.5976		134.982	909.749	62.7668	32.7828		135.173	895.879	57.3147	38.235		135.375	935.225	57.422	38.1276		135.568	903.789	58.5133	37.0363		135.759	903.269	58.4521	37.0976		135.95	1481.49	95.9356	95.5496		136.143	1542.98	95.1636			134.804	928.898	66.4051	29.1446		134.996	1010.76	60.8869	34.6627
136.627	873.03	65.7608	29.0473		136.819	916.319	63.2201	31.5879		137.021	896.156	57.3324	37.4757		137.213	936.979	57.5297	37.2784		137.404	911.492	59.012	35.7961		137.608	899.014	58.1767	36.6314		137.799	1470.32	95.2123	94.8081		138	1530.66	94.4038			136.643	936.321	66.9357	27.8723		136.845	1008.04	60.7229	34.0852
138.466	876.338	66.01	29.3712		138.667	916.917	63.2614	32.1198		138.859	898.384	57.4749	37.9062		139.062	935.687	57.4504	37.9308		139.262	912.969	59.1076	36.2735		139.455	908.827	58.8117	36.5694		139.657	1483.45	96.0626	95.3812		139.848	1535.45	94.6997			138.489	936.99	66.9835	28.3976		138.682	1016.66	61.2419	34.1392
140.312	883.39	66.5412	29.1738		140.506	924.402	63.7778	31.9371		140.716	897.657	57.4284	38.2865		140.908	935	57.4082	38.3067		141.101	907.277	58.7391	36.9758		141.302	912.488	59.0486	36.6663		141.494	1480.35	95.8615	95.7149		141.716	1549.54	95.5684			140.328	930.402	66.5126	29.2024		140.519	1027.78	61.9116	33.8034
142.14	886.958	66.8099	28.4783		142.342	932.817	64.3584	30.9298		142.535	899.469	57.5443	37.7439		142.726	933.77	57.3327	37.9555		142.918	910.919	58.9749	36.3133		143.11	910.211	58.9013	36.3869		143.312	1480.45	95.8683	95.2882		143.504	1535.59	94.7081			142.165	936.342	66.9372	28.351		142.358	1025.49	61.7738	33.5144
143.989	884.771	66.6452	28.6988		144.192	930.133	64.1732	31.1708		144.382	903.491	57.8016	37.5424		144.574	947.632	58.1838	37.1602		144.767	922.634	59.7333	35.6107		144.968	913.559	59.1179	36.2261		145.16	1476.96	95.6424	95.344		145.351	1541.06	95.0456			144.003	948.521	67.8079	27.5361		144.195	1024.11	61.691	33.653
145.826	887.787	66.8724	28.8702		146.018	927.214	63.9718	31.7708		146.211	906.629	58.0024	37.7402		146.401	941.825	57.8273	37.9153		146.603	917.371	59.3926	36.35		146.796	915.128	59.2195	36.5231		146.997	1483.15	96.0429	95.7426		147.189	1547.49	95.4423			145.85	946.166	67.6395	28.1031		146.057	1034.91	62.3414	33.4012
147.674	891.92	67.1837	28.3003		147.866	925.099	63.8259	31.6581		148.058	911.836	58.3355	37.1485		148.251	949.404	58.2926	37.1914		148.441	920.468	59.5931	35.8909		148.643	920.158	59.545	35.939		148.835	1484.38	96.1227	95.484		149.037	1537.82	94.8454			147.689	940.073	67.2039	28.2801		147.88	1031.64	62.1445	33.3395
149.512	894.3	67.363	28.457		149.727	934.59	64.4807	31.3392		149.926	908.99	58.1534	37.6665		150.118	943.989	57.9601	37.8598		150.32	918.284	59.4517	36.3682		150.512	914.437	59.1748	36.6452		150.713	1483.63	96.0742	95.8199		150.905	1549.49	95.5657			149.517	939.677	67.1756	28.6443		149.709	1037.19	62.4788	33.3411
151.339	886.323	66.7621	28.3591		151.531	933.308	64.3923	30.729		151.724	916.961	58.6634	36.4579		151.925	946.898	58.1387	36.9825		152.117	925.029	59.8884	35.2328		152.319	929.514	60.1504	34.9708		152.512	1481.4	95.9299	95.1212		152.712	1529.18	94.3125			151.364	949.25	67.86	27.2613		151.556	1037.64	62.5059	32.6153
153.188	896.354	67.5177	27.7897		153.391	936.882	64.6389	30.6685		153.6	911.508	58.3145	36.9928		153.793	949.706	58.3111	36.9962		153.986	922.108	59.6993	35.6081		154.177	924.184	59.8055	35.5019		154.368	1475.31	95.5353	95.3074		154.561	1541.61	95.0795			153.213	947.861	67.7607	27.5467		153.413	1043.09	62.8339	32.4735
155.025	890.539	67.0797	28.0713		155.217	944.41	65.1582	29.9928		155.42	918.273	58.7473	36.4037		155.62	952.974	58.5118	36.6392		155.813	927.488	60.0476	35.1034		156.005	931.332	60.2681	34.8829		156.196	1475.25	95.5315	95.151		156.388	1536.6	94.7705			155.049	955.904	68.3357	26.8153		155.242	1050.56	63.2841	31.8669
156.884	896.823	67.553	27.6102		157.075	935.938	64.5737	30.5895		157.277	915.007	58.5384	36.6249		157.47	949.753	58.314	36.8492		157.66	931.789	60.3261	34.8372		157.852	923.358	59.7521	35.4112		158.044	1478.4	95.7356	95.1632		158.247	1533.69	94.5909			156.887	952.482	68.091	27.0722		157.089	1049.24	63.2049	31.9583
158.721	896.375	67.5193	28.0624		158.923	948.034	65.4083	30.1734		159.116	919.581	58.831	36.7507		159.306	948.498	58.237	37.3447		159.498	935.219	60.5481	35.0336		159.711	926.779	59.9734	35.6083		159.912	1483.84	96.0879	95.5817		160.104	1541.55	95.0755			158.725	958.528	68.5233	27.0585		158.931	1054.42	63.5165	32.0652
160.562	897.341	67.592	28.163		160.751	949.461	65.5067	30.2483		160.952	923.597	59.0879	36.6671		161.145	951.25	58.4059	37.3491		161.336	935.922	60.5936	35.1614		161.528	942.388	60.9835	34.7716		161.72	1477.29	95.6635	95.7551		161.923	1554.05	95.8466			160.563	963.524	68.8804	26.8747		160.765	1057.08	63.6769	32.0781
162.386	901.631	67.9152	27.9607		162.61	944.815	65.1862	30.6897		162.8	925.889	59.2346	36.6414		162.992	954.414	58.6002	37.2757		163.184	935.218	60.5481	35.3279		163.377	938.533	60.7341	35.1419		163.596	1487.2	96.3053	95.8759		163.79	1547.56	95.4465			162.411	964.778	68.9701	26.9059		162.623	1060.87	63.9051	31.9708
164.234	897.53	67.6063	27.8249		164.426	947.495	65.3711	30.0601		164.628	925.659	59.2199	36.2113		164.82	959.493	58.9121	36.5191		165.012	942.847	61.042	34.3892		165.204	939.397	60.79	34.6412		165.396	1480.43	95.8671	95.4311		165.597	1540.24	94.9952			164.248	966.745	69.1107	26.3205		164.451	1077.5	64.9071	30.5241
166.063	902.655	67.9923	27.4182		166.265	950.12	65.5522	29.8583		166.456	936.617	59.9209	35.4896		166.648	962.361	59.0881	36.3223		166.839	941.723	60.9692	34.4413		167.031	943.193	61.0356	34.3749		167.233	1480.45	95.8686	95.4105		167.426	1539.55	94.9524			166.085	966.743	69.1105	26.2999		166.278	1067.05	64.2773	31.1332
167.909	904.169	68.1063	27.8727		168.102	946.841	65.326	30.6531		168.295	935.251	59.8335	36.1455		168.485	959.76	58.9284	37.0506		168.697	948.118	61.3832	34.5958		168.9	941.04	60.8963	35.0828		169.091	1494.96	96.808	95.979		169.283	1542.76	95.15			167.924	965.544	69.0248	26.9542		168.127	1076.6	64.8527	31.1263
169.749	910.927	68.6154	27.0889		169.949	953.427	65.7804	29.9239		170.141	933.023	59.691	36.0133		170.334	955.965	58.6954	37.0088		170.535	947.43	61.3387	34.3656		170.727	945.749	61.201	34.5033		170.93	1490.84	96.5412	95.7043		171.121	1538.17	94.8674			169.771	972.647	69.5326	26.1717		169.963	1082.23	65.1921	30.5122
171.595	905.157	68.1808	27.3664		171.8	957.769	66.0799	29.4672		171.989	949.256	60.7295	34.8176		172.181	962.218	59.0794	36.4678		172.374	953.549	61.7348	33.8123		172.593	946.785	61.2681	34.2791		172.787	1480.13	95.8476	95.5471		172.979	1544.32	95.2466			171.643	976.695	69.822	25.7251		171.831	1080.73	65.1014	30.4457
173.433	907.967	68.3924	27.4192		173.625	954.506	65.8548	29.9569		173.818	943.037	60.3316	35.48		174.009	968.105	59.4408	36.3708		174.21	954.506	61.7968	34.0149		174.404	950.737	61.5238	34.2879		174.604	1480.4	95.8649	95.8117		174.796	1552.62	95.7585			173.484	976.342	69.7967	26.0149		173.693	1083.7	65.2802	30.5315
175.282	908.768	68.4528	27.581		175.483	957.395	66.0541	29.9797		175.695	947.516	60.6182	35.4156		175.898	966.029	59.3134	36.7204		176.089	954.079	61.7692	34.2646		176.28	953.378	61.6947	34.3391		176.472	1488.24	96.3725	96.0338		176.666	1551.59	95.6951			175.305	976.058	69.7764	26.2574		175.497	1091.71	65.7632	30.2706
177.109	909.542	68.5111	27.4931		177.301	959.259	66.1827	29.8215		177.512	946.859	60.5761	35.428		177.704	965.279	59.2673	36.7369		177.906	962.606	62.3212	33.683		178.1	949.362	61.4348	34.5694		178.29	1486.22	96.2419	96.0042		178.482	1552.75	95.7665			177.157	978.469	69.9488	26.0554		177.354	1096.95	66.0785	29.9257
178.946	913.2	68.7866	27.0451		179.138	961.813	66.3589	29.4728		179.33	948.062	60.6531	35.1786		179.533	967.548	59.4066	36.4251		179.724	961.611	62.2568	33.5749		179.916	950.14	61.4852	34.3466		180.108	1480.43	95.8673	95.8317		180.3	1553.23	95.7962			178.99	978.187	69.9286	25.9031		179.182	1096.39	66.0446	29.7871
180.794	906.812	68.3054	27.5526		180.998	962.574	66.4114	29.4466		181.198	951.677	60.8844	34.9736		181.39	968.284	59.4518	36.4062		181.59	964.095	62.4176	33.4404		181.784	967.608	62.6155	33.2424		181.976	1484.31	96.1179	95.858		182.168	1550.02	95.598			180.842	981.354	70.155	25.7029		181.04	1105.65	66.6024	29.2556
182.622	911.284	68.6423	27.4249		182.814	970.358	66.9485	29.1187		183.006	964.838	61.7264	34.3408		183.208	971.347	59.6399	36.4273		183.4	976.666	63.2315	32.8357		183.591	972.833	62.9537	33.1135		183.784	1483.41	96.06	96.0672		183.975	1557.74	96.0744			182.665	982.088	70.2075	25.8597		182.858	1112.84	67.0358	29.0314
184.47	915.863	68.9872	27.1134		184.663	969.453	66.886	29.2146		184.864	964.865	61.7281	34.3725		185.056	967.077	59.3777	36.7229		185.259	980.214	63.4612	32.6394		185.459	968.909	62.6997	33.4009		185.652	1491.11	96.5587	96.1006		185.854	1550.74	95.6425			184.503	986.548	70.5264	25.5743		184.705	1118.23	67.3606	28.74
186.308	916.958	69.0697	27.1039		186.509	971.843	67.0509	29.1227		186.715	960.224	61.4312	34.7424		186.903	974.376	59.8259	36.3477		187.095	983.714	63.6878	32.4858		187.287	971.917	62.8944	33.2792		187.48	1492.45	96.6451	96.1736		187.691	1551.71	95.7021			186.351	988.448	70.6622	25.5114		186.545	1120.84	67.5179	28.6557
188.156	915.979	68.9959	27.3205		188.359	970.623	66.9668	29.3496		188.559	964.018	61.6739	34.6425		188.751	972.724	59.7244	36.592		188.944	982.425	63.6043	32.7121		189.145	973.857	63.0199	33.2965		189.337	1493.95	96.7425	96.3164		189.54	1554.76	95.8903			188.189	993.83	71.0469	25.2695		188.391	1122.1	67.5938	28.7226
189.993	918.818	69.2098	26.6482		190.195	959.014	66.1658	29.6921		190.4	955.557	61.1326	34.7253		190.588	976.189	59.9372	35.9208		190.78	985.882	63.8282	32.0298		190.973	975.863	63.1497	32.7082		191.174	1483.78	96.0836	95.8579		191.366	1550.58	95.6323			190.027	991.791	70.9012	24.9568		190.239	1129.9	68.0636	27.7944
191.831	921.765	69.4318	26.7579		192.023	975.957	67.3348	28.8549		192.224	962.681	61.5884	34.6013		192.418	975.294	59.8822	36.3075		192.608	983.192	63.654	32.5357		192.8	979.049	63.3559	32.8338		192.993	1490.7	96.5322	96.1897		193.194	1554.06	95.8472			191.865	997.259	71.2921	24.8976		192.066	1140.41	68.6966	27.4931
193.668	925.076	69.6812	26.5831		193.872	975.625	67.3119	28.9523		194.062	971.193	62.1329	34.1313		194.254	980.187	60.1827	36.0816		194.447	991.932	64.2198	32.0444		194.638	983.309	63.6316	32.6326		194.84	1489.97	96.485	96.2642		195.032	1557.24	96.0435			193.726	999.071	71.4216	24.8426		193.924	1139.91	68.6664	27.5979
195.516	921.412	69.4052	27.3025		195.708	972.904	67.1241	29.5836		195.901	960.07	61.4213	35.2864		196.092	977.2	59.9993	36.7085		196.284	995.363	64.442	32.2657		196.486	986.558	63.8418	32.8659		196.688	1497.99	97.004	96.7077		196.89	1563.21	96.4114			195.55	997.926	71.3397	25.368		195.766	1146.24	69.048	27.6597
197.355	925.838	69.7386	26.6121		197.548	972.977	67.1292	29.2214		197.738	958.779	61.3387	35.0119		197.93	982.004	60.2942	36.0564		198.123	994.883	64.4109	31.9397		198.314	988.535	63.9698	32.3809		198.515	1490.09	96.4927	96.3506		198.707	1559.92	96.2085			197.397	998.66	71.3922	24.9584		197.59	1139.26	68.6271	27.7235
199.192	924.824	69.6622	26.9796		199.384	977.133	67.4159	29.2258		199.585	961.26	61.4975	35.1443		199.777	980.277	60.1882	36.4536		199.969	1008.39	65.2851	31.3566		200.172	991.879	64.1862	32.4556		200.363	1496.93	96.9353	96.6417		200.555	1562.18	96.3481			199.226	1000.61	71.5318	25.11		199.419	1155.9	69.6299	27.0119
201.043	922.058	69.4538	27.2562		201.232	973.818	67.1872	29.5229		201.423	967.945	61.9251	34.7849		201.616	986.847	60.5916	36.1185		201.817	1008.2	65.2733	31.4367		202.009	998.901	64.6406	32.0695		202.211	1495.82	96.8634	96.7101		202.404	1565.56	96.5567			201.073	1008.73	72.1121	24.598		201.265	1152.22	69.4078	27.3023
202.877	923.929	69.5948	26.6672		203.07	976.701	67.3861	28.8759		203.271	961.767	61.5299	34.7321		203.463	980.267	60.1876	36.0744		203.655	1005	65.0656	31.1963		203.858	995.47	64.4185	31.8434		204.049	1490.98	96.5504	96.262		204.24	1556.11	95.9735			202.913	1003.27	71.7215	24.5405		203.103	1164.14	70.1259	26.136
204.725	930.64	70.1003	26.7787		204.917	982.509	67.7868	29.0921		205.109	963.708	61.6541	35.2249		205.301	994.371	61.0535	35.8254		205.503	1004.77	65.0511	31.8278		205.695	997.742	64.5656	32.3134		205.887	1498.72	97.0517	96.8789		206.078	1567.99	96.7062			204.749	1010.29	72.2233	24.6556		204.941	1170.02	70.4802	26.3987
206.58	933.529	70.3179	26.8727		206.776	981.508	67.7178	29.4729		206.967	965.298	61.7558	35.4348		207.168	983.527	60.3877	36.8029		207.362	1016.62	65.8179	31.3727		207.552	1003.54	64.9409	32.2497		207.744	1504.53	97.4276	97.1906		207.936	1572	96.9537			206.597	1005.51	71.8816	25.309		206.788	1170.56	70.5129	26.6778
208.4	926.269	69.771	26.7964		208.592	977.471	67.4392	29.1282		208.785	964.429	61.7002	34.8673		208.976	986.784	60.5877	35.9797		209.178	1011.99	65.5182	31.0493		209.37	1007.06	65.1686	31.3988		209.578	1497.3	96.9597	96.5674		209.774	1559.38	96.1752			208.424	1018.56	72.8148	23.7526		208.617	1167.8	70.3466	26.2209
210.252	929.185	69.9907	26.7191		210.45	984.872	67.9499	28.7599		210.642	960.411	61.4431	35.2667		210.844	986.543	60.5729	36.1369		211.038	1016.7	65.8236	30.8862		211.228	1009.64	65.3356	31.3742		211.42	1505.01	97.4586	96.7098		211.612	1555.9	95.9609			210.272	1016.49	72.6669	24.0429		210.469	1174.39	70.7433	25.9665
212.086	929.434	70.0094	26.902		212.278	987.059	68.1007	28.8106		212.481	959.034	61.355	35.5563		212.682	986.962	60.5986	36.3128		212.874	1018.25	65.9235	30.9879		213.066	1016.06	65.751	31.1604		213.257	1503.77	97.3787	96.9114		213.459	1563.74	96.4441			212.124	1019.16	72.8574	24.054		212.321	1175.37	70.8024	26.109
213.936	936.392	70.5335	26.3367		214.136	988.096	68.1723	28.6979		214.328	959.325	61.3737	35.4966		214.53	987.012	60.6017	36.2685		214.721	1017.61	65.8822	30.9881		214.913	1017.4	65.8379	31.0323		215.105	1499.88	97.1266	96.8702		215.298	1566.49	96.6139			213.957	1017.97	72.7728	24.0974		214.149	1176.74	70.8849	25.9854
215.761	934.222	70.3701	26.4575		215.953	987.654	68.1418	28.6858		216.167	966.358	61.8236	35.004		216.357	989.786	60.772	36.0556		216.549	1021.92	66.1614	30.6662		216.742	1013.41	65.5794	31.2482		216.933	1499.62	97.1096	96.8276		217.135	1565.38	96.5456			215.786	1018.59	72.8169	24.0107		215.988	1187.46	71.5308	25.2968
217.611	934.917	70.4224	26.5822		217.811	986.607	68.0696	28.9351		218.003	958.476	61.3193	35.6853		218.196	988.592	60.6987	36.3059		218.387	1022.79	66.2177	30.7869		218.579	1021.12	66.0781	30.9265		218.77	1501.99	97.2632	97.0046		218.963	1568.63	96.7461			217.633	1018.8	72.8318	24.1728		217.825	1184.13	71.33	25.6747
219.447	941.455	70.9149	26.5565		219.64	994.407	68.6077	28.8637		219.842	965.185	61.7486	35.7229		220.033	990.305	60.8039	36.6675		220.224	1028.57	66.5917	30.8797		220.417	1023.49	66.2317	31.2397		220.608	1511.25	97.863	97.4714		220.81	1574.05	97.0798			219.471	1016.78	72.6876	24.7838		219.673	1189.92	71.6791	25.7923
221.285	935.422	70.4605	26.7192		221.487	989.259	68.2525	28.9271		221.679	955.603	61.1355	36.0441		221.872	1000.4	61.4235	35.7561		222.072	1030.57	66.7214	30.4582		222.264	1025.84	66.3839	30.7958		222.467	1504.14	97.4022	97.1797		222.678	1572.06	96.9571			221.319	1026.48	73.3811	23.7986		221.512	1190.79	71.7314	25.4482
223.132	935.04	70.4317	26.5794		223.326	993.62	68.5534	28.4577		223.516	961.288	61.4992	35.5118		223.708	991.15	60.8558	36.1553		223.901	1027.34	66.512	30.4991		224.102	1020.15	66.0159	30.9951		224.294	1507.75	97.6363	97.0111		224.496	1562.79	96.3859			223.146	1017.17	72.7158	24.2953		223.349	1196.91	72.1003	24.9108
224.96	933.021	70.2796	27.1645		225.162	993.496	68.5449	28.8993		225.355	962.664	61.5873	35.8569		225.546	1000.48	61.4285	36.0157		225.738	1028.18	66.5668	30.8773		225.93	1029.17	66.5993	30.8449		226.132	1505.84	97.5127	97.4442		226.324	1578.84	97.3756			224.993	1031.81	73.7623	23.6819		225.186	1198.71	72.2084	25.2357
226.808	935.497	70.4661	27.098		227.012	992.828	68.4988	29.0654		227.202	963.863	61.664	35.9002		227.393	996.564	61.1882	36.376		227.587	1039.88	67.3241	30.24		227.787	1035.1	66.9829	30.5812		227.98	1509.15	97.7268	97.5641		228.171	1579.26	97.4015			226.832	1032.4	73.804	23.7601		227.045	1197.65	72.1445	25.4196
228.646	942.356	70.9828	26.6222		228.837	997.119	68.7948	28.8102		229.031	961.789	61.5313	36.0737		229.221	1004.43	61.6713	35.9337		229.413	1037.34	67.1595	30.4455		229.606	1036.65	67.0833	30.5217		229.807	1511.19	97.8592	97.605		229.999	1578.44	97.3509			228.679	1025.25	73.2929	24.3121		228.871	1202.59	72.4419	25.1631
230.505	938.797	70.7147	27.14		230.696	996.636	68.7615	29.0932		230.887	957.07	61.2294	36.6253		231.08	996.731	61.1984	36.6563		231.271	1038.26	67.2195	30.6352		231.473	1037.7	67.1516	30.7031		231.675	1519.13	98.3731	97.8547		231.868	1578.2	97.3363			230.518	1039.34	74.3002	23.5545		230.729	1211.06	72.9521	24.9026
232.321	942.984	71.0301	26.3492		232.514	999.826	68.9816	28.3977		232.715	957.057	61.2286	36.1508		232.907	993.968	61.0288	36.3505		233.108	1034.11	66.9503	30.429		233.302	1038.12	67.1786	30.2008		233.492	1513.6	98.0152	97.3793		233.684	1568.59	96.7434			232.355	1032.34	73.7999	23.5794		232.567	1209.19	72.8398	24.5395
234.169	941.443	70.914	26.9449		234.361	996.927	68.7816	29.0773		234.568	960.694	61.4612	36.3976		234.764	994.78	61.0786	36.7802		234.956	1037.1	67.1438	30.7151		235.158	1042.68	67.4736	30.3853		235.351	1522.26	98.5756	97.8589		235.542	1575.06	97.1422			234.194	1037.41	74.1623	23.6966		234.385	1208.73	72.8123	25.0466
236.007	944.157	71.1184	26.9166		236.2	1000.35	69.0176	29.0175		236.4	963.358	61.6317	36.4034		236.592	999.76	61.3844	36.6506		236.795	1040.97	67.395	30.6401		236.986	1044.11	67.5658	30.4693		237.178	1525.12	98.761	98.0351		237.37	1577.76	97.3092			236.03	1035.51	74.0267	24.0084		236.223	1203.88	72.52	25.5151
237.844	943.231	71.0487	27.0188		238.036	998.037	68.8582	29.2093		238.229	959.741	61.4003	36.6672		238.43	994.95	61.0891	36.9784		238.622	1035.68	67.0523	31.0152		238.824	1040.88	67.357	30.7105		239.017	1523.43	98.6518	98.0675		239.208	1580.59	97.4832			237.878	1034.22	73.9346	24.1329		238.07	1205.94	72.6438	25.4237
239.724	941.682	70.932	27.1779		239.914	1002.26	69.1495	28.9604		240.116	958.86	61.3439	36.766		240.309	1006.55	61.8013	36.3086		240.5	1042.16	67.4718	30.638		240.692	1047.42	67.7806	30.3293		240.884	1514.82	98.0942	98.1099		241.076	1591	98.1256			239.706	1041.14	74.4293	23.6806		239.898	1214.99	73.1892	24.9206
			34.1325					37.0805					39.4692					39.8845					39.9028					39.8515															33.8251					37.9372
		1x10-6 M	34.1325	37.0805
		0.5x10-6 M	39.4692	39.8845
		1x10-7 M	39.9028	39.8515
		0.5x10-7 M	33.8251	37.9372
		1x10-8 M	35.689	29.453
		0.5x10-8 M	32.1436	31.5097
		1x10-9 M	7.01243	9.93503
		1x10-10 M	0.456598	-0.181093
		1x10-11 M	1.51682	0.81164
		1x10-12 M	1.23206	2.03579
	normalised to 1µM DAMGO		95.8603	104.14
			110.848	112.015
			112.066	111.922
			94.997	106.546
			100.232	82.718
			90.2745	88.4941
			19.6942	27.9023
			1.28234	-0.508595
			4.25996	2.27947
			3.46022	5.71747
[truncated: 55 more columns]

## Sheet: Morphine (1)
				1x10-6 M										0.5x10-6 M										1x10-7 M						V1														0.5x10-7 M
A1T	A1				B1T	B1				C1T	C1				D1T	D1				E1T	E1				F1T	F1				G1T	G1		Mw.		H1T	H1				A2T	A2				B2T	B2
0.7854	364.746	98.4454	0.645476		0.9854	313.988	99.0977	-0.00682664		1.1788	391.318	100.099	-1.00789		1.3688	557.615	99.6738	-0.582936		1.5606	656.684	99.8387	-0.747846		1.7528	595.419	98.4616	0.629238		1.9436	649.962	98.7637	99.0908		2.1356	648.928	99.418			0.787	456.218	99.2523	-0.16142		0.987	556.992	99.1941	-0.103302
2.459	370.597	100.025	-0.163033		2.6612	317.872	100.323	-0.461972		2.8514	389.815	99.7143	0.147256		3.053	558.282	99.793	0.0685212		3.246	662.823	100.772	-0.910503		3.4462	598.648	98.9956	0.865957		3.6382	657.814	99.9568	99.8615		3.8296	651.201	99.7662			2.4798	462.352	100.587	-0.725216		2.6812	551.871	98.2822	1.57937
4.1522	368.693	99.5107	0.0540546		4.344	316.577	99.9148	-0.350062		4.5366	391.552	100.159	-0.593872		4.7372	558.222	99.7823	-0.217559		4.929	654.308	99.4775	0.0872667		5.1306	597.927	98.8763	0.688381		5.3232	653.36	99.28	99.5647		5.524	651.744	99.8494			4.165	458.741	99.8012	-0.236431		4.367	555.861	98.9927	0.571995
5.9586	368.658	99.5012	0.115905		6.1694	315.598	99.6058	0.0113242		6.3614	390.387	99.8606	-0.243462		6.5626	559.569	100.023	-0.405931		6.756	656.475	99.8069	-0.189788		6.946	598.226	98.9258	0.69134		7.1376	656.655	99.7807	99.6171		7.3302	649.16	99.4535			5.9592	459.223	99.906	-0.288889		6.1606	553.63	98.5954	1.02172
7.8034	364.946	98.4993	1.10461		7.9948	316.368	99.8488	-0.24486		8.199	388.414	99.3559	0.248065		8.3884	556.627	99.4972	0.106788		8.61	660.345	100.395	-0.791327		8.8026	596.069	98.5691	1.03487		8.9934	654.309	99.4242	99.604		9.1852	651.315	99.7837			7.8046	460.433	100.169	-0.565294		7.9962	554.917	98.8246	0.779351
9.6604	370.816	100.084	-0.308787		9.8508	313.162	98.837	0.937904		10.0422	390.468	99.8813	-0.106427		10.235	554.963	99.1997	0.575147		10.4254	658.972	100.187	-0.411664		10.617	597.864	98.8659	0.908957		10.809	654.031	99.382	99.7749		11.0118	653.822	100.168			9.65	457.378	99.5046	0.270254		9.8544	552.288	98.3564	1.41847
11.5092	366.476	98.9123	0.627527		11.7188	314.782	99.3483	0.191559		11.9082	387.024	99.0003	0.539487		12.0996	554.381	99.0957	0.444122		12.2922	659.718	100.3	-0.760139		12.4828	595.816	98.5273	1.01257		12.6744	655.938	99.6718	99.5398		12.866	648.862	99.4079			11.4858	461.055	100.305	-0.764751		11.6872	556.502	99.1069	0.432941
13.3404	367.169	99.0993	0.646719		13.5318	315.727	99.6465	0.0995415		13.7242	391.124	100.049	-0.303055		13.9152	561.162	100.308	-0.561749		14.1166	658.724	100.149	-0.402783		14.3086	597.236	98.7621	0.983983		14.5114	659.089	100.151	99.7461		14.702	648.429	99.3415			13.3558	463.781	100.898	-1.15157		13.543	557.715	99.3229	0.423153
15.1764	367.626	99.2227	0.601454		15.379	317.315	100.148	-0.323566		15.569	388.258	99.316	0.508145		15.7608	555.718	99.3347	0.489447		15.9536	658.666	100.14	-0.315885		16.154	595.874	98.5368	1.28729		16.3458	655.376	99.5864	99.8241		16.548	653.131	100.062			15.1666	460.84	100.258	-0.433663		15.3594	550.703	98.0741	1.74999
17.0112	366.192	98.8356	0.709619		17.2028	316.756	99.9713	-0.426014		17.3956	388.65	99.4163	0.128999		17.6164	562.494	100.546	-1.00064		17.8082	658.794	100.159	-0.614219		17.9996	593.104	98.0788	1.46648		18.1928	655.568	99.6156	99.5453		18.3828	649.3	99.475			17.0022	458.239	99.6919	-0.146678		17.1938	557.287	99.2467	0.298582
18.8578	364.143	98.2826	1.60637		19.0586	318.12	100.402	-0.51278		19.2502	389.713	99.6882	0.200811		19.4418	558.698	99.8674	0.0216243		19.6344	658.942	100.182	-0.292994		19.8252	595.227	98.4299	1.45913		20.0268	662.529	100.673	99.889		20.2186	646.883	99.1047			18.8488	457.498	99.5307	0.358257		19.0512	553.525	98.5767	1.31228
20.7024	366.983	99.0491	0.199248		20.8944	317.552	100.223	-0.974119		21.0972	387.711	99.1761	0.0723147		21.2876	560.401	100.172	-0.923393		21.479	659.994	100.342	-1.09354		21.6714	597.935	98.8777	0.37072		21.8622	653.806	99.3478	99.2484		22.0538	647.172	99.149			20.6932	456.77	99.3724	-0.123969		20.8852	557.046	99.2038	0.0446222
22.5286	367.541	99.1997	0.421604		22.7208	314.881	99.3795	0.241836		22.911	390.285	99.8345	-0.213151		23.1128	555.31	99.2618	0.359586		23.3062	661.036	100.5	-0.878998		23.5062	598.707	99.0053	0.616019		23.698	654.316	99.4253	99.6213		23.8902	651.535	99.8174			22.5204	460.249	100.129	-0.50788		22.7204	555.315	98.8955	0.725856
24.3738	370.873	100.099	-0.306472		24.5652	315.665	99.6269	0.165633		24.7584	391.65	100.184	-0.391082		24.9484	555.906	99.3683	0.424285		25.14	660.546	100.426	-0.633267		25.3326	601.429	99.4555	0.33713		25.5332	656.964	99.8277	99.7926		25.7252	651.144	99.7575			24.3646	459.605	99.9891	-0.19654		24.5788	555.031	98.8449	0.947667
26.219	370.87	100.098	-0.548988		26.411	317.681	100.263	-0.713962		26.6124	390.807	99.968	-0.418769		26.8056	554.635	99.1411	0.408151		26.9956	660.686	100.447	-0.897877		27.1874	593.546	98.1519	1.39738		27.3796	654.943	99.5206	99.5493		27.5704	649.972	99.5779			26.2098	458.668	99.7853	-0.236017		26.4016	553.887	98.6412	0.908075
28.0554	371.126	100.167	-0.738732		28.2476	312.83	98.7322	0.696411		28.4378	391.132	100.051	-0.622553		28.6296	559.042	99.9289	-0.500251		28.8224	654.056	99.4391	-0.0105377		29.0228	598.334	98.9436	0.48496		29.2146	651.393	98.9812	99.4286		29.4162	651.918	99.8761			28.0562	459.273	99.9169	-0.488288		28.2486	561.654	100.024	-0.595792
29.8902	370.506	100	0		30.0918	316.847	100	0		30.2836	390.932	100	0		30.475	559.44	100	0		30.6668	657.745	100	0		30.8592	604.722	100	0		31.06	658.098	100	100		31.2518	652.727	100			29.881	459.655	100	0		30.0824	561.517	100	0
31.737	366.284	98.8605	1.08464		31.9276	314.16	99.152	0.793158		32.129	392.092	100.297	-0.351612		32.3218	558.673	99.8629	0.0822162		32.5224	657.246	99.9241	0.0209801		32.7142	601.409	99.4521	0.49297		32.9056	658.772	100.102	99.9451		33.0988	651.342	99.7878			31.7388	463.219	100.775	-0.830249		31.9282	555.386	98.9081	1.03698
33.5812	367.557	99.2041	0.229966		33.7738	319.514	100.842	-1.4077		33.9662	391.994	100.272	-0.837631		34.1662	565.327	101.052	-1.61827		34.358	657.375	99.9437	-0.50972		34.5608	599.886	99.2003	0.233734		34.7514	654.975	99.5255	99.434		34.9528	648.436	99.3426			33.5718	461.535	100.409	-0.974975		33.7644	558.073	99.3867	0.0473659
35.417	368.399	99.4313	0.553599		35.6184	318.984	100.674	-0.689541		35.8112	392.852	100.491	-0.506217		36.0018	558.534	99.8381	0.146865		36.1936	657.782	100.006	-0.0207079		36.385	599.866	99.197	0.787931		36.5774	658.698	100.091	99.9849		36.7682	651.935	99.8787			35.4076	460.99	100.29	-0.305518		35.609	556.086	99.0328	0.952119
37.2632	370.204	99.9185	-0.126264		37.4658	317.871	100.323	-0.530959		37.6658	388.498	99.3774	0.41484		37.8576	560.383	100.169	-0.376336		38.0604	658.909	100.177	-0.384743		38.251	602.048	99.5578	0.234412		38.4424	654.839	99.5048	99.7922		38.635	653.247	100.08			37.253	463.621	100.863	-1.0706		37.4762	556.656	99.1343	0.657916
39.0978	370.68	100.047	0.12805		39.2898	317.956	100.35	-0.174999		39.5108	391.372	100.113	0.0624608		39.703	562.672	100.578	-0.402708		39.895	660.181	100.37	-0.195344		40.0972	601.682	99.4973	0.677723		40.2882	657.889	99.9682	100.175		40.498	655.219	100.382			39.0882	461.766	100.459	-0.284245		39.2802	555.012	98.8415	1.33348
40.9352	369.455	99.7163	0.497141		41.135	319.054	100.697	-0.483075		41.327	393.849	100.746	-0.53269		41.5298	558.355	99.8061	0.407419		41.7202	659.253	100.229	-0.0157928		41.9116	601.85	99.5251	0.688404		42.1042	659.1	100.152	100.213		42.2948	654.52	100.275			40.9248	460.957	100.283	-0.0697806		41.1268	558.178	99.4054	0.808114
42.7792	368.427	99.4389	0.670582		42.9924	318.953	100.665	-0.555216		43.1924	390.58	99.91	0.199499		43.3844	557.069	99.5762	0.533274		43.6068	657.723	99.9967	0.112802		43.7978	604.895	100.029	0.0808495		43.9892	659.088	100.15	100.109		44.181	653.174	100.068			42.7696	460.736	100.235	-0.125719		42.9616	558.71	99.5001	0.609354
44.6448	369.229	99.6553	0.0745538		44.8366	316.902	100.017	-0.287469		45.0292	393.61	100.685	-0.95514		45.2198	561.202	100.315	-0.585068		45.4112	660.744	100.456	-0.726062		45.6028	601.379	99.4472	0.282706		45.7962	654.442	99.4445	99.7299		45.9962	652.827	100.015			44.6148	462.646	100.651	-0.920815		44.8066	554.756	98.7959	0.93395
46.5052	370.347	99.9571	0.866217		46.7022	317.643	100.251	0.572077		46.894	393.854	100.747	0.0758582		47.0962	565.3	101.047	-0.224173		47.2872	657.309	99.9337	0.88959		47.4786	601.948	99.5413	1.28203		47.6704	661.671	100.543	100.823		47.8636	659.931	101.104			46.441	462.13	100.538	0.284855		46.6434	555.877	98.9956	1.82772
48.316	365.338	98.6052	1.36484		48.5082	316.845	99.9994	-0.0293804		48.7104	392.437	100.385	-0.414989		48.9006	562.297	100.511	-0.540701		49.1024	663.666	100.9	-0.930209		49.2954	598.806	99.0217	0.948289		49.5042	657.827	99.9588	99.97		49.6976	652.604	99.9812			48.286	458.687	99.7894	0.180581		48.4874	558.086	99.389	0.581012
50.1612	366.854	99.0143	1.16573		50.3532	319.697	100.899	-0.719434		50.5546	394.318	100.866	-0.686082		50.7478	558.206	99.7794	0.400631		50.9378	657.019	99.8896	0.290431		51.1294	602.182	99.58	0.600081		51.3222	660.608	100.381	100.18		51.5228	652.588	99.9787			50.1314	461.64	100.432	-0.251792		50.3232	554.089	98.6772	1.5029
51.998	371.058	100.149	-0.275529		52.2	318.277	100.451	-0.577865		52.3904	394.204	100.837	-0.963518		52.612	565.078	101.008	-1.13434		52.8054	664.592	101.041	-1.16752		52.9952	603.646	99.8221	0.0513895		53.1872	660.667	100.39	99.8735		53.3796	648.527	99.3565			51.9776	460.69	100.225	-0.351712		52.1702	556.458	99.099	0.774409
53.8428	366.249	98.851	1.59424		54.034	319.142	100.724	-0.279059		54.2384	393.096	100.554	-0.108283		54.4274	560.432	100.177	0.267946		54.619	657.921	100.027	0.418508		54.8116	603.419	99.7845	0.660737		55.0124	660.948	100.433	100.445		55.2042	655.713	100.457			53.8026	462.802	100.685	-0.239378		54.0042	557.334	99.2551	1.19021
55.678	370.902	100.107	0.140257		55.87	318.691	100.582	-0.334847		56.0714	390.376	99.8578	0.389362		56.2646	558.837	99.8922	0.354924		56.4544	664.02	100.954	-0.70688		56.6464	601.295	99.4333	0.813844		56.8386	658.923	100.125	100.247		57.0294	655.135	100.369			55.6488	463.215	100.774	-0.527356		55.8514	554.331	98.7203	1.52689
57.5134	367.89	99.2939	0.637599		57.7064	319.862	100.952	-1.02003		57.8966	393.894	100.758	-0.826138		58.0882	563.842	100.787	-0.85532		58.281	657.485	99.9605	-0.028933		58.5006	601.985	99.5474	0.384143		58.6936	659.904	100.274	99.9315		58.885	650.042	99.5886			57.5036	456.894	99.3993	0.532206		57.6956	559.745	99.6844	0.247112
59.3594	370.285	99.9404	0.0947029		59.5608	318.177	100.42	-0.384706		59.7538	394.522	100.918	-0.883264		59.944	562.432	100.535	-0.499766		60.1356	660.105	100.359	-0.323747		60.3272	605.597	100.145	-0.10964		60.5204	657.409	99.8953	100.035		60.7106	653.868	100.175			59.364	462.568	100.634	-0.598681		59.561	556.627	99.1291	0.90591
61.2054	371.651	100.309	1.7962		61.4066	319.679	100.894	1.21143		61.608	393.81	100.736	1.36904		61.7998	563.975	100.811	1.2946		62.0028	658.654	100.138	1.96703		62.1932	601.949	99.5414	2.56379		62.3846	681.765	103.596	102.105		62.577	656.736	100.614			61.175	462.233	100.561	1.54438		61.3674	573.557	102.144	-0.0389589
63.1816	374.042	100.954	4.22047		63.3838	327.931	103.498	1.67662		63.5762	408.916	104.6	0.57455		63.7662	577.264	103.186	1.9888		63.958	695.466	105.735	-0.560059		64.151	633.161	104.703	0.472016		64.3512	700.599	106.458	105.175		64.5432	678.128	103.892			63.0204	477.904	103.97	1.20469		63.2122	557.524	99.2889	5.88595
64.8784	331.064	89.3546	15.1829		65.0774	285.172	90.0031	14.5344		65.2692	342.496	87.6101	16.9273		65.4614	494.944	88.4713	16.0661		65.6524	603.755	91.7917	12.7458		65.8438	544.185	89.9893	14.5482		66.0354	694.329	105.505	104.537		66.2284	676.026	103.569			64.857	448.654	97.6067	6.93077		65.059	504.867	89.9113	14.6262
66.7212	299.253	80.7687	23.1011		66.914	253.738	80.0822	23.7876		67.116	309.237	79.1025	24.7673		67.3064	451.191	80.6505	23.2193		67.5078	548.387	83.3738	20.496		67.701	492.819	81.4951	22.3747		67.8912	687.936	104.534	103.87		68.083	673.651	103.206			66.7018	395.85	86.1189	17.7509		66.8932	461.678	82.2198	21.65
68.5668	282.635	76.2835	25.9303		68.7588	238.045	75.1293	27.0845		68.9502	290.78	74.3812	27.8326		69.1432	432.752	77.3545	24.8594		69.3334	512.037	77.8473	24.3665		69.525	465.821	77.0306	25.1833		69.7176	680.404	103.389	102.214		69.9182	659.504	101.038			68.5378	369.146	80.3094	21.9045		68.7304	439.206	78.2178	23.9961
70.4026	269.752	72.8064	28.6061		70.6156	228.75	72.1957	29.2167		70.806	278.367	71.206	30.2065		71.0074	413.047	73.8322	27.5802		71.2	491.634	74.7454	26.6671		71.3908	442.752	73.2158	28.1967		71.5824	677.831	102.998	101.412		71.7742	651.594	99.8264			70.3726	347.186	75.5319	25.8806		70.565	417.293	74.3153	27.0972
72.2382	264.661	71.4323	28.9133		72.4296	222.488	70.2194	30.1262		72.622	272.766	69.7733	30.5723		72.813	404.379	72.2828	28.0628		73.0144	477.994	72.6716	27.674		73.2062	426.519	70.5314	29.8142		73.4086	670.535	101.89	100.346		73.6096	644.903	98.8013			72.2184	337.7	73.4681	26.8774		72.4098	406.57	72.4056	27.9399
74.0842	260.471	70.3014	29.7392		74.2768	216.965	68.4763	31.5644		74.4668	265.629	67.9476	32.093		74.6586	389.644	69.6489	30.3917		74.851	471.871	71.7407	28.2999		75.0516	417.295	69.0061	31.0345		75.2436	666.857	101.331	100.041		75.445	644.57	98.7503			74.0646	329.534	71.6916	28.349		74.2672	397.555	70.8002	29.2405
75.919	258.737	69.8334	30.0708		76.1106	211.496	66.7502	33.1541		76.3026	261.272	66.8331	33.0712		76.5128	388.482	69.4412	30.463		76.706	460.522	70.0153	29.889		76.898	411.25	68.0065	31.8978		77.0892	665.921	101.189	99.9043		77.2806	643.718	98.6198			75.8892	322.501	70.1615	29.7427		76.0808	390.178	69.4864	30.4179
77.7662	250.208	67.5314	31.7774		77.9562	208.222	65.7169	33.5919		78.1478	261.281	66.8354	32.4734		78.3408	384.835	68.7893	30.5195		78.5412	452.941	68.8627	30.4461		78.733	400.36	66.2056	33.1032		78.9346	661.207	100.472	99.3088		79.1264	640.62	98.1452			77.7474	316.385	68.831	30.4778		77.9466	386.613	68.8515	30.4573
79.6002	252.068	68.0334	31.2686		79.8044	208.128	65.6872	33.6148		80.0036	257.486	65.8647	33.4374		80.1954	381.633	68.217	31.0851		80.3876	442.754	67.3139	31.9881		80.5784	400.408	66.2136	33.0885		80.77	659.023	100.141	99.302		80.9616	642.698	98.4635			79.5804	312.613	68.0104	31.2917		79.7732	383.164	68.2373	31.0647
81.4356	248.614	67.1012	30.8128		81.6272	205.883	64.9787	32.9353		81.8202	257.846	65.9567	31.9572		82.0206	375.361	67.0958	30.8181		82.2124	444.535	67.5847	30.3293		82.4148	394.183	65.1842	32.7298		82.6158	652.231	99.1085	97.914		82.8072	631.314	96.7195			81.426	313.181	68.1339	29.78		81.618	380.378	67.7411	30.1728
83.293	246.848	66.6246	31.6886		83.483	203.366	64.1843	34.1289		83.6748	259.049	66.2645	32.0487		83.867	372.415	66.5692	31.7439		84.068	437.182	66.4668	31.8464		84.2598	388.855	64.3031	34.0101		84.4612	654.752	99.4916	98.3132		84.654	634.025	97.1348			83.2526	309.225	67.2733	31.0399		83.4646	375.159	66.8117	31.5015
85.137	247.575	66.8208	31.4863		85.3296	205.109	64.7344	33.5727		85.5316	254.404	65.0763	33.2308		85.7222	370.441	66.2164	32.0907		85.9136	434.427	66.0479	32.2592		86.1064	388.356	64.2206	34.0865		86.2968	649.136	98.6382	98.3071		86.5088	639.516	97.976			85.0972	307.027	66.7951	31.512		85.2888	375.32	66.8404	31.4668
86.9624	246.835	66.6211	31.2399		87.1542	205.65	64.9051	32.9558		87.3456	253.946	64.9591	32.9018		87.5384	366.231	65.4639	32.3971		87.7292	433.047	65.8381	32.0228		87.9308	384.882	63.6461	34.2148		88.1226	646.858	98.292	97.861		88.324	635.951	97.4299			86.9542	304.339	66.2103	31.6506		87.1446	372.751	66.3829	31.4781
88.8084	248.049	66.9487	30.8524		89.0212	203.229	64.1411	33.66		89.2116	252.257	64.5271	33.274		89.403	365.311	65.2994	32.5017		89.6156	430.306	65.4214	32.3797		89.8068	384.305	63.5507	34.2504		90.0082	648.496	98.5409	97.8011		90.2	633.545	97.0613			88.7786	305.388	66.4385	31.3626		88.9808	367.554	65.4573	32.3438
90.6538	245.998	66.3951	31.0005		90.8456	204.987	64.6959	32.6997		91.0478	253.338	64.8036	32.592		91.239	364.696	65.1895	32.2062		91.4404	431.356	65.581	31.8146		91.6322	387.881	64.142	33.2536		91.8252	646.541	98.2439	97.3956		92.0254	630.191	96.5474			90.624	306.589	66.6998	30.6958		90.8154	371.391	66.1407	31.255
92.5072	245.674	66.3077	31.8962		92.7024	205.035	64.711	33.4928		92.8926	253.267	64.7854	33.4184		93.085	365.227	65.2844	32.9195		93.276	428.584	65.1596	33.0443		93.4776	382.993	63.3337	34.8701		93.6694	651.444	98.9889	98.2039		93.8724	635.879	97.4188			92.4702	302.533	65.8174	32.3865		92.6628	368.639	65.6506	32.5533
94.325	242.365	65.4146	32.2024		94.5272	202.144	63.7986	33.8184		94.7298	254.575	65.12	32.497		94.9198	363.739	65.0184	32.5986		95.1118	430.585	65.4638	32.1532		95.3046	382.13	63.191	34.426		95.505	646.984	98.3112	97.617		95.6968	632.641	96.9228			94.2948	303.971	66.1302	31.4867		94.4864	370.356	65.9563	31.6606
96.1704	245.231	66.1881	31.3496		96.362	205.049	64.7155	32.8223		96.5536	256.411	65.5897	31.9481		96.7468	368.64	65.8945	31.6433		96.947	431.082	65.5394	31.9984		97.1388	381.484	63.0842	34.4536		97.331	643.557	97.7905	97.5378		97.522	635.006	97.2851			96.1532	303.663	66.0632	31.4745		96.3584	367.357	65.4222	32.1155
98.016	247.761	66.871	30.917		98.2092	204.445	64.5248	33.2632		98.3992	256.54	65.6227	32.1653		98.611	364.124	65.0872	32.7008		98.8038	432.629	65.7746	32.0134		99.0044	384.342	63.5568	34.2312		99.1962	646.759	98.277	97.788		99.3978	635.097	97.299			97.986	304.647	66.2773	31.5107		98.1788	370.471	65.9768	31.8112
99.8518	244.056	65.871	32.1119		100.053	202.904	64.0385	33.9444		100.246	254.18	65.019	32.9639		100.447	360.383	64.4185	33.5644		100.638	427.533	64.9998	32.9831		100.83	382.301	63.2193	34.7636		101.022	646.748	98.2753	97.9829		101.213	637.652	97.6905			99.8114	304.945	66.3421	31.6407		100.003	364.724	64.9533	33.0296
101.698	247.578	66.8216	31.2412		101.901	206.057	65.0336	33.0292		102.101	257.763	65.9355	32.1273		102.292	362.614	64.8173	33.2455		102.504	424.141	64.4841	33.5787		102.696	383.954	63.4926	34.5702		102.887	649.376	98.6747	98.0628		103.08	636.089	97.451			101.657	307.544	66.9076	31.1553		101.862	368.138	65.5613	32.5015
103.533	246.849	66.6248	30.6789		103.725	206.277	65.103	32.2007		103.939	253.759	64.9113	32.3925		104.138	365.28	65.2939	32.0099		104.329	425.412	64.6773	32.6264		104.521	382.468	63.2469	34.0569		104.714	645.97	98.1571	97.3038		104.914	629.558	96.4504			103.503	305.242	66.4068	30.897		103.695	365.109	65.0219	32.2819
105.369	249.142	67.2437	30.565		105.58	205.383	64.8209	32.9879		105.772	256.078	65.5045	32.3043		105.973	365.711	65.3709	32.4378		106.167	428.961	65.2169	32.5918		106.357	384.19	63.5317	34.2771		106.548	646.917	98.301	97.8088		106.741	635.211	97.3165			105.356	305.885	66.5466	31.2621		105.56	369.689	65.8375	31.9712
107.214	246.227	66.457	31.316		107.405	208.104	65.6796	32.0933		107.619	258.761	66.1908	31.5822		107.809	366.348	65.4848	32.2882		108.011	429.708	65.3305	32.4425		108.203	385.312	63.7172	34.0558		108.404	648.384	98.5239	97.773		108.616	633.289	97.022			107.184	306.495	66.6794	31.0936		107.386	364.925	64.9891	32.7839
109.071	249.869	67.4399	30.235		109.261	206.812	65.2719	32.403		109.453	256.528	65.6196	32.0553		109.645	364.267	65.1128	32.5621		109.836	427.785	65.0381	32.6368		110.028	383.162	63.3617	34.3132		110.219	649.404	98.6789	97.6749		110.422	630.997	96.6709			109.019	307.916	66.9885	30.6864		109.211	365.32	65.0595	32.6154
110.885	252.476	68.1436	29.4737		111.077	206.576	65.1974	32.4198		111.28	259.004	66.253	31.3643		111.48	367.227	65.6419	31.9754		111.672	430.422	65.439	32.1782		111.875	384.677	63.6122	34.005		112.065	643.362	97.7608	97.6172		112.256	636.237	97.4737			110.865	303.754	66.083	31.5342		111.058	369.111	65.7346	31.8826
112.731	250.123	67.5085	30.1507		112.922	211.064	66.6139	31.0453		113.114	256.608	65.6401	32.0191		113.305	363.754	65.0211	32.6381		113.508	432.648	65.7775	31.8817		113.699	382.542	63.2592	34.4		113.901	646.305	98.208	97.6591		114.092	633.865	97.1103			112.701	305.779	66.5236	31.1356		112.902	365.675	65.1227	32.5365
114.577	253.362	68.3827	29.3623		114.78	210.169	66.3314	31.4136		114.98	260.779	66.707	31.038		115.171	366.659	65.5404	32.2046		115.375	429.347	65.2756	32.4694		115.575	386.187	63.8619	33.8831		115.766	646.572	98.2486	97.745		115.969	634.721	97.2414			114.547	310.322	67.5119	30.2331		114.748	371.857	66.2236	31.5214
116.412	249.263	67.2764	30.9395		116.613	213.191	67.2852	30.9307		116.806	259.378	66.3486	31.8673		117.017	367.257	65.6473	32.5686		117.209	431.422	65.5911	32.6248		117.411	386.821	63.9667	34.2492		117.612	644.198	97.8879	98.2159		117.803	643.223	98.544			116.382	308.023	67.0118	31.2041		116.574	372.348	66.3111	31.9048
118.249	254.231	68.6172	29.633		118.449	211.868	66.8676	31.3827		118.641	258.231	66.0552	32.1951		118.833	368.445	65.8596	32.3907		119.024	430.957	65.5204	32.7299		119.215	388.222	64.1984	34.0519		119.408	651.448	98.9895	98.2503		119.609	636.481	97.5111			118.217	313.946	68.3004	29.9499		118.419	370.78	66.0318	32.2184
120.093	254.744	68.7557	29.1085		120.296	207.696	65.5509	32.3133		120.505	261.241	66.8252	31.039		120.698	370.733	66.2686	31.5956		120.89	429.807	65.3455	32.5186		121.081	389.288	64.3747	33.4895		121.273	648.941	98.6086	97.8642		121.464	633.927	97.1198			120.064	312.272	67.9362	29.928		120.264	371.026	66.0756	31.7885
121.938	254.137	68.5919	29.5697		122.13	212.29	67.0008	31.1608		122.323	260.661	66.6768	31.4848		122.523	369.497	66.0477	32.1139		122.715	429.942	65.3661	32.7955		122.917	385.694	63.7804	34.3812		123.109	643.599	97.7968	98.1616		123.31	643.108	98.5263			121.908	312.285	67.939	30.2226		122.1	369.032	65.7205	32.441
123.774	255.466	68.9506	29.0945		123.987	214.213	67.6077	30.4374		124.178	260.239	66.5689	31.4762		124.369	370.92	66.302	31.7431		124.561	434.821	66.1078	31.9373		124.752	388.004	64.1624	33.8827		124.944	644.284	97.9009	98.0451		125.136	640.908	98.1893			123.745	314.484	68.4174	29.6277		123.946	370.389	65.9622	32.0829
125.63	252.798	68.2305	29.9395		125.822	212.052	66.9257	31.2443		126.024	260.986	66.7599	31.4101		126.215	373.733	66.8048	31.3652		126.416	430.596	65.4655	32.7045		126.608	394.649	65.2612	32.9088		126.811	646.435	98.2278	98.17		127.011	640.405	98.1122			125.58	313.182	68.1341	30.0359		125.772	373.781	66.5663	31.6037
127.456	254.968	68.8162	28.8754		127.658	216.02	68.178	29.5135		127.848	261.896	66.9927	30.6988		128.04	374.213	66.8906	30.8009		128.233	433.989	65.9813	31.7102		128.433	389.576	64.4223	33.2692		128.625	642.854	97.6836	97.6916		128.828	637.711	97.6995			127.425	315.604	68.6611	29.0305		127.617	373.548	66.5248	31.1668
129.291	256.957	69.353	28.3922		129.501	216.253	68.2516	29.4937		129.707	261.595	66.9157	30.8295		129.896	373.496	66.7625	30.9827		130.088	435.426	66.1998	31.5454		130.28	390.384	64.5559	33.1893		130.501	643.679	97.809	97.7452		130.693	637.593	97.6814			129.26	316.939	68.9515	28.7937		129.464	375.166	66.8129	30.9323
131.136	257.959	69.6234	28.935		131.328	216.363	68.2863	30.2722		131.52	264.509	67.6611	30.8973		131.713	372.559	66.595	31.9635		131.913	431.469	65.5982	32.9602		132.105	395.914	65.4704	33.088		132.307	648.739	98.5779	98.5585		132.5	643.191	98.5391			131.106	317.189	69.0059	29.5526		131.308	377.314	67.1955	31.363
132.983	252.006	68.0167	30.2184		133.175	214.392	67.6642	30.5709		133.365	264.097	67.5557	30.6794		133.557	376.231	67.2514	30.9838		133.75	434.689	66.0878	32.1474		133.95	396.358	65.5438	32.6913		134.142	650.911	98.9079	98.2351		134.343	636.816	97.5624			132.942	312.158	67.9114	30.3238		133.145	375.357	66.847	31.3882
134.807	255.213	68.8823	30.1446		134.999	218.911	69.0904	29.9364		135.191	267.731	68.4853	30.5416		135.392	377.074	67.402	31.6248		135.604	436.828	66.413	32.6139		135.796	392.505	64.9067	34.1202		135.987	654.156	99.401	99.0269		136.179	643.933	98.6527			134.777	321.15	69.8676	29.1592		134.97	375.808	66.9273	32.0996
136.653	255.928	69.0753	29.4132		136.845	217.588	68.6729	29.8155		137.036	265.648	67.9525	30.5359		137.229	382.007	68.2838	30.2046		137.43	437.899	66.5758	31.9126		137.621	394.556	65.2458	33.2426		137.823	647.173	98.3399	98.4884		138.015	643.83	98.6369			136.623	318.805	69.3575	29.131		136.824	377.468	67.2229	31.2655
138.498	260.653	70.3505	28.6844		138.703	215.256	67.9369	31.0981		138.892	266.022	68.0482	30.9868		139.084	378.903	67.729	31.306		139.275	441.627	67.1426	31.8924		139.468	395.891	65.4666	33.5683		139.658	652.011	99.0751	99.0349		139.85	646.166	98.9948			138.488	316.901	68.9432	30.0917		138.682	377.393	67.2095	31.8254
140.334	259.229	69.9662	28.9467		140.526	216.394	68.2961	30.6169		140.717	265.078	67.8067	31.1062		140.92	381.299	68.1573	30.7556		141.111	440.296	66.9402	31.9727		141.312	398.822	65.9513	32.9616		141.505	654.726	99.4876	98.9129		141.696	641.88	98.3382			140.304	317.607	69.0968	29.8161		140.496	382.517	68.1221	30.7908
142.18	261.531	70.5875	29.0116		142.393	217.538	68.6571	30.942		142.603	265.21	67.8404	31.7587		142.795	383.401	68.533	31.0661		142.997	441.264	67.0874	32.5117		143.188	398.077	65.8281	33.771		143.39	652.005	99.0742	99.5991		143.602	653.537	100.124			142.152	320.057	69.6298	29.9693		142.36	382.812	68.1746	31.4245
144.015	259.522	70.0453	29.083		144.207	219.68	69.3331	29.7952		144.41	268.362	68.6467	30.4816		144.6	381.369	68.1698	30.9585		144.792	440.986	67.0451	32.0832		144.984	400.107	66.1638	32.9645		145.185	656.317	99.7294	99.1283		145.377	643.114	98.5273			143.985	322.701	70.205	28.9233		144.189	380.051	67.6829	31.4454
145.851	262.966	70.9748	28.5831		146.052	218.179	68.8594	30.6985		146.244	266.086	68.0645	31.4934		146.436	384.603	68.7479	30.8101		146.629	439.146	66.7654	32.7925		146.829	399.427	66.0513	33.5066		147.021	655.396	99.5894	99.5579		147.213	649.636	99.5264			145.83	319.986	69.6144	29.9436		146.022	387.179	68.9523	30.6056
147.696	262.981	70.9789	28.7882		147.899	219.523	69.2836	30.4835		148.101	270.484	69.1895	30.5775		148.291	387.262	69.2232	30.5439		148.494	444.856	67.6335	32.1336		148.686	400.319	66.1988	33.5682		148.886	659.901	100.274	99.7671		149.078	647.898	99.2602			147.679	323.283	70.3317	29.4354		147.878	385.656	68.6811	31.086
149.542	263.001	70.9843	28.8885		149.734	219.259	69.2003	30.6725		149.935	267.724	68.4835	31.3893		150.128	386.768	69.1348	30.7379		150.328	443.756	67.4663	32.4065		150.52	401.263	66.355	33.5178		150.712	658.169	100.011	99.8728		150.903	650.996	99.7348			149.502	322.671	70.1985	29.6743		149.694	384.41	68.4592	31.4136
151.377	263.416	71.0963	28.6917		151.582	220.565	69.6125	30.1755		151.771	271.831	69.5341	30.2539		151.962	386.295	69.0503	30.7377		152.155	445.311	67.7027	32.0853		152.356	403.25	66.6835	33.1045		152.547	661.119	100.459	99.788		152.749	646.963	99.1169			151.356	323.222	70.3184	29.4696		151.549	391.176	69.6641	30.1239
153.213	263.673	71.1656	28.8342		153.415	220.717	69.6604	30.3395		153.607	271.043	69.3325	30.6674		153.798	384.775	68.7786	31.2213		153.99	448.725	68.2217	31.7782		154.181	400.515	66.2313	33.7686		154.373	658.508	100.062	99.9999		154.564	652.319	99.9375			153.184	326.172	70.9602	29.0397		153.394	390.206	69.4914	30.5085
155.07	264.353	71.3492	29.2037		155.26	219.528	69.2852	31.2677		155.452	272.559	69.7203	30.8325		155.644	388.667	69.4743	31.0786		155.845	450.25	68.4536	32.0993		156.037	403.303	66.6923	33.8606		156.228	663.205	100.776	100.553		156.421	654.879	100.33			155.029	326.508	71.0333	29.5196		155.22	390.834	69.6032	30.9496
156.904	262.467	70.8401	29.6138		157.097	223.477	70.5315	29.9225		157.299	272.189	69.6257	30.8283		157.499	387.982	69.3519	31.1021		157.691	449.08	68.2757	32.1783		157.894	407.839	67.4424	33.0116		158.084	659.632	100.233	100.454		158.286	657.132	100.675			156.875	326.419	71.0139	29.4401		157.066	389.436	69.3543	31.0997
158.74	263.737	71.1829	28.8856		158.941	223.726	70.6101	29.4584		159.134	270.991	69.3192	30.7493		159.334	388.929	69.5211	30.5474		159.526	444.844	67.6317	32.4368		159.718	405.612	67.0741	32.9944		159.91	656.601	99.7725	100.068		160.101	655.106	100.364			158.699	327.435	71.2349	28.8336		158.892	389.059	69.2871	30.7814
160.576	261.598	70.6056	29.8455		160.778	221.635	69.9502	30.5009		160.978	272.256	69.6428	30.8083		161.17	392.085	70.0853	30.3658		161.373	450.171	68.4416	32.0095		161.563	407.646	67.4105	33.0406		161.765	660.731	100.4	100.451		161.958	656.004	100.502			160.545	324.062	70.5011	29.9499		160.747	392.954	69.9808	30.4703
162.42	264.042	71.2652	29.8341		162.612	226.749	71.5642	29.5352		162.827	275.655	70.5123	30.5871		163.026	392.256	70.1158	30.9836		163.217	449.601	68.3549	32.7445		163.409	406.022	67.1419	33.9575		163.611	662.394	100.653	101.099		163.812	662.818	101.546			162.39	329.062	71.5889	29.5105		162.584	390.472	69.5388	31.5606
164.257	269.09	72.6277	28.3558		164.459	223.239	70.4564	30.5271		164.65	273.283	69.9055	31.078		164.851	390.724	69.842	31.1415		165.044	452.606	68.8118	32.1717		165.244	406.764	67.2646	33.7188		165.436	664.866	101.028	100.983		165.628	658.853	100.939			164.236	328.16	71.3927	29.5908		164.428	392.919	69.9746	31.0089
166.102	266.2	71.8477	29.8437		166.293	222.494	70.2213	31.4701		166.498	275.323	70.4273	31.264		166.686	392.49	70.1577	31.5337		166.878	449.872	68.3961	33.2953		167.071	406.409	67.2059	34.4855		167.271	663.354	100.799	101.691		167.463	669.594	102.584			166.063	330.041	71.8019	29.8895		166.273	393.761	70.1245	31.5669
167.95	269.386	72.7076	29.375		168.139	221.043	69.7633	32.3193		168.34	276.505	70.7297	31.3529		168.533	391.587	69.9962	32.0863		168.724	458.696	69.7377	32.3449		168.915	409.321	67.6875	34.3951		169.107	667.525	101.432	102.083		169.3	670.564	102.733			167.907	331.058	72.0231	30.0594		168.099	396.17	70.5535	31.5291
169.772	266.766	72.0005	29.8073		169.965	225.951	71.3123	30.4955		170.157	276.632	70.7622	31.0456		170.357	393.766	70.3857	31.4221		170.549	456.466	69.3986	32.4092		170.752	408.965	67.6286	34.1792		170.943	665.202	101.079	101.808		171.134	669.281	102.536			169.764	329.193	71.6174	30.1904		169.955	395.668	70.4641	31.3437
171.639	267.39	72.1689	30.0666		171.83	222.354	70.1771	32.0584		172.022	273.363	69.926	32.3095		172.213	388.807	69.4993	32.7362		172.405	452.662	68.8203	33.4152		172.607	407.923	67.4563	34.7792		172.809	670.642	101.906	102.236		173	669.469	102.565			171.589	328.756	71.5223	30.7132		171.791	394.73	70.2971	31.9384
173.494	267.492	72.1964	30.2751		173.687	224.973	71.0037	31.4678		173.887	274.012	70.092	32.3795		174.079	389.635	69.6473	32.8241		174.271	454.255	69.0625	33.409		174.462	413.575	68.3909	34.0805		174.654	670.868	101.94	102.471		174.845	672.325	103.002			173.424	328.862	71.5454	30.9261		173.615	397.758	70.8363	31.6351
175.309	266.789	72.0067	30.452		175.501	225.998	71.3272	31.1315		175.694	274.771	70.2861	32.1725		175.894	391.674	70.0118	32.4469		176.086	459.067	69.7941	32.6646		176.288	408.892	67.6165	34.8421		176.493	668.902	101.642	102.459		176.681	674.108	103.276			175.269	330.789	71.9646	30.494		175.473	400.456	71.3168	31.1419
177.156	267.738	72.2628	30.6028		177.367	225.232	71.0854	31.7802		177.558	275.692	70.5217	32.3439		177.75	391.003	69.8919	32.9737		177.942	459.989	69.9342	32.9313		178.133	415.492	68.7079	34.1577		178.325	670.845	101.937	102.866		178.517	677.493	103.794			177.105	330.612	71.9261	30.9395		177.297	399.42	71.1323	31.7333
179	270.714	73.066	29.539		179.192	225.239	71.0876	31.5174		179.395	273.811	70.0406	32.5645		179.596	393.282	70.2992	32.3058		179.797	456.998	69.4795	33.1255		179.99	410.289	67.8475	34.7575		180.18	672.346	102.165	102.605		180.372	672.603	103.045			178.952	331.031	72.0173	30.5878		179.154	398.379	70.9469	31.6581
180.846	271.003	73.144	30.0254		181.038	227.593	71.8306	31.3389		181.229	279.811	71.5754	31.5941		181.422	394.79	70.5688	32.6006		181.613	460.175	69.9625	33.2069		181.814	417.221	68.9939	34.1756		182.006	675.212	102.601	103.169		182.208	677.128	103.738			180.796	331.667	72.1556	31.0138		180.988	403.124	71.7919	31.3775
182.672	267.686	72.2488	30.7566		182.874	227.009	71.6463	31.3591		183.066	274.706	70.2695	32.7359		183.266	396	70.7851	32.2203		183.458	463.05	70.3996	32.6058		183.651	413.277	68.3417	34.6637		183.851	675.279	102.611	103.005		184.043	674.92	103.4			182.623	331.316	72.0793	30.9261		182.823	400.917	71.3989	31.6065
184.517	270.74	73.073	30.4781		184.709	227.558	71.8195	31.7317		184.9	279.438	71.48	32.0712		185.092	393.108	70.2681	33.2831		185.294	457.493	69.5548	33.9964		185.489	418.389	69.187	34.3642		185.688	678.801	103.146	103.551		185.879	678.552	103.956			184.478	328.188	71.3988	32.1524		184.682	398.733	71.01	32.5412
186.363	272.554	73.5626	29.9386		186.566	225.567	71.1911	32.3101		186.756	276.544	70.7397	32.7616		186.948	393.83	70.3972	33.1041		187.141	462.301	70.2857	33.2155		187.341	417.164	68.9844	34.5169		187.533	677.742	102.985	103.501		187.735	678.951	104.018			186.313	334.168	72.6997	30.8015		186.505	402.255	71.6372	31.8641
188.198	270.819	73.0944	30.7679		188.4	228.599	72.1481	31.7142		188.604	275.628	70.5054	33.357		188.803	396.362	70.8498	33.0125		188.995	462.217	70.273	33.5893		189.187	416.946	68.9484	34.9139		189.378	678.722	103.134	103.862		189.59	682.692	104.591			188.161	330.62	71.9279	31.9345		188.36	403.347	71.8317	32.0306
190.044	273.086	73.7062	30.2081		190.235	225.561	71.1892	32.7251		190.427	279.144	71.4047	32.5096		190.62	400.097	71.5174	32.3969		190.82	458.666	69.7331	34.1812		191.012	414.177	68.4905	35.4238		191.214	679.109	103.193	103.914		191.405	682.987	104.636			189.984	333.28	72.5066	31.4078		190.186	404.643	72.0625	31.8518
191.88	272.262	73.4838	30.0766		192.083	227.857	71.9139	31.6466		192.273	281.387	71.9785	31.582		192.486	398.634	71.2559	32.3046		192.678	461.324	70.1372	33.4233		192.878	414.977	68.6228	34.9377		193.07	674.248	102.454	103.56		193.272	683.189	104.667			191.83	337.087	73.3348	30.2257		192.021	404.042	71.9554	31.605
193.715	273.724	73.8784	30.3001		193.907	229.614	72.4684	31.7101		194.1	280.669	71.7948	32.3837		194.3	397.424	71.0396	33.1389		194.491	462.912	70.3786	33.7999		194.694	414.919	68.6132	35.5653		194.885	679.566	103.262	104.179		195.076	685.983	105.095			193.675	331.961	72.2196	31.9589		193.868	404.661	72.0657	32.1129
195.561	273.231	73.7454	30.3338		195.752	228.056	71.9767	32.1025		195.945	282.55	72.276	31.8032		196.135	398.948	71.312	32.7672		196.327	461.938	70.2306	33.8486		196.519	416.292	68.8402	35.239		196.721	682.714	103.74	104.079		196.912	681.564	104.418			195.511	332.989	72.4432	31.636		195.712	407.616	72.5919	31.4873
197.407	275.346	74.3162	30.2083		197.599	228.536	72.1282	32.3963		197.799	278.178	71.1576	33.3669		197.991	397.872	71.1197	33.4048		198.194	466.695	70.9538	33.5707		198.394	417.462	69.0337	35.4908		198.596	686.437	104.306	104.525		198.798	683.685	104.743			197.357	335.675	73.0276	31.4969		197.55	409.678	72.9591	31.5654
199.231	275.406	74.3324	30.5111		199.423	231.74	73.1394	31.7041		199.616	278.566	71.2569	33.5866		199.816	395.106	70.6253	34.2182		200.008	463.921	70.532	34.3115		200.21	415.606	68.7268	36.1167		200.401	690.249	104.885	104.843		200.603	684.068	104.802			199.192	337.849	73.5006	31.3429		199.384	408.117	72.6811	32.1623
201.089	276.885	74.7316	29.886		201.289	229.163	72.3261	32.2915		201.492	278.765	71.3078	33.3098		201.683	399.816	71.4672	33.1504		201.884	464.496	70.6195	33.9981		202.075	415.275	68.6721	35.9456		202.277	683.73	103.895	104.618		202.49	687.585	105.34			201.039	337.559	73.4375	31.1801		201.239	408.521	72.7531	31.8645
202.922	274.033	73.9618	30.9873		203.115	230.418	72.7222	32.2269		203.326	279.868	71.5899	33.3592		203.518	400.81	71.6449	33.3042		203.719	464.706	70.6514	34.2977		203.912	420.554	69.545	35.4041		204.102	688.453	104.613	104.949		204.294	687.228	105.286			202.873	337.507	73.4262	31.5229		203.066	409.147	72.8646	32.0845
204.768	276.579	74.649	30.51		204.96	230.275	72.677	32.482		205.152	278.724	71.2973	33.8617		205.353	396.373	70.8517	34.3073		205.545	465.629	70.7917	34.3673		205.746	420.262	69.4967	35.6623		205.939	689.358	104.75	105.159		206.14	689.071	105.568			204.719	337.193	73.3578	31.8012		204.91	411.968	73.367	31.7921
206.625	273.234	73.7462	31.3607		206.835	230.301	72.6852	32.4216		207.027	280.46	71.7414	33.3655		207.219	403.365	72.1016	33.0053		207.411	465.775	70.8139	34.293		207.612	415.261	68.6697	36.4371		207.814	688.483	104.617	105.107		208.006	689.258	105.597			206.544	338.617	73.6676	31.4392		206.737	406.499	72.393	32.7139
208.439	277.085	74.7856	30.3856		208.631	231.212	72.9728	32.1984		208.823	282.47	72.2555	32.9157		209.014	399.632	71.4343	33.7369		209.216	468.533	71.2332	33.938		209.407	417.927	69.1106	36.0606		209.609	690.743	104.961	105.171		209.801	687.856	105.382			208.39	338.303	73.5993	31.5719		208.581	407.794	72.6236	32.5476
210.296	274.858	74.1845	31.1112		210.498	229.42	72.4072	32.8885		210.688	284.444	72.7605	32.5352		210.88	403.846	72.1875	33.1081		211.071	468.591	71.242	34.0536		211.273	417.672	69.0684	36.2273		211.465	694.268	105.496	105.296		211.667	685.985	105.095			210.236	339.005	73.7521	31.5436		210.447	412.186	73.4058	31.8899
212.12	274.956	74.2109	31.3072		212.323	231.673	73.1183	32.3999		212.524	280.729	71.8102	33.708		212.725	401.803	71.8224	33.6958		212.917	468.853	71.2819	34.2363		213.11	418.471	69.2006	36.3176		213.31	692.496	105.227	105.518		213.502	690.647	105.809			212.071	336.17	73.1353	32.3829		212.262	411.875	73.3504	32.1678
213.966	278.31	75.1162	29.6318		214.157	229.346	72.3838	32.3641		214.349	280.584	71.7731	32.9749		214.541	403.357	72.1001	32.6478		214.742	468.699	71.2585	33.4895		214.934	418.35	69.1805	35.5674		215.136	688.421	104.608	104.748		215.327	684.634	104.888			213.928	343.741	74.7824	29.9656		214.118	414.086	73.7442	31.0038
215.802	275.23	74.2849	31.6151		216.004	232.91	73.5087	32.3913		216.194	284.617	72.8047	33.0952		216.386	404.384	72.2837	33.6163		216.61	469.252	71.3425	34.5574		216.81	419.737	69.4099	36.4901		217.002	695.894	105.743	105.9		217.204	692.261	106.057			215.752	341.255	74.2416	31.6584		215.945	415.243	73.9502	31.9498
217.637	278.72	75.2269	30.8919		217.829	232.444	73.3616	32.7571		218.032	284.561	72.7904	33.3283		218.232	401.419	71.7537	34.365		218.424	473.671	72.0144	34.1044		218.626	415.617	68.7286	37.3901		218.817	699.108	106.232	106.119		219.008	691.929	106.006			217.587	342.576	74.5289	31.5898		217.779	413.766	73.6872	32.4316
219.495	279.647	75.4771	30.3924		219.684	231.543	73.0772	32.7922		219.876	284.321	72.729	33.1405		220.067	400.669	71.6197	34.2498		220.259	464.284	70.5872	35.2822		220.451	422.291	69.8323	36.0372		220.653	693.116	105.321	105.869		220.844	694.618	106.418			219.433	338.694	73.6844	32.1851		219.648	415.036	73.9133	31.9561
221.329	278.985	75.2984	30.3245		221.531	233.496	73.6936	31.9293		221.731	281.076	71.8989	33.7239		221.923	400.76	71.6359	33.9869		222.126	471.094	71.6226	34.0003		222.326	419.223	69.3249	36.298		222.518	692.045	105.158	105.623		222.721	692.461	106.087			221.279	342.709	74.5579	31.065		221.47	416.837	74.2341	31.3888
223.163	278.394	75.1389	30.5826		223.356	232.4	73.3477	32.3737		223.548	280.646	71.789	33.9325		223.748	404.944	72.3838	33.3376		223.94	473.602	72.0039	33.7175		224.143	420.095	69.4691	36.2523		224.333	690.997	104.999	105.721		224.525	694.787	106.444			223.127	342.058	74.4162	31.3052		223.326	418.895	74.6006	31.1208
224.999	279.173	75.3491	30.7872		225.201	232.475	73.3714	32.765		225.393	281.386	71.9782	34.1581		225.604	402.282	71.908	34.2284		225.796	471.697	71.7143	34.4221		225.988	423.499	70.032	36.1043		226.19	693.372	105.36	106.136		226.381	697.848	106.913			224.95	340.655	74.111	32.0253		225.152	415.504	73.9967	32.1397
226.845	279.564	75.4546	30.9616		227.048	232.796	73.4727	32.9435		227.248	282.086	72.1573	34.2589		227.44	408.337	72.9903	33.4259		227.643	469.582	71.3927	35.0235		227.833	423.031	69.9546	36.4616		228.024	698.795	106.184	106.416		228.217	696.123	106.648			226.795	343.686	74.7704	31.6458		226.987	418.538	74.537	31.8792
228.68	278.17	75.0784	31.3887		228.872	235.175	74.2235	32.2436		229.064	281.427	71.9887	34.4784		229.275	403.001	72.0365	34.4306		229.488	474.511	72.1421	34.325		229.689	415.662	68.736	37.731		229.88	700.376	106.424	106.467		230.072	695.219	106.51			228.641	339.968	73.9616	32.5055		228.834	420.682	74.9188	31.5483
230.527	282.07	76.131	30.0961		230.727	232.02	73.2278	32.9993		230.919	283.584	72.5405	33.6866		231.122	405.738	72.5257	33.7013		231.312	470.845	71.5847	34.6423		231.504	418.725	69.2426	36.9845		231.695	695.139	105.628	106.227		231.889	697.28	106.826			230.497	340.502	74.0777	32.1493		230.698	416.49	74.1723	32.0548
232.361	278.826	75.2555	30.6923		232.554	237.292	74.8917	31.0561		232.756	285.677	73.0759	32.8719		232.946	404.617	72.3254	33.6224		233.148	471.469	71.6796	34.2682		233.341	426.138	70.4684	35.4793		233.531	697.643	106.009	105.948		233.723	691.15	105.887			232.366	342.149	74.436	31.5117		232.554	416.781	74.2241	31.7236
234.207	279.182	75.3515	31.1152		234.399	232.742	73.4556	33.0111		234.6	285.334	72.9881	33.4786		234.793	404.145	72.241	34.2258		234.984	473.229	71.9472	34.5196		235.185	424.921	70.2672	36.1996		235.378	700.881	106.501	106.467		235.599	694.714	106.433			234.178	341.626	74.3223	32.1445		234.37	422.25	75.1981	31.2687
236.043	279.768	75.5097	30.682		236.245	232.224	73.2922	32.8996		236.436	283.937	72.6308	33.5609		236.637	405.33	72.4528	33.7389		236.83	475.197	72.2464	33.9454		237.021	422.261	69.8273	36.3644		237.212	695.8	105.729	106.192		237.404	696.163	106.655			236.013	343.282	74.6825	31.5092		236.215	422.108	75.1728	31.0189
237.888	279.022	75.3084	31.2744		238.08	235.883	74.447	32.1358		238.272	286.003	73.1593	33.4235		238.484	406.076	72.5862	33.9966		238.685	477.003	72.521	34.0618		238.876	424.605	70.2149	36.3678		239.069	700.193	106.396	106.583		239.26	696.91	106.769			237.859	340.868	74.1574	32.4254		238.072	420.253	74.8424	31.7403
239.724	277.446	74.883	31.8989		239.917	234.762	74.0932	32.6887		240.107	285.532	73.0388	33.7431		240.298	405.152	72.421	34.3609		240.491	473.12	71.9306	34.8513		240.692	423.014	69.9518	36.8301		240.883	700.227	106.402	106.782		241.085	699.476	107.162			239.704	338.966	73.7436	33.0383		239.896	420.134	74.8212	31.9606
			32.2024					34.1289					34.4784					34.4306					35.2822					37.731															33.0383					33.0296
		1x10-6 M	32.2024	34.1289
		0.5x10-6 M	34.4784	34.4306
		1x10-7 M	35.2822	37.731
		0.5x10-7 M	33.0383	33.0296
		1x10-8 M	20.3565	27.4404
		0.5x10-8 M	17.3152	10.8018
		1x10-9 M	6.7132	4.04902
		1x10-10 M	2.20924	1.79766
		1x10-11 M	0.834452	1.56887
		1x10-12 M	1.80334	1.28538
	normalised to 1µM DAMGO		80.3317	85.1376
			86.0094	85.8902
			88.0147	94.1235
			82.417	82.3952
			50.7811	68.4527
			43.1943	26.9461
			16.7467	10.1007
			5.51114	4.48442
			2.08162	3.91368
			4.4986	3.20649
[truncated: 55 more columns]

## Sheet: Morphine (2)
				1x10-6 M										0.5x10-6 M										1x10-7 M						V1														0.5x10-7 M
A4T	A4				B4T	B4				C4T	C4				D4T	D4				E4T	E4				F4T	F4				G4T	G4		Mw.		H4T	H4				A5T	A5				B5T	B5
0.7882	603.717	100.429	0.510282		0.9784	695.404	99.1122	1.82659		1.17	656.44	100.354	0.585199		1.363	665.829	99.7328	1.20602		1.5632	671.68	99.7435	1.19526		1.7552	642.891	100.612	0.326889		1.9566	693.493	101.044	100.939		2.1484	624.824	100.833			0.7932	660.202	100.819	0.119512		0.9834	740.863	100.505	0.433331
2.4712	601.721	100.096	0.220392		2.6626	704.81	100.453	-0.135925		2.8558	652.227	99.7095	0.607339		3.0458	659.065	98.7196	1.59726		3.2374	673.035	99.9448	0.372117		3.43	640.605	100.254	0.0627209		3.6308	684.759	99.7718	100.317		3.8226	625.002	100.862			2.4968	657.684	100.435	-0.117889		2.6892	735.542	99.7836	0.533253
4.1462	604.98	100.639	-0.703494		4.3568	705.504	100.552	-0.616588		4.5486	654.705	100.088	-0.153237		4.74	658.184	98.5877	1.34747		4.933	665.605	98.8414	1.09371		5.1232	641.698	100.425	-0.490083		5.3148	683.113	99.532	99.9351		5.5068	621.757	100.338			4.2106	653.905	99.8577	0.0774503		4.4024	741.237	100.556	-0.621081
5.9708	602.704	100.26	0.288315		6.162	699.653	99.7178	0.830519		6.355	658.541	100.675	-0.126472		6.5456	659.128	98.7291	1.81927		6.747	668.217	99.2293	1.31903		6.9396	646.152	101.122	-0.573935		7.1404	686.413	100.013	100.548		7.3322	626.377	101.084			5.9956	659.254	100.675	-0.126199		6.1882	747.739	101.438	-0.889947
7.816	601.074	99.9889	0.268443		8.0078	695.314	99.0994	1.15791		8.2194	653.898	99.965	0.292306		8.411	663.763	99.4233	0.833978		8.6026	669.371	99.4007	0.856637		8.7942	641.072	100.327	-0.0699427		8.987	688.047	100.251	100.257		9.1876	621.295	100.264			7.8414	657.32	100.379	-0.121881		8.0428	746.648	101.29	-1.03297
9.6514	601.975	100.139	0.378676		9.8564	695.601	99.1403	1.37712		10.045	656.27	100.328	0.1898		10.2466	664.84	99.5846	0.932772		10.4392	670.952	99.6354	0.881976		10.6298	647.183	101.284	-0.766194		10.8216	685.662	99.9034	100.517		11.013	626.672	101.131			9.6776	659.171	100.662	-0.144432		9.8818	732.537	99.376	1.14145
11.4974	602.734	100.265	-0.491827		11.6886	696.361	99.2486	0.52456		11.8816	656.221	100.32	-0.546952		12.072	662.091	99.1729	0.600295		12.2636	672.415	99.8527	-0.0795198		12.4554	643.444	100.698	-0.925286		12.6568	682.713	99.4737	99.7732		12.8488	620.111	100.073			11.5222	657.999	100.483	-0.709699		11.714	741.396	100.578	-0.804606
13.3434	595.335	99.0342	1.12133		13.536	706.768	100.732	-0.576365		13.736	657.127	100.459	-0.303127		13.928	668.017	100.061	0.0949853		14.131	672.808	99.911	0.24445		14.331	641.28	100.36	-0.204292		14.523	685.397	99.8648	100.155		14.7252	622.426	100.446			13.3588	657.391	100.39	-0.234521		13.5708	739.067	100.262	-0.106324
15.1682	602.046	100.151	-0.736968		15.3598	695.908	99.184	0.229533		15.5632	658.387	100.651	-1.23767		15.7632	665.338	99.6592	-0.245654		15.955	670.956	99.636	-0.22245		16.1572	644.989	100.94	-1.52667		16.3482	678.188	98.8144	99.4136		16.5396	619.74	100.013			15.2034	664.06	101.408	-1.99486		15.396	737.626	100.066	-0.652758
17.027	601.015	99.979	-0.395057		17.2254	704.44	100.4	-0.816084		17.4174	657.358	100.494	-0.909958		17.6098	663.639	99.4047	0.179237		17.8104	669.597	99.4342	0.149762		18.0024	638.381	99.9061	-0.322118		18.224	682.874	99.4972	99.584		18.4172	617.621	99.6708			17.0488	661.191	100.97	-1.38634		17.2406	747.238	101.37	-1.78632
18.8592	602.03	100.148	0.225409		19.052	703.336	100.243	0.130575		19.2626	655.991	100.285	0.0883348		19.4546	661.607	99.1004	1.27292		19.6458	674.762	100.201	0.172079		19.8388	642.429	100.54	-0.166314		20.0292	687.763	100.21	100.373		20.2208	622.989	100.537			18.8742	656.508	100.255	0.118117		19.0792	741.908	100.647	-0.273939
20.6948	604.39	100.54	-0.316431		20.8864	707.558	100.844	-0.620417		21.078	653.12	99.8461	0.377987		21.2708	661.294	99.0535	1.17055		21.4614	673.214	99.9713	0.252701		21.663	643.169	100.655	-0.431377		21.8548	689.181	100.416	100.224		22.0562	619.859	100.032			20.72	658.295	100.528	-0.304029		20.9114	742.32	100.703	-0.479085
22.5306	597.924	99.4649	0.948351		22.7456	701.588	99.9936	0.419616		22.944	661.941	101.195	-0.781367		23.1354	662.285	99.2019	1.21127		23.327	669.846	99.4712	0.942006		23.5204	640.692	100.268	0.145432		23.7204	687.932	100.234	100.413		23.9122	623.331	100.592			22.566	656.817	100.302	0.110837		22.7786	740.371	100.439	-0.0255219
24.3758	599.185	99.6746	0.870322		24.5676	699.478	99.6929	0.852081		24.7692	657.293	100.484	0.060937		24.9624	662.312	99.206	1.33896		25.1624	666.844	99.0254	1.51954		25.3544	643.046	100.636	-0.0912283		25.5466	688.965	100.385	100.545		25.7374	624.031	100.705			24.4008	657.051	100.338	0.206841		24.5932	742.604	100.742	-0.196712
26.2416	605.862	100.785	-0.622497		26.4348	702.867	100.176	-0.0130321		26.6248	661.36	101.106	-0.942905		26.8166	666.001	99.7585	0.404301		27.0092	668.049	99.2043	0.958499		27.2198	645.249	100.981	-0.818094		27.4116	683.101	99.5303	100.163		27.6132	624.59	100.795			26.2378	656.504	100.255	-0.0917239		26.4378	738.961	100.247	-0.0846005
28.0572	597.027	99.3156	1.00682		28.2586	698.048	99.489	0.833406		28.4514	658.065	100.602	-0.279568		28.652	659.415	98.772	1.55041		28.8438	672.309	99.8369	0.485507		29.0352	645.926	101.087	-0.764431		29.2282	684.15	99.6831	100.322		29.4186	625.621	100.962			28.082	657.49	100.405	-0.0826835		28.287	740.455	100.45	-0.127664
29.9158	601.141	100	0		30.1098	701.633	100	0		30.306	654.127	100	0		30.4978	667.613	100	0		30.7008	673.407	100	0		30.8912	638.981	100	0		31.0824	686.325	100	100		31.275	619.661	100			29.9172	654.837	100	0		30.1092	737.137	100	0
31.738	602.975	100.305	-0.528758		31.9298	697.612	99.4269	0.34942		32.1448	654.381	100.039	-0.262502		32.3432	667.718	100.016	-0.239399		32.535	672.345	99.8423	-0.0659658		32.7364	648.023	101.415	-1.63874		32.9298	684.091	99.6745	99.7763		33.1298	618.906	99.8782			31.7732	657.87	100.463	-0.68684		31.9762	740.646	100.476	-0.699702
33.5746	600.178	99.8398	0.576473		33.7854	702.153	100.074	0.342165		33.9772	656.515	100.365	0.0512106		34.1786	662.303	99.2046	1.21165		34.372	671.561	99.7259	0.690406		34.562	647.459	101.327	-0.910523		34.7536	682.67	99.4675	100.416		34.9462	628.12	101.365			33.5984	660.592	100.879	-0.462567		33.79	745.122	101.083	-0.666968
35.4194	600.792	99.9419	-0.126646		35.6108	699.984	99.765	0.0503213		35.8158	662.64	101.301	-1.48613		36.0044	662.923	99.2975	0.517801		36.2158	670.346	99.5454	0.269852		36.4086	646.458	101.17	-1.35485		36.6092	685.924	99.9416	99.8153		36.801	617.734	99.689			35.4448	660.872	100.922	-1.10631		35.6686	738.03	100.121	-0.305846
37.2648	600.735	99.9325	0.426497		37.4566	697.463	99.4057	0.953286		37.658	656.182	100.314	0.0447992		37.8514	663.86	99.4378	0.92111		38.0414	672.604	99.8808	0.478203		38.233	641.507	100.395	-0.0363585		38.4256	684.146	99.6825	100.359		38.6262	626.077	101.035			37.2796	657.154	100.354	0.00512988		37.481	734.787	99.6812	0.677759
39.1062	604.422	100.546	-0.608555		39.3034	696.952	99.3328	0.604398		39.4938	659.449	100.814	-0.876363		39.6952	663.81	99.4304	0.506882		39.888	675.309	100.282	-0.345204		40.0784	644.595	100.879	-0.941346		40.2704	682.143	99.3907	99.9372		40.4618	622.659	100.484			39.1252	656.988	100.328	-0.391238		39.3166	737.223	100.012	-0.0744265
40.936	602.935	100.298	-0.225414		41.1274	701.786	100.022	0.051212		41.3204	652.463	99.7456	0.327403		41.5106	663.525	99.3877	0.685349		41.7022	670.264	99.5333	0.539749		41.894	645.23	100.978	-0.904945		42.1052	681.106	99.2396	100.073		42.2976	625.278	100.906			40.9704	656.642	100.276	-0.202623		41.1756	739.584	100.332	-0.258942
42.7946	606.14	100.832	-0.888347		42.9832	698.284	99.5227	0.420553		43.1846	655.883	100.268	-0.325212		43.3766	662.013	99.1612	0.782047		43.5694	665.471	98.8215	1.12172		43.7596	645.809	101.069	-1.12534		43.9512	683.931	99.6512	99.9432		44.1436	621.119	100.235			42.806	656.704	100.285	-0.341871		42.9978	742.146	100.68	-0.736283
44.6168	600.236	99.8495	0.314315		44.8084	700.697	99.8666	0.297171		45.0018	659.194	100.775	-0.610852		45.2118	668.095	100.072	0.0915704		45.4038	668.809	99.3172	0.846565		45.606	647.581	101.346	-1.18212		45.797	684.342	99.7111	100.164		45.9884	623.481	100.616			44.677	654.623	99.9673	0.196448		44.8634	742.376	100.711	-0.546955
46.4626	602.142	100.167	0.638573		46.664	704.711	100.439	0.366399		46.856	653.874	99.9613	0.843767		47.059	664.859	99.5875	1.2176		47.259	669.899	99.4791	1.32602		47.451	650.846	101.857	-1.05177		47.6532	688.923	100.379	100.805		47.8442	627.293	101.232			46.487	663.125	101.266	-0.460569		46.679	735.719	99.8076	0.997455
48.2978	599.802	99.7773	0.55279		48.4906	698.384	99.5369	0.79311		48.7014	653.94	99.9714	0.358635		48.8932	664.697	99.5632	0.766827		49.103	673.829	100.063	0.267381		49.2966	648.502	101.49	-1.15998		49.488	686.167	99.977	100.33		49.6796	623.894	100.683			48.3232	660.772	100.906	-0.576285		48.5154	741.98	100.657	-0.326954
50.1434	600.136	99.8328	0.416686		50.3354	700.565	99.8478	0.40172		50.5278	653.604	99.92	0.329457		50.7284	663.116	99.3264	0.923097		50.9202	670.431	99.5581	0.691435		51.1218	649.265	101.609	-1.35993		51.315	682.926	99.5048	100.25		51.515	625.822	100.994			50.1682	656.354	100.232	0.0178427		50.3698	736.457	99.9078	0.341752
51.98	600.171	99.8386	0.494036		52.182	701.168	99.9337	0.39895		52.3726	654.783	100.1	0.23239		52.564	663.012	99.3108	1.02185		52.7566	668.742	99.3073	1.02542		52.9472	647.508	101.334	-1.00179		53.1388	688.776	100.357	100.333		53.3306	621.571	100.308			52.0144	658.44	100.55	-0.217537		52.2068	743.283	100.834	-0.50109
53.8246	603.487	100.39	0.101291		54.0162	703.025	100.198	0.293155		54.2094	657.091	100.453	0.0384263		54.3996	664.935	99.5989	0.89268		54.6012	670.892	99.6265	0.865023		54.7938	647.725	101.368	-0.876879		54.9844	684.679	99.7602	100.492		55.1762	627.239	101.223			53.849	659.22	100.669	-0.177778		54.0416	743.193	100.822	-0.330008
55.6736	600.757	99.9361	0.642189		55.872	699.502	99.6963	0.882031		56.0634	656.032	100.291	0.287083		56.256	667.776	100.024	0.553895		56.447	667.825	99.1711	1.40723		56.6484	649.623	101.665	-1.08715		56.8402	686.684	100.052	100.578		57.0432	626.504	101.104			55.6848	660.779	100.907	-0.329091		55.8862	742.128	100.677	-0.0987685
57.4958	599.488	99.725	0.636013		57.6982	704.34	100.386	-0.0247782		57.8906	658.316	100.64	-0.279359		58.0986	663.74	99.4199	0.941163		58.2926	674.249	100.125	0.236		58.4958	644.492	100.862	-0.501431		58.6958	686.29	99.9949	100.361		58.8876	624.167	100.727			57.5308	658.476	100.556	-0.194675		57.7334	740.422	100.446	-0.084607
59.3414	600.68	99.9233	0.860827		59.5328	701.287	99.9507	0.833453		59.7244	657.732	100.551	0.233023		59.9178	663.054	99.3171	1.46702		60.1178	669.177	99.3719	1.41229		60.3096	644.807	100.912	-0.127625		60.512	688.106	100.259	100.784		60.7036	627.771	101.309			59.3756	659.821	100.761	0.0230337		59.5674	741.164	100.546	0.237836
61.1876	599.573	99.7392	0.583156		61.3902	696.505	99.2691	1.05318		61.58	658.08	100.604	-0.281999		61.772	662.009	99.1606	1.16173		61.9648	674.137	100.108	0.213914		62.165	650.331	101.776	-1.45395		62.3568	685.022	99.8101	100.322		62.5592	624.832	100.834			61.2126	659.672	100.738	-0.416033		61.4126	737.476	100.046	0.27633
63.0122	607.319	101.028	0.881306		63.2138	711.085	101.347	0.561876		63.4064	645.159	98.629	3.28001		63.6172	648.306	97.1081	4.80096		63.809	671.871	99.7719	2.13711		64.0014	640.678	100.266	1.64344		64.2124	691.237	100.716	101.909		64.404	638.885	103.102			63.0468	661.424	101.006	0.90312		63.2388	737.255	100.016	1.89301
64.858	546.973	90.9891	12.1355		65.0494	620.683	88.4626	14.662		65.2412	584.577	89.3675	13.7572		65.434	571.189	85.5569	17.5678		65.6344	600.556	89.1817	13.9429		65.8262	575.969	90.1387	12.986		66.0284	691.744	100.79	103.125		66.2194	653.493	105.46			64.892	630.911	96.3463	6.7784		65.0838	707.81	96.0215	7.10316
66.7034	494.627	82.2814	20.215		66.9084	567.425	80.8721	21.6243		67.1068	536.54	82.0238	20.4725		67.2986	517.489	77.5133	24.983		67.4908	542.17	80.5115	21.9848		67.6818	521.726	81.6497	20.8466		67.8732	683.581	99.6002	102.496		68.0648	653.076	105.392			66.7286	578.565	88.3525	14.1438		66.9392	653.447	88.6466	13.8497
68.5388	471.344	78.4082	23.7379		68.7306	547.796	78.0744	24.0717		68.9236	500.655	76.5379	25.6082		69.124	494.822	74.1181	28.028		69.3156	506.997	75.2883	26.8577		69.518	489.088	76.5419	25.6042		69.709	683.71	99.619	102.146		69.9004	648.619	104.673			68.5732	538.917	82.2979	19.8482		68.7746	604.846	82.0534	20.0927
70.3962	457.341	76.0788	25.3753		70.5862	527.596	75.1954	26.2587		70.778	479.751	73.3422	28.1119		70.9702	480.091	71.9116	29.5426		71.161	491.485	72.9848	28.4693		71.3528	465.02	72.7752	28.6789		71.5544	671.167	97.7914	101.454		71.747	651.368	105.117			70.4092	518.281	79.1466	22.3076		70.6018	580.704	78.7783	22.6758
72.23	441.086	73.3748	27.6337		72.4228	518.268	73.866	27.1426		72.6334	470.163	71.8764	29.1321		72.8254	465.49	69.7245	31.284		73.0166	472.793	70.2091	30.7994		73.2096	449.562	70.3561	30.6525		73.3998	667.401	97.2427	101.009		73.5916	649.246	104.774			72.2438	501.091	76.5215	24.4871		72.4354	559.595	75.9147	25.0939
[truncated: 112 more rows]
[truncated: 55 more columns]

[truncated: 7 more sheets: Morphine (3), Morphine (4), Morphine (5), Morphine (6), Morphine (7), Morphine (8), summary]
