# Supplementary material for: A bead-based GPCR phosphorylation immunoassay for high-throughput ligand profiling and GRK inhibitor screening
Source: Commun Biol. 2022 Nov 9;5:1206. doi: 10.1038/s42003-022-04135-9 (PMC9646841; doi:10.1038/s42003-022-04135-9)
Supplement: Supplementary file 6 — Supplementary Data 3 [file 42003_2022_4135_MOESM6_ESM.xlsx]

## Sheet: SuppFig. 2
Detection Limit
Assay Data are listed in "Main text Assay Data.xlsx" under "Fig. 2k and 2l"
Western Blot Data (quantified using ImageJ)
	Cell Lysate Mix (µl)
	WT-HEK293	0	20	40	60	80	90	95	97	99	100
	MOP-HEK293	100	80	60	40	20	10	5	3	1	0
												background
n=1	pS375	152.2	128.96	104.08	75.13	25.63	11.07	6.8	5.18	6.65	6.44	5.19
	np	171.12	148.35	96.74	72.64	25.44	9.27	7.8	7.09	7.09	6.28	5.95
n=2	pS375	176.78	161.19	173.09	130.44	78.38	58.74	38.1	32.19	34.82	24.94	17.085
	np	129.5	161.66	93.86	51.59	30.55	13.11	9.61	8.16	7.65	6.12	7.74
n=3	pS375	179.5	135.21	136.84	80.94	66.63	35.1	46.57	39.72	36.62	32.65	26.72
	np	172	118.13	132.97	78.43	38.96	31.73	23.39	21.3	21.02	20.79	16.03
normalized
	Cell Lysate Mix (µl)
	WT-HEK293	0	20	40	60	80	90	95	97	99	100
	MOP-HEK293	100	80	60	40	20	10	5	3	1	0
n=1	pS375	1	0.841916	0.672675	0.47575	0.139038	0.0399973	0.0109516	-6.80226e-05	0.0099313	0.00850282
n=2	pS375	1	0.902376	0.976893	0.709822	0.383825	0.260841	0.131595	0.0945866	0.111055	0.0491875
n=3	pS375	1	0.710106	0.720775	0.354889	0.261225	0.0548501	0.129925	0.0850897	0.0647991	0.038814

## Sheet: SuppFig. 3
MOP Saturation Binding Assay
		HEK293-native		HEK293-MOP-HA
	Concentration (nM)	mean	SEM	mean	SEM
	0.05	2.17	1.92	173.5	11.95
	0.11	1.1	0.59	319.34	25.4
	0.24	-1.76	2.78	564.59	13.92
	0.37	-0.82	1.95	743.9	18.32
	0.51	-0.93	1.14	810.63	34.83
	0.99	-10.16	5.84	1135.03	39.65
	1.35	-5.61		1440.18
	1.71	-5.17	3.96	1418.41	102.58
	2.05	2.19	5.68	1520.4	66.61
	2.57	14.32	2.89	1621.54	94.5
	3.43	37.24		1957.01
	4.21	26.91	9.77	1763.3	31.69
	5.23	41.11	10.36	2020.39	44.6
	8.62	38.92		2090.89	23.91

## Sheet: SuppFig. 4a and 4b
Correlation between MOP and OD
	MOP receptor amount in pg	26	80	133	266	533	1066				MOP receptor amount in pg	26	80	133	266	533	1066
n=1	pS375 OD	0.0718	0.2395	0.2653	0.6658	1.148	0.8053			n=1	np OD	0.0595	0.1859	0.2536	0.3279	0.35	0.3914
		0.0783	0.2765	0.3944	0.5669	1.0416	1.0644					0.0685	0.2215	0.2975	0.3652	0.2372	0.4711
n=2	pS375 OD	0.1186	0.1448	0.3815	0.55	0.8158	0.9594			n=2	np OD	0.1757	0.4206	0.371	0.5782	0.6008	0.7592
		0.1002	0.1792	0.4068	0.7461	0.8684	1.0957					0.2442	0.312	0.5814	0.6627	0.7477	1.018
n=3	pS375 OD	0.0938	0.1621	0.2358	0.4139	0.6974	1.1415			n=3	np OD	0.0638	0.1545	0.1632	0.4123	0.2194	0.6586
		0.1104	0.1169	0.1712	0.4927	0.7892	1.2277					0.0652	0.138	0.2117	0.361	0.548	0.668
n=4	pS375 OD	0.0266	0.0137	0.0668	0.2936	0.3014	0.7722			n=4	np OD	0.0123	0	0.1501	0.3127	0.3305	0.363
		0.0287	0.0227	0.1169	0.2602	0.4911	0.7748					0	0	0.099	0.2157	0.3101	0.3443
n=5	pS375 OD	0.127	0.1948	0.1271	0.4586	0.8089	1.4465			n=5	np OD	0	0	0.2298	0.3215	1.1152	1.2956
		0.1154	0.1535	0.1874	0.38	1.2265	1.2171					0	0	0.2377	0.2783	1.0036	1.0472
n=6	pS375 OD	0.073	0.322	0.7363	0.7049	0.7714	1.4025			n=6	np OD	0.2782	0.3987	0.769	0.719	0.7478	1.1516
		0.0969	0.1535	0.5052	1.1483	0.8557	0.937					0.2966	0.241	0.3206	0.4801	0.5839	0.9002

## Sheet: SuppFig. 5a and 5b
Recovery
1st Run	Cell Lysate Mix (µl)													2nd Run	Cell Lysate Mix (µl)
	WT-HEK293	0	20	40	60	80	90	95	97	99	100				WT-HEK293	0	20	40	60	80	90	95	97	99	100
	MOP-HEK293	100	80	60	40	20	10	5	3	1	0				MOP-HEK293	100	80	60	40	20	10	5	3	1	0
n=1	pS375	0.0264	0.0718	0.2395	0.2653	0.6658	1.0416	0.8053	0.5238	0.674	0.6513			n=1	pS375	0.0528	0.0448	0.0669	0.0506	0.1612	0.2778	0.4347	0.7144	0.7177	0.9103
		0.0469	0.0783	0.2765	0.3944	0.5669	0.8158	1.0644	0.7709	0.9332	1.0497					0.0471	0.0502	0.0622	0.0612	0.1853	0.2772	0.6952	0.8669	0.9769	0.9029
	np	0.0071	0.0595	0.1859	0.2536	0.3279	0.35	0.3914	0.3025	0.3981	0.2515				np	0.0196	0.018	0.0691	0.0897	0.231	0.3727	0.4218	0.5076	0.5677	0.633
		0	0.0685	0.2215	0.2975	0.3652	0.2372	0.4711	0.2937	0.3166	0.3075					0.0118	0.0156	0.0705	0.0954	0.2418	0.3464	0.5004	0.4686	0.5779	0.6932
n=2	pS375	0.0172	0.1186	0.1448	0.3815	0.55	0.8684	0.9594	0.5515	0.5001	0.2849			n=2	pS375	0.0586	0.0696	0.1201	0.0672	0.1625	0.2407	0.6642	0.8023	0.956	0.7554
		0.019	0.1002	0.1792	0.4068	0.7461	0.6974	1.0957	0.715	0.5898	0.6305					0.056	0.0664	0.0834	0.0934	0.1348	0.3667	0.671	0.7197	0.9179	0.6548
	np	0.0819	0.1757	0.4206	0.371	0.5782	0.6008	0.7592	0.7738	0.5988	0.504				np	0.0239	0.0107	0.0655	0.0732	0.2354	0.5219	0.9836	0.949	1.1653	0.541
		0.1154	0.2442	0.312	0.5814	0.6627	0.7477	1.018	0.7397	0.5728	0.5955					0.014	0.0209	0.0152	0.0548	0.1606	0.4027	0.7269	0.9789	0.906	0.9772
n=3	pS375	0.0898	0.0938	0.1621	0.2358	0.4139	0.7892	1.1415	1.2166	1.1533	1.2288			n=3	pS375	0.1069	0.1094	0.1078	0.1298	0.22	0.2583	0.553	0.6871	0.8945	1.0631
		0.1028	0.1104	0.1169	0.1712	0.4927	0.3014	1.2277	1.4236	1.5036	0.8339					0.1044	0.114	0.1028	0.1277	0.2015	0.2745	0.521	0.7434	1.0024	1.0632
	np	0.0343	0.0638	0.1545	0.1632	0.4123	0.2194	0.6586	0.7219	0.7322	0.73				np	0.0298	0.0267	0.0319	0.0539	0.1246	0.2221	0.408	0.4252	0.4325	0.4514
		0.0442	0.0652	0.138	0.2117	0.361	0.548	0.668	0.6838	0.6544	0.7033					0.0248	0.0331	0.035	0.0576	0.1371	0.2517	0.3704	0.376	0.4364	0.4506
n=4	pS375	0.0064	0.0266	0.0137	0.0668	0.2936	0.4911	0.7722	0.6295	0.8037	1.037			n=4	pS375	0.0833	0.0698	0.0846	0.0818	0.1234	0.1757	0.3204	0.4812	0.6356	0.7104
		0.014	0.0287	0.0227	0.1169	0.2602	0.8089	0.7748	0.8491	0.885	1.0422					0.069	0.0792	0.0916	0.0839	0.1252	0.2254	0.352	0.5019	0.6746	0.7582
	np	0.0031	0.0123	0	0.1501	0.3127	0.3305	0.363	0.4175	0.4335	0.4657				np	0.0271	0.0382	0.0563	0.0462	0.0779	0.1776	0.2404	0.2523	0.2761	0.3128
		0.117	0	0	0.099	0.2157	0.3101	0.3443	0.372	0.3432	0.4194					0.0471	0.0375	0.0521	0.047	0.1045	0.2158	0.2446	0.2701	0.299	0.2732
n=5	pS375	0.1271	0.127	0.1948	0.1271	0.4586	1.2265	1.4465	1.3217	1.2789	1.5884			n=5	pS375	0.0539	0.0916	0.0412	0.1046	0.1513	0.2598	0.431	0.3968	0.574	0.4846
		0.1241	0.1154	0.1535	0.1874	0.38	0.7714	1.2171	1.7363	1.9515	1.4239					0.0866	0.0823	0.0703	0.1441	0.1497	0.3335	0.5246	0.4908	0.6596	0.559
	np	0	0	0	0.2298	0.3215	1.1152	1.2956	1.4136	1.5244	1.4831				np	0.0288	0	0.0447	0.0695	0.1255	0.202	0.3424	0.5183	0.5607	0.4835
		0	0	0	0.2377	0.2783	1.0036	1.0472	1.0256	1.4642	1.5346					0	0	0.0153	0.0329	0.1587	0.1634	0.335	0.4095	0.4886	0.7098
n=6	pS375	0.0706	0.073	0.322	0.7363	0.7049	0.8557	1.4025	1.3606	1.0383	1.2183			n=6	pS375	0.0335	0.0319	0.1305	0.1582	0.6148	0.5818	0.5869	0.393	0.3559	0.4122
		0.0587	0.0969	0.1535	0.5052	1.1483	1.148	0.937	0.9407	1.1085	1.309					0.0305	0.0009	0.1153	0.2276	0.3766	0.5968	0.4895	0.4148	0.5182	0.2204
	np	0.4024	0.2782	0.3987	0.769	0.719	0.7478	1.1516	0.7617	0.9333	1.0734				np	0	0.0456	0.23	0.2972	0.3643	0.5844	0.4766	0.4789	0.4113	0.2375
		0.3093	0.2966	0.241	0.3206	0.4801	0.5839	0.9002	0.8015	0.6533	0.6457					0	0	0.1473	0.2496	0.1297	0.3575	0.3079	0.3573	0.2805	0.1644

## Sheet: SuppFig. 7b and 7c
Assay In Vivo (HA-MOP KI Mice)
		NaCl	Fentanyl	Morphine	Naloxon + Fentanyl
n=1	pS375	0.3582		0.8702	0.254
		0.3696		0.9468	0.1991
	np	0.5186		0.6481	0.4443
		0.6072		0.489	0.3866
n=2	pS375	0.4878	1.1166	0.9066	0.1601
		0.4186	1.0462	0.8609	0.175
	np	0.4399	0.741	0.4199	0.3713
		0.4216	0.3665	0.3677	0.3624
n=3	pS375	0	0.7778	0.8278	0.1734
		0.0208	0.8166	0.8918	0.2011
	np	0.8792	1.1559	1.0472	0.5688
		1.1015	0.9415	0.9327	0.5701
n=4	pS375	0.0239	0.9457	0.7044	0.1129
		0.0662	0.9737	0.8561	0.1327
	np	1.1605	1.2109	1.0143	0.7655
		1.0482	1.1463	1.071	0.7921
n=5	pS375	0.1679	0.5557	0.6458	0.172
		0.1942	0.7779	0.6445	0.1725
	np	0.2304	0.3668	0.3121	0.4556
		0.303	0.2932	0.3441	0.8162

## Sheet: SuppFig. 8 and 11
MOP Phosphorylation Assay
Assay Data are listed in "Main text Assay Data.xlsx" under "Fig. 3b"
C5a1 Phosphorylation Assay
Assay Data are listed in "Main text Assay Data.xlsx" under "Fig. 5b", "Fig. 5c" and "Fig. 5d"

## Sheet: SuppFig. 13b and 13c
D1 Phosphorylation Assay
	Dopamine in µM	0.01	0.1	0.3	1	3	10	30	100
n=1	pT354	0.2011	0.222	0.2444	0.2666	0.2442	0.3842	0.4736	0.4278
		0.21	0.2848	0.2285	0.2485	0.3249	0.4384	0.412	0.52
n=2	pT354	0.3311	0.3538	0.3307	0.3338	0.4056	0.5906	0.6408	0.5732
		0.3254	0.3352	0.3168	0.364	0.4652	0.5695	0.6196	0.6285
n=3	pT354	0.3182	0.3149	0.3332	0.2841	0.3484	0.4713	0.6845	0.6845
		0.3638	0.291	0.2959	0.2977	0.3559	0.4951	0.7039	0.7039
n=4	pT354	0.3065	0.4009	0.3842	0.4018	0.4774	0.4003	0.6124	0.6124
		0.3751	0.4046	0.4042	0.4068	0.5083	0.5719	0.9117	0.9117
	Dopamine in µM	0.01	0.1	0.3	1	3	10	30	100
n=1	pS372/pS373	0.2452	0.2399	0.2394	0.2888	1.0314	1.2709	1.3979
		0.2511	0.2629	0.2532	0.3051	1.1431	1.3289	1.4865
n=2	pS372/pS373	0.2051	0.1963	0.2046	0.2349	0.8261	0.9283	0.9868
		0.2346	0.2283	0.2524	0.2852	0.8205	0.9042	1.0702
n=3	pS372/pS373	0.2262	0.2075	0.2385	0.4499	0.6497	0.7405	0.9992	0.8436
		0.242	0.1938	0.2461	0.5545	0.782	0.7682	0.8107	0.8377
n=4	pS372/pS373	0.2934	0.2603	0.2856	0.7044	0.783	1.0136	0.9364	1.0757
		0.3502	0.3376	0.2959	0.6683	0.8242	0.9283	0.9133	0.9988

## Sheet: SuppFig. 14b and 14c
SST2 Phosphorylation Assay
	SRIF in µM	1e-06	1e-05	0.0001	0.001	0.01	0.1	1	10
n=1	pS341/pS343	0.1717	0.1378	0.1598	0.1667	0.2603	0.4533	0.389	0.6834
		0.1208	0.1168	0.1278	0.1571	0.3123	0.5499	0.4642	0.4542
n=2	pS341/pS343	0.1831	0.1521	0.1469	0.1665	0.4313	0.4252	0.5624	0.6482
		0.177	0.1728	0.188	0.169	0.4169	0.6115	0.6491	0.525
n=3	pS341/pS343	0.0867	0.048	0.0804	0.1103	0.536	0.4019	0.4291	0.4166
		0.1427	0.1091	0.0818	0.1822	0.5063	0.6119	0.4542	0.5198
n=4	pS341/pS343	0.2649	0.1372	0.1261	0.1845	0.4846	0.7007	0.4822	0.8185
		0.1328	0.1136	0.1094	0.2127	0.4102	0.7671	0.8626	0.4217
	SRIF in µM	0.01	0.1	0.3	1	3	10	30	100
n=1	pT356/pT359	0.1822	0.1877	0.1746	0.1643	0.3433	0.7303	0.8461	0.9787
		0.193	0.2022	0.1529	0.1511	0.2493	0.4918	0.5205	0.7658
n=2	pT356/pT359	0.1481	0.1465	0.1289	0.2595	0.4984	0.6375	1.0471	0.7679
		0.1656	0.1724	0.1552	0.2683	0.5741	0.6821	0.7679	0.8091
n=3	pT356/pT359	0.0948	0.0881	0.096	0.0948	0.1778	0.4568	0.644	0.6863
		0.1945	0.1654	0.1541	0.1489	0.2739	0.6281	0.7454	0.7734
n=4	pT356/pT359	0.17	0.1507	0.1222	0.1276	0.1654	0.5508	0.791	0.9572
		0.1089	0.117	0.1363	0.1224	0.1444	0.6083	0.9625	1.1496

## Sheet: SuppFig. 15b and 15c
CB2 Phosphorylation Assay
	CP55940 in µM	1e-06	1e-05	0.0001	0.001	0.01	0.1	1	10
n=1	pS335/pS336	0.3681	0.3409	0.3513	0.2995	0.4189	0.9523	1.0017	1.0415
		0.3882	0.3589	0.3869	0.3997	0.4558	0.9076	0.8185	0.9538
n=2	pS335/pS336	0.3421	0.38	0.3305	0.3583	0.422	0.7942	0.9762	0.8534
		0.3958	0.3784	0.3929	0.3318	0.4696	0.8566	1.0383	1.0585
n=3	pS335/pS336	0.4195	0.3429	0.3452	0.3905	0.3181	0.8788	1.0965	1.0907
		0.3776	0.394	0.3952	0.3924	0.3664	0.7941	0.9934	1.0472
n=4	pS335/pS336	0.4392	0.4547	0.4236	0.4101	0.7478	0.9969	1.0018	1.0818
		0.458	0.4707	0.425	0.4168	0.5745	0.8954	0.9312	0.8251
	CP55940 in µM	0.01	0.1	0.3	1	3	10	30	100
n=1	pT338/pT340	0.418	0.4372	0.5195	0.467	0.4766	1.3474	1.6988	1.603
		0.427	0.4959	0.5888	0.4332	0.4184	0.8907	1.5241	1.5834
n=2	pT338/pT340	0.4081	0.4415	0.4559	0.3917	0.4965	1.4013	2.0613	1.7671
		0.406	0.4741	0.4962	0.4407	0.5992	1.3144	1.7749	1.8641
n=3	pT338/pT340	0.4835	0.5035	0.7064	0.4084	0.5355	1.5745	2.1201	1.711
		0.513	0.468	0.6812	0.4786	0.6601	1.5305	1.8761	1.3626
